# Supplementary material for: Computational Discovery of Novel SGLT2 Inhibitors from Eight Selected Medicine Food Homology Herbs Using a Multi-Stage Virtual Screening Pipeline
Source: Pharmaceuticals (Basel). 2026 Jan 31;19(2):246. doi: 10.3390/ph19020246 (PMC12943391; doi:10.3390/ph19020246)
Supplement: Supplementary file 1 [file pharmaceuticals-19-00246-s001.zip]

Archive with 5 entries (5 files):
- Supplementary file S1_The active and inactive compounds used in this study.xlsx
- Supplementary file S2_Three separate training-testing datasets used in this study.xlsx
- Supplementary file S3_The prediction results of two models for the compounds of MFH herbs.xlsx
- Supplementary file S4_Forty-four compounds with high SGLT2 inhibition potential were identified by LightGBM model and RF model.xlsx
- Supplementary file S5_Molecular docking visualization diagrams of forty-two compounds with SGLT2.pdf
