# Supplementary material for: Computational Discovery of Novel SGLT2 Inhibitors from Eight Selected Medicine Food Homology Herbs Using a Multi-Stage Virtual Screening Pipeline
Source: Pharmaceuticals (Basel). 2026 Jan 31;19(2):246. doi: 10.3390/ph19020246 (PMC12943391; doi:10.3390/ph19020246)
Supplement: Supplementary file 1 [file pharmaceuticals-19-00246-s001.zip › Supplementary file S1_The active and inactive compounds used in this study.xlsx]

## Sheet: activity_classified
molecule_chembl_id	smiles	standardized_smiles	AlogP	Molecular Weight	pIC50	activity_class
CHEMBL608374	CCCc1nnc(Cc2cc([C@@H]3O[C@H](CO)[C@@H](O)[C@H](O)[C@H]3O)ccc2Cl)s1	[H]OC([H])([H])[C@@]1([H])O[C@@]([H])(c2c([H])c([H])c(Cl)c(C([H])([H])c3nnc(C([H])([H])C([H])([H])C([H])([H])[H])s3)c2[H])[C@]([H])(O[H])[C@@]([H])(O[H])[C@]1([H])O[H]	1.2496999999999998	414.91100000000006	6.669586226650809	1
CHEMBL2103841	Cc1ccc([C@@H]2O[C@H](CO)[C@@H](O)[C@H](O)[C@H]2O)cc1Cc1ccc(-c2ccc(F)cc2)s1.Cc1ccc([C@@H]2O[C@H](CO)[C@@H](O)[C@H](O)[C@H]2O)cc1Cc1ccc(-c2ccc(F)cc2)s1.O	[H]OC([H])([H])[C@@]1([H])O[C@@]([H])(c2c([H])c([H])c(C([H])([H])[H])c(C([H])([H])c3sc(-c4c([H])c([H])c(F)c([H])c4[H])c([H])c3[H])c2[H])[C@]([H])(O[H])[C@@]([H])(O[H])[C@]1([H])O[H].[H]OC([H])([H])[C@@]1([H])O[C@@]([H])(c2c([H])c([H])c(C([H])([H])[H])c(C([H])([H])c3sc(-c4c([H])c([H])c(F)c([H])c4[H])c([H])c3[H])c2[H])[C@]([H])(O[H])[C@@]([H])(O[H])[C@]1([H])O[H].[H]O[H]	5.111940000000014	907.0630000000001	8.657577319177793	1
CHEMBL2414623	OC[C@H]1O[C@@H](c2ccc(Cl)c(Cc3ccc(-c4cccnc4)s3)c2)[C@H](O)[C@@H](O)[C@@H]1O	[H]OC([H])([H])[C@@]1([H])O[C@@]([H])(c2c([H])c([H])c(Cl)c(C([H])([H])c3sc(-c4c([H])nc([H])c([H])c4[H])c([H])c3[H])c2[H])[C@]([H])(O[H])[C@@]([H])(O[H])[C@]1([H])O[H]	2.5692000000000026	447.94	9.096910013008056	1
CHEMBL3125155	CCOC(=O)c1nnn(-c2ccccc2Br)c1[C@H](O)[C@@H](O)[C@H](C)O	[H]O[C@]([H])([C@@]([H])(O[H])c1c(C(=O)OC([H])([H])C([H])([H])[H])nnn1-c1c([H])c([H])c([H])c([H])c1Br)[C@@]([H])(O[H])C([H])([H])[H]	0.9815999999999996	400.22900000000004	6.832978204209743	1
CHEMBL3125151	CCOC(=O)c1nnn(-c2ccccc2)c1[C@H](O)[C@@H](O)[C@H](C)O	[H]O[C@]([H])([C@@]([H])(O[H])c1c(C(=O)OC([H])([H])C([H])([H])[H])nnn1-c1c([H])c([H])c([H])c([H])c1[H])[C@@]([H])(O[H])C([H])([H])[H]	0.2190999999999999	321.333	6.870632404277014	1
CHEMBL606750	OC[C@H]1O[C@@H](c2ccc(Cl)c(Cc3nnc(-c4cccs4)s3)c2)[C@H](O)[C@@H](O)[C@@H]1O	[H]OC([H])([H])[C@@]1([H])O[C@@]([H])(c2c([H])c([H])c(Cl)c(C([H])([H])c3nnc(-c4sc([H])c([H])c4[H])s3)c2[H])[C@]([H])(O[H])[C@@]([H])(O[H])[C@]1([H])O[H]	2.025700000000001	454.957	7.841637507904751	1
CHEMBL1762483	Cn1c(CN2C(=O)CSc3ccc(C(F)(F)F)cc32)nnc1SCc1ccc(Cl)cc1	[H]c1c([H])c(C([H])([H])Sc2nnc(C([H])([H])N3C(=O)C([H])([H])Sc4c([H])c([H])c(C(F)(F)F)c([H])c43)n2C([H])([H])[H])c([H])c([H])c1Cl	5.418500000000003	484.95600000000013	5.853871964321762	0
CHEMBL1762487	O=C1CSc2ccc(C(F)(F)F)cc2N1Cc1nnc(SCc2ccc(Cl)cc2)n1-c1ccccc1	[H]c1c([H])c([H])c(-n2c(SC([H])([H])c3c([H])c([H])c(Cl)c([H])c3[H])nnc2C([H])([H])N2C(=O)C([H])([H])Sc3c([H])c([H])c(C(F)(F)F)c([H])c32)c([H])c1[H]	6.870700000000005	547.0270000000003	5.675717544702307	0
CHEMBL1762491	CCn1c(CN2C(=O)COc3ccc(Cl)cc32)nnc1SCc1ccc(Cl)cc1	[H]c1c([H])c(C([H])([H])Sc2nnc(C([H])([H])N3C(=O)C([H])([H])Oc4c([H])c([H])c(Cl)c([H])c43)n2C([H])([H])C([H])([H])[H])c([H])c([H])c1Cl	4.822700000000004	449.36300000000006	6.823908740944319	1
CHEMBL1762493	CCn1c(CN2C(=O)COc3cc(Cl)ccc32)nnc1SCc1ccc(Cl)cc1	[H]c1c([H])c(C([H])([H])Sc2nnc(C([H])([H])N3C(=O)C([H])([H])Oc4c([H])c(Cl)c([H])c([H])c43)n2C([H])([H])C([H])([H])[H])c([H])c([H])c1Cl	4.822700000000004	449.36300000000006	6.366531544420414	1
CHEMBL1762499	CCCCn1c(CCc2ccc(Cl)cc2)nnc1CN1C(=O)COc2ccc(Cl)cc21	[H]c1c([H])c(C([H])([H])C([H])([H])c2nnc(C([H])([H])N3C(=O)C([H])([H])Oc4c([H])c([H])c(Cl)c([H])c43)n2C([H])([H])C([H])([H])C([H])([H])C([H])([H])[H])c([H])c([H])c1Cl	5.095800000000005	459.3770000000002	7.522878745280337	1
CHEMBL4063790	Cc1ccc(CCC(=O)c2c(O)cc(O)c([C@@H]3O[C@H](CO)[C@@H](O)[C@H](O)[C@H]3O)c2O)cc1	[H]Oc1c([H])c(O[H])c([C@]2([H])O[C@]([H])(C([H])([H])O[H])[C@@]([H])(O[H])[C@]([H])(O[H])[C@@]2([H])O[H])c(O[H])c1C(=O)C([H])([H])C([H])([H])c1c([H])c([H])c(C([H])([H])[H])c([H])c1[H]	0.44221999999999984	434.44100000000026	7.739928612014925	1
CHEMBL4082151	O=C(CCc1ccc(F)cc1)c1c(O)cc(O)c([C@@H]2O[C@H](CO)[C@@H](O)[C@H](O)[C@H]2O)c1O	[H]Oc1c([H])c(O[H])c([C@]2([H])O[C@]([H])(C([H])([H])O[H])[C@@]([H])(O[H])[C@]([H])(O[H])[C@@]2([H])O[H])c(O[H])c1C(=O)C([H])([H])C([H])([H])c1c([H])c([H])c(F)c([H])c1[H]	0.2728999999999998	438.4040000000002	8.040958607678906	1
CHEMBL4101262	COc1ccc(CCC(=O)c2c(O)cc(O)cc2O)cc1	[H]Oc1c([H])c(O[H])c(C(=O)C([H])([H])C([H])([H])c2c([H])c([H])c(OC([H])([H])[H])c([H])c2[H])c(O[H])c1[H]	2.6275000000000004	288.299	4.728158393463501	0
CHEMBL1642508	C[C@H]1O[C@@H](c2ccc(Cl)c(Cc3ncc(-c4ccco4)s3)c2)[C@H](O)[C@@H](O)[C@@H]1O	[H]O[C@@]1([H])[C@]([H])(O[H])[C@@]([H])(C([H])([H])[H])O[C@@]([H])(c2c([H])c([H])c(Cl)c(C([H])([H])c3nc([H])c(-c4oc([H])c([H])c4[H])s3)c2[H])[C@]1([H])O[H]	3.189800000000002	421.9020000000001	8.154281982033341	1
CHEMBL1642729	O[C@@H]1[C@@H](O)[C@H](c2ccc(Cl)c(Cc3ncc(-c4ccco4)s3)c2)O[C@H](Cn2cnnn2)[C@H]1O	[H]O[C@@]1([H])[C@]([H])(O[H])[C@@]([H])(C([H])([H])n2nnnc2[H])O[C@@]([H])(c2c([H])c([H])c(Cl)c(C([H])([H])c3nc([H])c(-c4oc([H])c([H])c4[H])s3)c2[H])[C@]1([H])O[H]	1.8565999999999998	489.94100000000026	7.161780778092374	1
CHEMBL4285800	Cc1cc(O)c([C@@H]2O[C@H](CO)[C@@H](F)[C@H](O)[C@H]2O)cc1Cc1cc2c(s1)CCN(C(=O)c1nccs1)C2	[H]Oc1c([H])c(C([H])([H])[H])c(C([H])([H])c2sc3c(c2[H])C([H])([H])N(C(=O)c2nc([H])c([H])s2)C([H])([H])C3([H])[H])c([H])c1[C@]1([H])O[C@]([H])(C([H])([H])O[H])[C@@]([H])(F)[C@]([H])(O[H])[C@@]1([H])O[H]	2.5000200000000015	534.6310000000003	7.443697499232713	1
CHEMBL606689	Cc1ccc(-c2nnc(Cc3cc(C4O[C@H](CO)[C@@H](O)[C@H](O)[C@H]4O)ccc3Cl)s2)cc1	[H]OC([H])([H])[C@@]1([H])OC([H])(c2c([H])c([H])c(Cl)c(C([H])([H])c3nnc(-c4c([H])c([H])c(C([H])([H])[H])c([H])c4[H])s3)c2[H])[C@]([H])(O[H])[C@@]([H])(O[H])[C@]1([H])O[H]	2.2726200000000003	462.95500000000004	6.987162775294828	1
CHEMBL434175	Cn1cc(CCc2ccc3c(c2)CCO3)c2c(O[C@@H]3O[C@H](CO)[C@@H](O)[C@H](O)[C@H]3O)cccc21	[H]OC([H])([H])[C@@]1([H])O[C@@]([H])(Oc2c([H])c([H])c([H])c3c2c(C([H])([H])C([H])([H])c2c([H])c([H])c4c(c2[H])C([H])([H])C([H])([H])O4)c([H])n3C([H])([H])[H])[C@]([H])(O[H])[C@@]([H])(O[H])[C@]1([H])O[H]	1.0770999999999995	455.5070000000001	7.173925197299173	1
CHEMBL449778	O=C(CCCCOc1ccc(Cc2cc([C@@H]3O[C@H](CO)[C@@H](O)[C@H](O)[C@H]3O)ccc2Cl)cc1)c1ccc(-c2c3ccc(=O)cc-3oc3cc(O)ccc23)c(C(=O)O)c1	[H]OC(=O)c1c([H])c(C(=O)C([H])([H])C([H])([H])C([H])([H])C([H])([H])Oc2c([H])c([H])c(C([H])([H])c3c([H])c([C@]4([H])O[C@]([H])(C([H])([H])O[H])[C@@]([H])(O[H])[C@]([H])(O[H])[C@@]4([H])O[H])c([H])c([H])c3Cl)c([H])c2[H])c([H])c([H])c1-c1c2c([H])c([H])c(=O)c([H])c-2oc2c([H])c(O[H])c([H])c([H])c12	6.15970000000001	795.2370000000001	6.078313524516398	1
CHEMBL6050071	CS[C@H]1O[C@@H](c2ccc(Cl)c(Cc3ccc(OCC(=O)NC(C)(C)C(N)=O)cc3)c2)[C@H](O)[C@@H](O)[C@@H]1O	[H]O[C@@]1([H])[C@]([H])(O[H])[C@@]([H])(SC([H])([H])[H])O[C@@]([H])(c2c([H])c([H])c(Cl)c(C([H])([H])c3c([H])c([H])c(OC([H])([H])C(=O)N([H])C(C(=O)N([H])[H])(C([H])([H])[H])C([H])([H])[H])c([H])c3[H])c2[H])[C@]1([H])O[H]	1.5327999999999995	539.0500000000004	8	1
CHEMBL3288750	O=c1n(Cc2cc([C@@H]3O[C@H](CO)[C@@H](O)[C@H](O)[C@H]3O)ccc2Cl)nc2c(Cl)cccn12	[H]OC([H])([H])[C@@]1([H])O[C@@]([H])(c2c([H])c([H])c(Cl)c(C([H])([H])n3nc4c(Cl)c([H])c([H])c([H])n4c3=O)c2[H])[C@]([H])(O[H])[C@@]([H])(O[H])[C@]1([H])O[H]	0.36599999999999927	456.2820000000001	5.045757490560675	0
CHEMBL3288753	O=C1CN(c2ccc(Cc3cc([C@@H]4O[C@H](CO)[C@@H](O)[C@H](O)[C@H]4O)ccc3Cl)cc2)C(=O)N1C(c1ccccc1)(c1ccccc1)c1ccccc1	[H]OC([H])([H])[C@@]1([H])O[C@@]([H])(c2c([H])c([H])c(Cl)c(C([H])([H])c3c([H])c([H])c(N4C(=O)N(C(c5c([H])c([H])c([H])c([H])c5[H])(c5c([H])c([H])c([H])c([H])c5[H])c5c([H])c([H])c([H])c([H])c5[H])C(=O)C4([H])[H])c([H])c3[H])c2[H])[C@]([H])(O[H])[C@@]([H])(O[H])[C@]1([H])O[H]	5.206400000000011	705.2070000000003	6.484126156288321	1
CHEMBL2323410	CC(C)c1[nH]nc(O[C@@H]2O[C@H](CO)[C@@H](O)[C@H](O)[C@H]2O)c1Cc1ccc(C(N)=O)cc1	[H]OC([H])([H])[C@@]1([H])O[C@@]([H])(Oc2nn([H])c(C([H])(C([H])([H])[H])C([H])([H])[H])c2C([H])([H])c2c([H])c([H])c(C(=O)N([H])[H])c([H])c2[H])[C@]([H])(O[H])[C@@]([H])(O[H])[C@]1([H])O[H]	-0.5985	421.4500000000001	5.607303046740334	0
CHEMBL2323685	CC(C)c1[nH]nc(O[C@@H]2O[C@H](CO)[C@@H](O)[C@H](O)[C@H]2O)c1Cc1ccc(N)cc1	[H]OC([H])([H])[C@@]1([H])O[C@@]([H])(Oc2nn([H])c(C([H])(C([H])([H])[H])C([H])([H])[H])c2C([H])([H])c2c([H])c([H])c(N([H])[H])c([H])c2[H])[C@]([H])(O[H])[C@@]([H])(O[H])[C@]1([H])O[H]	-0.1152	393.44000000000005	5.798602875679548	0
CHEMBL605905	OC[C@H]1O[C@@H](c2ccc(Cl)c(Cc3nnc(-c4ccco4)s3)c2)[C@H](O)[C@@H](O)[C@@H]1O	[H]OC([H])([H])[C@@]1([H])O[C@@]([H])(c2c([H])c([H])c(Cl)c(C([H])([H])c3nnc(-c4oc([H])c([H])c4[H])s3)c2[H])[C@]([H])(O[H])[C@@]([H])(O[H])[C@]1([H])O[H]	1.5572	438.889	8.153044674980176	1
CHEMBL603167	OC[C@H]1O[C@@H](c2ccc(Cl)c(Cc3nnc(-c4ccccc4)s3)c2)[C@H](O)[C@@H](O)[C@@H]1O	[H]OC([H])([H])[C@@]1([H])O[C@@]([H])(c2c([H])c([H])c(Cl)c(C([H])([H])c3nnc(-c4c([H])c([H])c([H])c([H])c4[H])s3)c2[H])[C@]([H])(O[H])[C@@]([H])(O[H])[C@]1([H])O[H]	1.9642000000000004	448.928	7.779891911959945	1
CHEMBL2172382	N#Cc1ccc(Cc2ccc3c(c2)[C@]2(OC3)O[C@H](CO)[C@@H](O)[C@H](O)[C@H]2O)cc1	[H]OC([H])([H])[C@@]1([H])O[C@]2(OC([H])([H])c3c([H])c([H])c(C([H])([H])c4c([H])c([H])c(C#N)c([H])c4[H])c([H])c32)[C@]([H])(O[H])[C@@]([H])(O[H])[C@]1([H])O[H]	0.30588	383.40000000000003	6.928486194904911	1
CHEMBL589220	C/C=C1/CN2[C@@H]3C[C@@]45c6cc(OC)ccc6N(C)[C@]4(O3)[C@@H]2C[C@@H]1[C@@]5(COC(=O)c1ccccc1)C(=O)OC	[H]/C(=C1\C([H])([H])N2[C@@]3([H])C([H])([H])[C@]1([H])[C@](C(=O)OC([H])([H])[H])(C([H])([H])OC(=O)c1c([H])c([H])c([H])c([H])c1[H])[C@]14c5c([H])c(OC([H])([H])[H])c([H])c([H])c5N(C([H])([H])[H])[C@@]13O[C@@]2([H])C4([H])[H])C([H])([H])[H]	3.5059000000000022	516.5940000000003	6	1
CHEMBL603166	OC[C@H]1O[C@@H](c2ccc(Cl)c(Cc3nnc(-c4sccc4Cl)s3)c2)[C@H](O)[C@@H](O)[C@@H]1O	[H]OC([H])([H])[C@@]1([H])O[C@@]([H])(c2c([H])c([H])c(Cl)c(C([H])([H])c3nnc(-c4sc([H])c([H])c4Cl)s3)c2[H])[C@]([H])(O[H])[C@@]([H])(O[H])[C@]1([H])O[H]	2.6791000000000023	489.402	6.147520006363144	1
CHEMBL4071789	O=C(/C=C/c1ccc(OCc2ccccc2)cc1)c1c(O)cc(O)cc1O	[H]Oc1c([H])c(O[H])c(C(=O)/C([H])=C(\[H])c2c([H])c([H])c(OC([H])([H])c3c([H])c([H])c([H])c([H])c3[H])c([H])c2[H])c(O[H])c1[H]	4.278500000000003	362.38100000000003	4.6439741428068775	0
CHEMBL133588	COc1ccc(/C=C/C(=O)c2c(O)cc(O)cc2O)cc1	[H]Oc1c([H])c(O[H])c(C(=O)/C([H])=C(\[H])c2c([H])c([H])c(OC([H])([H])[H])c([H])c2[H])c(O[H])c1[H]	2.708100000000001	286.283	4.739928612014925	0
CHEMBL2323407	CC(C)c1[nH]nc(O[C@@H]2O[C@H](CO)[C@@H](O)[C@H](O)[C@H]2O)c1Cc1ccc(CCCC(=O)NC(C)(C)C(=O)NCCO)cc1	[H]OC([H])([H])C([H])([H])N([H])C(=O)C(N([H])C(=O)C([H])([H])C([H])([H])C([H])([H])c1c([H])c([H])c(C([H])([H])c2c(O[C@]3([H])O[C@]([H])(C([H])([H])O[H])[C@@]([H])(O[H])[C@]([H])(O[H])[C@@]3([H])O[H])nn([H])c2C([H])(C([H])([H])[H])C([H])([H])[H])c([H])c1[H])(C([H])([H])[H])C([H])([H])[H]	-0.3714	592.69	6.82102305270683	1
CHEMBL2323412	CC(C)c1[nH]nc(O[C@@H]2O[C@H](CO)[C@@H](O)[C@H](O)[C@H]2O)c1Cc1ccc(CCC(N)=O)cc1	[H]OC([H])([H])[C@@]1([H])O[C@@]([H])(Oc2nn([H])c(C([H])(C([H])([H])[H])C([H])([H])[H])c2C([H])([H])c2c([H])c([H])c(C([H])([H])C([H])([H])C(=O)N([H])[H])c([H])c2[H])[C@]([H])(O[H])[C@@]([H])(O[H])[C@]1([H])O[H]	-0.2795	449.5040000000002	5.595166283380062	0
CHEMBL2323694	CC(C)c1[nH]nc(O[C@@H]2O[C@H](CO)[C@H](O)[C@H](O)[C@H]2O)c1Cc1ccc(CCCC(=O)NC(C)(C)C(=O)N2CCNCC2)cc1	[H]OC([H])([H])[C@@]1([H])O[C@@]([H])(Oc2nn([H])c(C([H])(C([H])([H])[H])C([H])([H])[H])c2C([H])([H])c2c([H])c([H])c(C([H])([H])C([H])([H])C([H])([H])C(=O)N([H])C(C(=O)N3C([H])([H])C([H])([H])N([H])C([H])([H])C3([H])[H])(C([H])([H])[H])C([H])([H])[H])c([H])c2[H])[C@]([H])(O[H])[C@@]([H])(O[H])[C@@]1([H])O[H]	-0.0481	617.7440000000007	5.761953896871205	0
CHEMBL1163687	CCc1ccc(Cc2cc([C@@H]3O[C@H](CO)[C@@H](O)[C@H](O)[C@H]3O)c(COCC(C)F)cc2Cl)cc1	[H]OC([H])([H])[C@@]1([H])O[C@@]([H])(c2c([H])c(C([H])([H])c3c([H])c([H])c(C([H])([H])C([H])([H])[H])c([H])c3[H])c(Cl)c([H])c2C([H])([H])OC([H])([H])C([H])(F)C([H])([H])[H])[C@]([H])(O[H])[C@@]([H])(O[H])[C@]1([H])O[H]	2.882700000000001	482.97600000000017	8	1
CHEMBL1165643	C=CCOCCc1cc(Cl)c(Cc2ccc(CC)cc2)cc1[C@@H]1O[C@H](CO)[C@@H](O)[C@H](O)[C@H]1O	[H]OC([H])([H])[C@@]1([H])O[C@@]([H])(c2c([H])c(C([H])([H])c3c([H])c([H])c(C([H])([H])C([H])([H])[H])c([H])c3[H])c(Cl)c([H])c2C([H])([H])C([H])([H])OC([H])([H])C([H])=C([H])[H])[C@]([H])(O[H])[C@@]([H])(O[H])[C@]1([H])O[H]	2.753200000000001	476.99700000000024	7.920818753952375	1
CHEMBL602721	OC[C@H]1O[C@@H](c2ccc(Cl)c(Cc3nnc(-c4cc5ccccc5o4)s3)c2)[C@H](O)[C@@H](O)[C@@H]1O	[H]OC([H])([H])[C@@]1([H])O[C@@]([H])(c2c([H])c([H])c(Cl)c(C([H])([H])c3nnc(-c4oc5c([H])c([H])c([H])c([H])c5c4[H])s3)c2[H])[C@]([H])(O[H])[C@@]([H])(O[H])[C@]1([H])O[H]	2.710400000000002	488.94900000000007	6.603800652904264	1
CHEMBL565391	Cc1cc(F)ccc1Cc1cc2c(cc1Cl)CO[C@]21O[C@H](CO)[C@@H](O)[C@H](O)[C@H]1O	[H]OC([H])([H])[C@@]1([H])O[C@]2(OC([H])([H])c3c([H])c(Cl)c(C([H])([H])c4c([H])c([H])c(F)c([H])c4C([H])([H])[H])c([H])c32)[C@]([H])(O[H])[C@@]([H])(O[H])[C@]1([H])O[H]	1.5351199999999996	424.8520000000001	7	1
CHEMBL566413	CCc1ccc(Cc2c(Cl)ccc3c2CO[C@]32O[C@H](CN)[C@@H](O)[C@H](O)[C@H]2O)cc1	[H]O[C@]1([H])[C@@]([H])(O[H])[C@@]2(OC([H])([H])c3c(C([H])([H])c4c([H])c([H])c(C([H])([H])C([H])([H])[H])c([H])c4[H])c(Cl)c([H])c([H])c32)O[C@]([H])(C([H])([H])N([H])[H])[C@@]1([H])O[H]	1.6163999999999996	419.9050000000001	7	1
CHEMBL567058	CCc1ccc(C(=O)c2c(Cl)ccc3c2CO[C@]32O[C@H](CO)[C@@H](O)[C@H](O)[C@H]2O)cc1	[H]OC([H])([H])[C@@]1([H])O[C@]2(OC([H])([H])c3c(C(=O)c4c([H])c([H])c(C([H])([H])C([H])([H])[H])c([H])c4[H])c(Cl)c([H])c([H])c32)[C@]([H])(O[H])[C@@]([H])(O[H])[C@]1([H])O[H]	1.2901999999999996	434.87200000000007	7.657577319177793	1
CHEMBL566224	CCc1ccc(C2(c3c(Cl)ccc4c3CO[C@]43O[C@H](CO)[C@@H](O)[C@H](O)[C@H]3O)CC2)cc1	[H]OC([H])([H])[C@@]1([H])O[C@]2(OC([H])([H])c3c(C4(c5c([H])c([H])c(C([H])([H])C([H])([H])[H])c([H])c5[H])C([H])([H])C4([H])[H])c(Cl)c([H])c([H])c32)[C@]([H])(O[H])[C@@]([H])(O[H])[C@]1([H])O[H]	2.1391000000000004	446.92700000000013	8.886056647693163	1
CHEMBL602554	OC[C@H]1O[C@@H](c2ccc(Cl)c(Cc3nnc(C(F)(F)F)s3)c2)[C@H](O)[C@@H](O)[C@@H]1O	[H]OC([H])([H])[C@@]1([H])O[C@@]([H])(c2c([H])c([H])c(Cl)c(C([H])([H])c3nnc(C(F)(F)F)s3)c2[H])[C@]([H])(O[H])[C@@]([H])(O[H])[C@]1([H])O[H]	1.316	440.827	6.809668301829708	1
CHEMBL602524	OC[C@H]1O[C@@H](c2ccc(Cl)c(Cc3nnc(-c4ccc(Cl)cc4)s3)c2)[C@H](O)[C@@H](O)[C@@H]1O	[H]OC([H])([H])[C@@]1([H])O[C@@]([H])(c2c([H])c([H])c(Cl)c(C([H])([H])c3nnc(-c4c([H])c([H])c(Cl)c([H])c4[H])s3)c2[H])[C@]([H])(O[H])[C@@]([H])(O[H])[C@]1([H])O[H]	2.6176000000000026	483.373	6.8996294548824375	1
CHEMBL577354	CCc1ccc(Cc2cc3c(cc2Cl)O[C@@]2(C3)O[C@H](CO)[C@@H](O)[C@H](O)[C@H]2O)cc1	[H]OC([H])([H])[C@@]1([H])O[C@]2(Oc3c([H])c(Cl)c(C([H])([H])c4c([H])c([H])c(C([H])([H])C([H])([H])[H])c([H])c4[H])c([H])c3C2([H])[H])[C@]([H])(O[H])[C@@]([H])(O[H])[C@]1([H])O[H]	1.5981999999999992	420.88900000000007	8.18045606445813	1
CHEMBL3125317	[2H]C([2H])(C)Oc1ccc(Cc2cc([C@@H]3O[C@H](CO)[C@@H](O)[C@H](O)[C@H]3O)ccc2Cl)cc1	[H]OC([H])([H])[C@@]1([H])O[C@@]([H])(c2c([H])c([H])c(Cl)c(C([H])([H])c3c([H])c([H])c(OC([2H])([2H])C([H])([H])[H])c([H])c3[H])c2[H])[C@]([H])(O[H])[C@@]([H])(O[H])[C@]1([H])O[H]	1.8443999999999998	410.89	8.1249387366083	1
CHEMBL601947	CCCCCc1nnc(Cc2cc([C@@H]3O[C@H](CO)[C@@H](O)[C@H](O)[C@H]3O)ccc2Cl)s1	[H]OC([H])([H])[C@@]1([H])O[C@@]([H])(c2c([H])c([H])c(Cl)c(C([H])([H])c3nnc(C([H])([H])C([H])([H])C([H])([H])C([H])([H])C([H])([H])[H])s3)c2[H])[C@]([H])(O[H])[C@@]([H])(O[H])[C@]1([H])O[H]	2.0299	442.96500000000015	6.452225294612178	1
CHEMBL1243207	CCc1ccc(Cc2ccccc2O[C@@H]2O[C@H](CO)[C@@H](O)[C@H](O)[C@H]2O)s1	[H]OC([H])([H])[C@@]1([H])O[C@@]([H])(Oc2c([H])c([H])c([H])c([H])c2C([H])([H])c2sc(C([H])([H])C([H])([H])[H])c([H])c2[H])[C@]([H])(O[H])[C@@]([H])(O[H])[C@]1([H])O[H]	1.0799999999999996	380.462	7.769551078621726	1
CHEMBL1243240	CCc1ccc(Cc2c(Cl)cccc2O[C@@H]2O[C@H](CO)[C@@H](O)[C@H](O)[C@H]2O)cn1	[H]OC([H])([H])[C@@]1([H])O[C@@]([H])(Oc2c([H])c([H])c([H])c(Cl)c2C([H])([H])c2c([H])nc(C([H])([H])C([H])([H])[H])c([H])c2[H])[C@]([H])(O[H])[C@@]([H])(O[H])[C@]1([H])O[H]	1.0668999999999997	409.8660000000001	7.552841968657781	1
CHEMBL589532	OC[C@H]1O[C@H](c2cccc(Cc3nnc(-c4ccccc4)s3)c2)[C@H](O)[C@@H](O)[C@@H]1O	[H]OC([H])([H])[C@@]1([H])O[C@]([H])(c2c([H])c([H])c([H])c(C([H])([H])c3nnc(-c4c([H])c([H])c([H])c([H])c4[H])s3)c2[H])[C@]([H])(O[H])[C@@]([H])(O[H])[C@]1([H])O[H]	1.3107999999999993	414.483	5.847711655616943	0
CHEMBL601510	OC[C@H]1O[C@@H](c2ccc(Cl)c(Cc3nnc(-c4ccsc4)s3)c2)[C@H](O)[C@@H](O)[C@@H]1O	[H]OC([H])([H])[C@@]1([H])O[C@@]([H])(c2c([H])c([H])c(Cl)c(C([H])([H])c3nnc(-c4c([H])sc([H])c4[H])s3)c2[H])[C@]([H])(O[H])[C@@]([H])(O[H])[C@]1([H])O[H]	2.025700000000001	454.957	8.454692883534175	1
CHEMBL601465	OC[C@H]1OC(c2ccc(Cl)c(Cc3nnc(-c4ccncc4)s3)c2)[C@H](O)[C@@H](O)[C@@H]1O	[H]OC([H])([H])[C@@]1([H])OC([H])(c2c([H])c([H])c(Cl)c(C([H])([H])c3nnc(-c4c([H])c([H])nc([H])c4[H])s3)c2[H])[C@]([H])(O[H])[C@@]([H])(O[H])[C@]1([H])O[H]	1.3591999999999995	449.916	7.275724130399211	1
CHEMBL592687	Cn1nc(-c2nnc(Cc3cc([C@@H]4O[C@H](CO)[C@@H](O)[C@H](O)[C@H]4O)ccc3Cl)s2)c2ccccc21	[H]OC([H])([H])[C@@]1([H])O[C@@]([H])(c2c([H])c([H])c(Cl)c(C([H])([H])c3nnc(-c4nn(C([H])([H])[H])c5c([H])c([H])c([H])c([H])c45)s3)c2[H])[C@]([H])(O[H])[C@@]([H])(O[H])[C@]1([H])O[H]	1.8508999999999998	502.9800000000001	5.484126156288321	0
CHEMBL590272	OC[C@H]1O[C@@H](c2ccc(Cl)c(Cc3nnc(-c4csc(-c5ccncc5)n4)s3)c2)[C@H](O)[C@@H](O)[C@@H]1O	[H]OC([H])([H])[C@@]1([H])O[C@@]([H])(c2c([H])c([H])c(Cl)c(C([H])([H])c3nnc(-c4nc(-c5c([H])c([H])nc([H])c5[H])sc4[H])s3)c2[H])[C@]([H])(O[H])[C@@]([H])(O[H])[C@]1([H])O[H]	2.4827000000000017	533.0310000000002	7.139063379299906	1
CHEMBL589079	Cc1noc(C)c1-c1nnc(Cc2cc([C@@H]3O[C@H](CO)[C@@H](O)[C@H](O)[C@H]3O)ccc2Cl)s1	[H]OC([H])([H])[C@@]1([H])O[C@@]([H])(c2c([H])c([H])c(Cl)c(C([H])([H])c3nnc(-c4c(C([H])([H])[H])noc4C([H])([H])[H])s3)c2[H])[C@]([H])(O[H])[C@@]([H])(O[H])[C@]1([H])O[H]	1.5690400000000002	467.9310000000001	5	0
CHEMBL600982	Cc1cc(-c2nnc(Cc3cc([C@@H]4O[C@H](CO)[C@@H](O)[C@H](O)[C@H]4O)ccc3Cl)s2)ccn1	[H]OC([H])([H])[C@@]1([H])O[C@@]([H])(c2c([H])c([H])c(Cl)c(C([H])([H])c3nnc(-c4c([H])c([H])nc(C([H])([H])[H])c4[H])s3)c2[H])[C@]([H])(O[H])[C@@]([H])(O[H])[C@]1([H])O[H]	1.6676199999999992	463.94300000000004	7.438898616350944	1
CHEMBL608672	OC[C@H]1OC(c2ccc(Cl)c(Cc3nnc(Cc4ccc(Cl)cc4)s3)c2)[C@H](O)[C@@H](O)[C@@H]1O	[H]OC([H])([H])[C@@]1([H])OC([H])(c2c([H])c([H])c(Cl)c(C([H])([H])c3nnc(C([H])([H])c4c([H])c([H])c(Cl)c([H])c4[H])s3)c2[H])[C@]([H])(O[H])[C@@]([H])(O[H])[C@]1([H])O[H]	2.5414000000000017	497.40000000000003	5.621602099051862	0
CHEMBL1213737	OC[C@H]1O[C@@H](c2ncc(Cc3ccccc3)s2)[C@H](O)[C@@H](O)[C@@H]1O	[H]OC([H])([H])[C@@]1([H])O[C@@]([H])(c2nc([H])c(C([H])([H])c3c([H])c([H])c([H])c([H])c3[H])s2)[C@]([H])(O[H])[C@@]([H])(O[H])[C@]1([H])O[H]	0.24879999999999997	337.39700000000005	5	0
CHEMBL1213935	CCc1ccc(Cc2nc([C@@H]3O[C@H](CO)[C@@H](O)[C@H](O)[C@H]3O)sc2Cl)cc1	[H]OC([H])([H])[C@@]1([H])O[C@@]([H])(c2nc(C([H])([H])c3c([H])c([H])c(C([H])([H])C([H])([H])[H])c([H])c3[H])c(Cl)s2)[C@]([H])(O[H])[C@@]([H])(O[H])[C@]1([H])O[H]	1.4646	399.896	6.91721462968355	1
CHEMBL382340	CCc1ccc(Cc2c[nH]c3cccc(O[C@@H]4O[C@H](CO)[C@@H](O)[C@H](O)[C@H]4O)c23)cc1	[H]OC([H])([H])[C@@]1([H])O[C@@]([H])(Oc2c([H])c([H])c([H])c3c2c(C([H])([H])c2c([H])c([H])c(C([H])([H])C([H])([H])[H])c([H])c2[H])c([H])n3[H])[C@]([H])(O[H])[C@@]([H])(O[H])[C@]1([H])O[H]	1.4997999999999996	413.46999999999997	7.552841968657781	1
CHEMBL1165840	CCc1ccc(Cc2cc([C@@H]3O[C@H](CO)[C@@H](O)[C@H](O)[C@H]3O)c(COCCO)cc2Cl)cc1	[H]OC([H])([H])C([H])([H])OC([H])([H])c1c([H])c(Cl)c(C([H])([H])c2c([H])c([H])c(C([H])([H])C([H])([H])[H])c([H])c2[H])c([H])c1[C@]1([H])O[C@]([H])(C([H])([H])O[H])[C@@]([H])(O[H])[C@]([H])(O[H])[C@@]1([H])O[H]	1.5169999999999986	466.9580000000001	8.920818753952375	1
CHEMBL1163590	CCc1ccc(Cc2cc([C@@H]3O[C@H](CO)[C@@H](O)[C@H](O)[C@H]3O)c(COCCF)cc2Cl)cc1	[H]OC([H])([H])[C@@]1([H])O[C@@]([H])(c2c([H])c(C([H])([H])c3c([H])c([H])c(C([H])([H])C([H])([H])[H])c([H])c3[H])c(Cl)c([H])c2C([H])([H])OC([H])([H])C([H])([H])F)[C@]([H])(O[H])[C@@]([H])(O[H])[C@]1([H])O[H]	2.4942000000000006	468.9490000000002	8.795880017344075	1
CHEMBL585484	CCOc1ccc(Cc2cc3c(cc2Cl)CO[C@]32O[C@H](CO)[C@@H](O)[C@H](O)[C@H]2O)c(Cl)c1	[H]OC([H])([H])[C@@]1([H])O[C@]2(OC([H])([H])c3c([H])c(Cl)c(C([H])([H])c4c([H])c([H])c(OC([H])([H])C([H])([H])[H])c([H])c4Cl)c([H])c32)[C@]([H])(O[H])[C@@]([H])(O[H])[C@]1([H])O[H]	2.139700000000001	471.3330000000002	6	1
CHEMBL566622	COc1c(C)cccc1Cc1cc2c(cc1Cl)CO[C@]21O[C@H](CO)[C@@H](O)[C@H](O)[C@H]1O	[H]OC([H])([H])[C@@]1([H])O[C@]2(OC([H])([H])c3c([H])c(Cl)c(C([H])([H])c4c([H])c([H])c([H])c(C([H])([H])[H])c4OC([H])([H])[H])c([H])c32)[C@]([H])(O[H])[C@@]([H])(O[H])[C@]1([H])O[H]	1.4046199999999998	436.88800000000015	8	1
CHEMBL567474	CCc1ccc(Cc2c(Cl)ccc3c2CO[C@]32O[C@H](CF)[C@@H](O)[C@H](O)[C@H]2O)cc1	[H]O[C@]1([H])[C@@]([H])(O[H])[C@@]2(OC([H])([H])c3c(C([H])([H])c4c([H])c([H])c(C([H])([H])C([H])([H])[H])c([H])c4[H])c(Cl)c([H])c([H])c32)O[C@]([H])(C([H])([H])F)[C@@]1([H])O[H]	2.6272000000000015	422.88000000000005	8.42021640338319	1
CHEMBL585482	CCc1ccc(Cc2c(Cl)ccc3c2CO[C@]32O[C@H](COC)[C@@H](O)[C@H](O)[C@H]2O)cc1	[H]O[C@]1([H])[C@@]([H])(O[H])[C@@]2(OC([H])([H])c3c(C([H])([H])c4c([H])c([H])c(C([H])([H])C([H])([H])[H])c([H])c4[H])c(Cl)c([H])c([H])c32)O[C@]([H])(C([H])([H])OC([H])([H])[H])[C@@]1([H])O[H]	2.3041000000000005	434.9160000000001	8.236572006437063	1
CHEMBL566018	CCc1ccc(Cc2c(Cl)ccc3c2CO[C@]32O[C@H](COCC(F)(F)F)[C@@H](O)[C@H](O)[C@H]2O)cc1	[H]O[C@]1([H])[C@@]([H])(O[H])[C@@]2(OC([H])([H])c3c(C([H])([H])c4c([H])c([H])c(C([H])([H])C([H])([H])[H])c([H])c4[H])c(Cl)c([H])c([H])c32)O[C@]([H])(C([H])([H])OC([H])([H])C(F)(F)F)[C@@]1([H])O[H]	3.2366000000000024	502.9130000000001	7.154901959985743	1
CHEMBL1085188	CCc1ccc(Cc2cc(CO[C@@H]3O[C@H](CO)[C@@H](O)[C@H](O)[C@H]3O)ccc2C)cc1	[H]OC([H])([H])[C@@]1([H])O[C@@]([H])(OC([H])([H])c2c([H])c([H])c(C([H])([H])[H])c(C([H])([H])c3c([H])c([H])c(C([H])([H])C([H])([H])[H])c([H])c3[H])c2[H])[C@]([H])(O[H])[C@@]([H])(O[H])[C@]1([H])O[H]	1.4647199999999998	402.4870000000001	6	1
CHEMBL1085189	CCc1ccc(Cc2cc([C@H]3C[C@@H](O)[C@H](O)[C@@H](CO)O3)ccc2C)cc1	[H]OC([H])([H])[C@@]1([H])O[C@@]([H])(c2c([H])c([H])c(C([H])([H])[H])c(C([H])([H])c3c([H])c([H])c(C([H])([H])C([H])([H])[H])c([H])c3[H])c2[H])C([H])([H])[C@@]([H])(O[H])[C@]1([H])O[H]	2.692320000000001	356.462	5	0
CHEMBL1083834	COc1ccc(Cc2cc([C@@H]3O[C@H](CO)[C@@H](O)[C@H](O)[C@H]3OC)ccc2Cl)cc1	[H]OC([H])([H])[C@@]1([H])O[C@@]([H])(c2c([H])c([H])c(Cl)c(C([H])([H])c3c([H])c([H])c(OC([H])([H])[H])c([H])c3[H])c2[H])[C@]([H])(OC([H])([H])[H])[C@@]([H])(O[H])[C@]1([H])O[H]	2.1084	408.87800000000004	6.853871964321762	1
CHEMBL1082892	CCc1ccc(Cc2cc([C@@H]3O[C@H](CO)[C@@H](O)[C@@H](O)[C@H]3O)ccc2C)cc1	[H]OC([H])([H])[C@@]1([H])O[C@@]([H])(c2c([H])c([H])c(C([H])([H])[H])c(C([H])([H])c3c([H])c([H])c(C([H])([H])C([H])([H])[H])c([H])c3[H])c2[H])[C@]([H])(O[H])[C@]([H])(O[H])[C@]1([H])O[H]	1.66312	372.46099999999996	5.431798275933005	0
CHEMBL1077231	COc1ccc(Cc2cc([C@@H]3O[C@H](CO)C[C@H](O)[C@H]3O)ccc2Cl)cc1	[H]OC([H])([H])[C@@]1([H])O[C@@]([H])(c2c([H])c([H])c(Cl)c(C([H])([H])c3c([H])c([H])c(OC([H])([H])[H])c([H])c3[H])c2[H])[C@]([H])(O[H])[C@@]([H])(O[H])C1([H])[H]	2.4835000000000003	378.85200000000003	7.6777807052660805	1
CHEMBL1085454	CCc1ccc(Cc2cc([C@@H]3O[C@H](CO)[C@H](O)[C@H](O)[C@H]3O)ccc2C)cc1	[H]OC([H])([H])[C@@]1([H])O[C@@]([H])(c2c([H])c([H])c(C([H])([H])[H])c(C([H])([H])c3c([H])c([H])c(C([H])([H])C([H])([H])[H])c([H])c3[H])c2[H])[C@]([H])(O[H])[C@@]([H])(O[H])[C@@]1([H])O[H]	1.66312	372.46099999999996	6.856985199745905	1
CHEMBL1094714	CCc1ccc(Cc2cc([C@@H]3O[C@]4(CCCO4)[C@@H](O)[C@H](O)[C@H]3O)ccc2C)cc1	[H]O[C@@]1([H])[C@]([H])(O[H])[C@]2(OC([H])([H])C([H])([H])C2([H])[H])O[C@@]([H])(c2c([H])c([H])c(C([H])([H])[H])c(C([H])([H])c3c([H])c([H])c(C([H])([H])C([H])([H])[H])c([H])c3[H])c2[H])[C@]1([H])O[H]	2.808920000000002	398.49900000000014	7.275724130399211	1
CHEMBL1098376	CCc1ccc(Cc2cc([C@@H]3OC4(CC4)[C@@H](O)[C@H](O)[C@H]3O)ccc2C)cc1	[H]O[C@]1([H])[C@@]([H])(O[H])[C@]([H])(O[H])C2(O[C@@]1([H])c1c([H])c([H])c(C([H])([H])[H])c(C([H])([H])c3c([H])c([H])c(C([H])([H])C([H])([H])[H])c([H])c3[H])c1[H])C([H])([H])C2([H])[H]	2.8348200000000006	368.4730000000002	8.522878745280337	1
CHEMBL1091809	CCc1ccc(Cc2cc([C@@H]3OC4(CNC4)[C@@H](O)[C@H](O)[C@H]3O)ccc2C)cc1	[H]O[C@]1([H])[C@@]([H])(O[H])[C@]([H])(O[H])C2(O[C@@]1([H])c1c([H])c([H])c(C([H])([H])[H])c(C([H])([H])c3c([H])c([H])c(C([H])([H])C([H])([H])[H])c([H])c3[H])c1[H])C([H])([H])N([H])C2([H])[H]	1.6442199999999996	383.48800000000017	5.292429823902063	0
CHEMBL1091476	CCOc1ccc(Cc2cc([C@@H]3OC4(COC4)[C@@H](O)[C@H](O)[C@H]3O)ccc2Cl)cc1	[H]O[C@]1([H])[C@@]([H])(O[H])[C@]([H])(O[H])C2(O[C@@]1([H])c1c([H])c([H])c(Cl)c(C([H])([H])c3c([H])c([H])c(OC([H])([H])C([H])([H])[H])c([H])c3[H])c1[H])C([H])([H])OC2([H])[H]	2.2524999999999995	420.88900000000024	7.494850021680094	1
CHEMBL1213738	Cc1ccc(Cc2cnc([C@@H]3O[C@H](CO)[C@@H](O)[C@H](O)[C@H]3O)s2)cc1	[H]OC([H])([H])[C@@]1([H])O[C@@]([H])(c2nc([H])c(C([H])([H])c3c([H])c([H])c(C([H])([H])[H])c([H])c3[H])s2)[C@]([H])(O[H])[C@@]([H])(O[H])[C@]1([H])O[H]	0.5572199999999998	351.42400000000004	5.334419008982047	0
CHEMBL592686	Cn1cccc1-c1nnc(Cc2cc([C@@H]3O[C@H](CO)[C@@H](O)[C@H](O)[C@H]3O)ccc2Cl)s1	[H]OC([H])([H])[C@@]1([H])O[C@@]([H])(c2c([H])c([H])c(Cl)c(C([H])([H])c3nnc(-c4c([H])c([H])c([H])n4C([H])([H])[H])s3)c2[H])[C@]([H])(O[H])[C@@]([H])(O[H])[C@]1([H])O[H]	1.3026999999999997	451.932	6.924453038607469	1
CHEMBL3288748	O=c1n(Cc2cc([C@@H]3O[C@H](CO)[C@@H](O)[C@H](O)[C@H]3O)ccc2Cl)nc2cc(OCC(F)(F)F)ccn12	[H]OC([H])([H])[C@@]1([H])O[C@@]([H])(c2c([H])c([H])c(Cl)c(C([H])([H])n3nc4c([H])c(OC([H])([H])C(F)(F)F)c([H])c([H])n4c3=O)c2[H])[C@]([H])(O[H])[C@@]([H])(O[H])[C@]1([H])O[H]	0.6536999999999995	519.8600000000001	5.24420134302617	0
CHEMBL1784275	COc1cc(Cl)c(Cc2ncc(-c3cccs3)s2)cc1[C@@H]1O[C@H](CO)[C@@H](O)[C@H](O)[C@H]1O	[H]OC([H])([H])[C@@]1([H])O[C@@]([H])(c2c([H])c(C([H])([H])c3nc([H])c(-c4sc([H])c([H])c4[H])s3)c(Cl)c([H])c2OC([H])([H])[H])[C@]([H])(O[H])[C@@]([H])(O[H])[C@]1([H])O[H]	2.6393000000000018	483.9950000000002	8.79860287567955	1
CHEMBL206513	OC[C@H]1O[C@@H](Oc2cccc3[nH]cc(Cc4ccc(-c5cccnc5)cc4)c23)[C@H](O)[C@@H](O)[C@@H]1O	[H]OC([H])([H])[C@@]1([H])O[C@@]([H])(Oc2c([H])c([H])c([H])c3c2c(C([H])([H])c2c([H])c([H])c(-c4c([H])nc([H])c([H])c4[H])c([H])c2[H])c([H])n3[H])[C@]([H])(O[H])[C@@]([H])(O[H])[C@]1([H])O[H]	1.9993999999999992	462.502	6.844663962534939	1
CHEMBL540968	CSc1ccc(Cc2c[nH]c3cccc(O[C@@H]4O[C@H](CO)[C@@H](O)[C@H](O)[C@H]4O)c23)cc1	[H]OC([H])([H])[C@@]1([H])O[C@@]([H])(Oc2c([H])c([H])c([H])c3c2c(C([H])([H])c2c([H])c([H])c(SC([H])([H])[H])c([H])c2[H])c([H])n3[H])[C@]([H])(O[H])[C@@]([H])(O[H])[C@]1([H])O[H]	1.6592999999999998	431.51	7.2839966563652006	1
CHEMBL206430	OC[C@H]1O[C@@H](Oc2cccc3[nH]cc(Cc4ccc5ccccc5c4)c23)[C@H](O)[C@@H](O)[C@@H]1O	[H]OC([H])([H])[C@@]1([H])O[C@@]([H])(Oc2c([H])c([H])c([H])c3c2c(C([H])([H])c2c([H])c([H])c4c([H])c([H])c([H])c([H])c4c2[H])c([H])n3[H])[C@]([H])(O[H])[C@@]([H])(O[H])[C@]1([H])O[H]	2.0906	435.476	6.533132379645891	1
CHEMBL200250	OC[C@H]1O[C@@H](Oc2cccc3ncn(CCc4ccc5c(c4)CCO5)c23)[C@H](O)[C@@H](O)[C@@H]1O	[H]OC([H])([H])[C@@]1([H])O[C@@]([H])(Oc2c([H])c([H])c([H])c3nc([H])n(C([H])([H])C([H])([H])c4c([H])c([H])c5c(c4[H])C([H])([H])C([H])([H])O5)c23)[C@]([H])(O[H])[C@@]([H])(O[H])[C@]1([H])O[H]	0.3925999999999999	442.4680000000002	7.4089353929735005	1
CHEMBL1289280	CC[C@H]1O[C@@H](c2ccc(Cl)c(Cc3cnc(-c4ccoc4)nc3)c2)[C@H](O)[C@@H](O)[C@@H]1O	[H]O[C@@]1([H])[C@]([H])(O[H])[C@@]([H])(C([H])([H])C([H])([H])[H])O[C@@]([H])(c2c([H])c([H])c(Cl)c(C([H])([H])c3c([H])nc(-c4c([H])oc([H])c4[H])nc3[H])c2[H])[C@]1([H])O[H]	2.9134000000000015	430.8880000000001	6.609064892896621	1
CHEMBL1289725	CC[C@H]1O[C@@H](c2ccc(Cl)c(Cc3ncc(-c4ccc(F)cc4)cn3)c2)[C@H](O)[C@@H](O)[C@@H]1O	[H]O[C@@]1([H])[C@]([H])(O[H])[C@@]([H])(C([H])([H])C([H])([H])[H])O[C@@]([H])(c2c([H])c([H])c(Cl)c(C([H])([H])c3nc([H])c(-c4c([H])c([H])c(F)c([H])c4[H])c([H])n3)c2[H])[C@]1([H])O[H]	3.4595000000000034	458.9170000000001	6.97061622231479	1
CHEMBL1163823	CCc1ccc(Cc2cc([C@@H]3O[C@H](CO)[C@@H](O)[C@H](O)[C@H]3O)c(COCC(C)O)cc2Cl)cc1	[H]OC([H])(C([H])([H])[H])C([H])([H])OC([H])([H])c1c([H])c(Cl)c(C([H])([H])c2c([H])c([H])c(C([H])([H])C([H])([H])[H])c([H])c2[H])c([H])c1[C@]1([H])O[C@]([H])(C([H])([H])O[H])[C@@]([H])(O[H])[C@]([H])(O[H])[C@@]1([H])O[H]	1.9054999999999995	480.9850000000001	7.795880017344075	1
CHEMBL1779207	CS(=O)(=O)N(c1cc(Cl)cc2c1OCC(=O)N2Cc1nnc(CCc2ccc(Cl)cc2)n1CCC(F)(F)F)S(C)(=O)=O	[H]c1c([H])c(C([H])([H])C([H])([H])c2nnc(C([H])([H])N3C(=O)C([H])([H])Oc4c3c([H])c(Cl)c([H])c4N(S(=O)(=O)C([H])([H])[H])S(=O)(=O)C([H])([H])[H])n2C([H])([H])C([H])([H])C(F)(F)F)c([H])c([H])c1Cl	3.9737000000000036	670.5190000000001	7.6777807052660805	1
CHEMBL1779217	O=C1COc2c(Cl)cc(Cl)cc2N1Cc1nnc(-c2ccc(Cl)cn2)n1CCC(F)(F)F	[H]c1nc(-c2nnc(C([H])([H])N3C(=O)C([H])([H])Oc4c(Cl)c([H])c(Cl)c([H])c43)n2C([H])([H])C([H])([H])C(F)(F)F)c([H])c([H])c1Cl	5.178300000000003	506.6990000000002	8.522878745280337	1
CHEMBL1779223	O=C1COc2c(cc(Cl)cc2[N+](=O)[O-])N1Cc1nnc(-c2ccc(Cl)cn2)n1CCC(F)(F)F	[H]c1nc(-c2nnc(C([H])([H])N3C(=O)C([H])([H])Oc4c3c([H])c(Cl)c([H])c4[N+](=O)[O-])n2C([H])([H])C([H])([H])C(F)(F)F)c([H])c([H])c1Cl	4.433100000000002	517.2510000000002	8.154901959985743	1
CHEMBL1779337	N#Cc1cc(Cl)cc2c1OCC(=O)N2Cc1nnc(-c2ccccn2)n1CCC(F)(F)F	[H]c1nc(-c2nnc(C([H])([H])N3C(=O)C([H])([H])Oc4c(C#N)c([H])c(Cl)c([H])c43)n2C([H])([H])C([H])([H])C(F)(F)F)c([H])c([H])c1[H]	3.7431800000000024	462.8190000000001	6.958607314841775	1
CHEMBL443616	CN(Cc1ccc(Cc2cc([C@@H]3O[C@H](CO)[C@@H](O)[C@H](O)[C@H]3O)ccc2Cl)cc1)C(=O)c1ccc(-c2c3ccc(=O)cc-3oc3cc(O)ccc23)c(C(=O)O)c1	[H]OC(=O)c1c([H])c(C(=O)N(C([H])([H])[H])C([H])([H])c2c([H])c([H])c(C([H])([H])c3c([H])c([C@]4([H])O[C@]([H])(C([H])([H])O[H])[C@@]([H])(O[H])[C@]([H])(O[H])[C@@]4([H])O[H])c([H])c([H])c3Cl)c([H])c2[H])c([H])c([H])c1-c1c2c([H])c([H])c(=O)c([H])c-2oc2c([H])c(O[H])c([H])c([H])c12	4.9999000000000065	766.199	6.455931955649724	1
CHEMBL500899	O=[N+]([O-])c1ccc(NCc2ccc(Cc3cc([C@@H]4O[C@H](CO)[C@@H](O)[C@H](O)[C@H]4O)ccc3Cl)cc2)c2nonc12	[H]OC([H])([H])[C@@]1([H])O[C@@]([H])(c2c([H])c([H])c(Cl)c(C([H])([H])c3c([H])c([H])c(C([H])([H])N([H])c4c([H])c([H])c([N+](=O)[O-])c5nonc45)c([H])c3[H])c2[H])[C@]([H])(O[H])[C@@]([H])(O[H])[C@]1([H])O[H]	2.5022000000000006	556.9590000000003	5.619788758288394	0
CHEMBL442864	Cc1cc(C)n2c1C=C1C=CC(CCC(=O)NCCOc3ccc(Cc4cc([C@@H]5O[C@H](CO)[C@@H](O)[C@H](O)[C@H]5O)ccc4Cl)cc3)=[N+]1[B-]2(F)F	[H]OC([H])([H])[C@@]1([H])O[C@@]([H])(c2c([H])c([H])c(Cl)c(C([H])([H])c3c([H])c([H])c(OC([H])([H])C([H])([H])N([H])C(=O)C([H])([H])C([H])([H])C4=[N+]5C(=C([H])c6c(C([H])([H])[H])c([H])c(C([H])([H])[H])n6[B-]5(F)F)C([H])=C4[H])c([H])c3[H])c2[H])[C@]([H])(O[H])[C@@]([H])(O[H])[C@]1([H])O[H]	3.439940000000002	697.9720000000007	6.376750709602099	1
CHEMBL509911	Cc1cc(C)n2c1C=C1C=CC(CCC(=O)N(C)CCOc3ccc(Cc4cc([C@@H]5O[C@H](CO)[C@@H](O)[C@H](O)[C@H]5O)ccc4Cl)cc3)=[N+]1[B-]2(F)F	[H]OC([H])([H])[C@@]1([H])O[C@@]([H])(c2c([H])c([H])c(Cl)c(C([H])([H])c3c([H])c([H])c(OC([H])([H])C([H])([H])N(C(=O)C([H])([H])C([H])([H])C4=[N+]5C(=C([H])c6c(C([H])([H])[H])c([H])c(C([H])([H])[H])n6[B-]5(F)F)C([H])=C4[H])C([H])([H])[H])c([H])c3[H])c2[H])[C@]([H])(O[H])[C@@]([H])(O[H])[C@]1([H])O[H]	3.782140000000004	711.9990000000006	6.501689446210399	1
CHEMBL591950	OC[C@H]1O[C@@H](c2ccc(Cl)c(Cc3nnc(-c4ccnnc4)s3)c2)[C@H](O)[C@@H](O)[C@@H]1O	[H]OC([H])([H])[C@@]1([H])O[C@@]([H])(c2c([H])c([H])c(Cl)c(C([H])([H])c3nnc(-c4c([H])nnc([H])c4[H])s3)c2[H])[C@]([H])(O[H])[C@@]([H])(O[H])[C@]1([H])O[H]	0.7541999999999995	450.904	6.721246399047171	1
CHEMBL1642511	C[C@@H](O)[C@H]1O[C@@H](c2ccc(Cl)c(Cc3ncc(-c4ccco4)s3)c2)[C@H](O)[C@@H](O)[C@@H]1O	[H]O[C@@]1([H])[C@]([H])(O[H])[C@@]([H])(O[H])[C@]([H])(c2c([H])c([H])c(Cl)c(C([H])([H])c3nc([H])c(-c4oc([H])c([H])c4[H])s3)c2[H])O[C@]1([H])[C@]([H])(O[H])C([H])([H])[H]	2.5507	451.9280000000001	7.623423042943488	1
CHEMBL1642514	C=CCC(O)[C@H]1O[C@@H](c2ccc(Cl)c(Cc3ncc(-c4ccco4)s3)c2)[C@H](O)[C@@H](O)[C@@H]1O	[H]OC([H])(C([H])([H])C([H])=C([H])[H])[C@@]1([H])O[C@@]([H])(c2c([H])c([H])c(Cl)c(C([H])([H])c3nc([H])c(-c4oc([H])c([H])c4[H])s3)c2[H])[C@]([H])(O[H])[C@@]([H])(O[H])[C@]1([H])O[H]	3.1069000000000027	477.9660000000001	7.681936665037238	1
CHEMBL1642519	OCCOC[C@H]1O[C@@H](c2ccc(Cl)c(Cc3ncc(-c4ccco4)s3)c2)[C@H](O)[C@@H](O)[C@@H]1O	[H]OC([H])([H])C([H])([H])OC([H])([H])[C@@]1([H])O[C@@]([H])(c2c([H])c([H])c(Cl)c(C([H])([H])c3nc([H])c(-c4oc([H])c([H])c4[H])s3)c2[H])[C@]([H])(O[H])[C@@]([H])(O[H])[C@]1([H])O[H]	2.1788000000000003	481.9540000000001	7.510041520575165	1
CHEMBL1642730	O[C@@H]1[C@@H](O)[C@H](c2ccc(Cl)c(Cc3ncc(-c4ccco4)s3)c2)O[C@H](Cn2ncnn2)[C@H]1O	[H]O[C@@]1([H])[C@]([H])(O[H])[C@@]([H])(C([H])([H])n2nnc([H])n2)O[C@@]([H])(c2c([H])c([H])c(Cl)c(C([H])([H])c3nc([H])c(-c4oc([H])c([H])c4[H])s3)c2[H])[C@]1([H])O[H]	1.8565999999999998	489.94100000000026	6.97469413473523	1
CHEMBL1091811	CCc1ccc(Cc2cc([C@@H]3OC4(COC4)[C@@H](O)[C@H](O)[C@H]3O)ccc2C)cc1	[H]O[C@]1([H])[C@@]([H])(O[H])[C@]([H])(O[H])C2(O[C@@]1([H])c1c([H])c([H])c(C([H])([H])[H])c(C([H])([H])c3c([H])c([H])c(C([H])([H])C([H])([H])[H])c([H])c3[H])c1[H])C([H])([H])OC2([H])[H]	2.07122	384.4720000000002	8.468521082957745	1
CHEMBL1672792	OC[C@H]1O[C@@H](c2ccc(Cl)c(Cc3ncc(-c4ccc(F)cc4)s3)c2)[C@H](O)[C@@H](O)[C@@H]1O	[H]OC([H])([H])[C@@]1([H])O[C@@]([H])(c2c([H])c([H])c(Cl)c(C([H])([H])c3nc([H])c(-c4c([H])c([H])c(F)c([H])c4[H])s3)c2[H])[C@]([H])(O[H])[C@@]([H])(O[H])[C@]1([H])O[H]	2.7083000000000017	465.93	7.673664139071248	1
CHEMBL1672801	O=C(O)c1cnc(Cc2cc([C@@H]3O[C@H](CO)[C@@H](O)[C@H](O)[C@H]3O)ccc2Cl)s1	[H]OC(=O)c1sc(C([H])([H])c2c([H])c([C@]3([H])O[C@]([H])(C([H])([H])O[H])[C@@]([H])(O[H])[C@]([H])(O[H])[C@@]3([H])O[H])c([H])c([H])c2Cl)nc1[H]	0.6003999999999997	415.85100000000006	5	0
CHEMBL1672809	OC[C@H]1O[C@@H](c2ccc(C(F)(F)F)c(Cc3ccc(-c4ccsc4)s3)c2)[C@H](O)[C@@H](O)[C@@H]1O	[H]OC([H])([H])[C@@]1([H])O[C@@]([H])(c2c([H])c([H])c(C(F)(F)F)c(C([H])([H])c3sc(-c4c([H])sc([H])c4[H])c([H])c3[H])c2[H])[C@]([H])(O[H])[C@@]([H])(O[H])[C@]1([H])O[H]	3.6011000000000037	486.533	7.835647144215563	1
CHEMBL1672813	OC[C@H]1O[C@@H](c2ccc(C3CC3)c(Cc3ncc(-c4ccco4)s3)c2)[C@H](O)[C@@H](O)[C@@H]1O	[H]OC([H])([H])[C@@]1([H])O[C@@]([H])(c2c([H])c([H])c(C3([H])C([H])([H])C3([H])[H])c(C([H])([H])c3nc([H])c(-c4oc([H])c([H])c4[H])s3)c2[H])[C@]([H])(O[H])[C@@]([H])(O[H])[C@]1([H])O[H]	2.386200000000001	443.521	7.261219441515631	1
CHEMBL1672816	OC[C@H]1O[C@@H](c2ccc(Cl)c(Cc3cnc(-c4cccs4)s3)c2)[C@H](O)[C@@H](O)[C@@H]1O	[H]OC([H])([H])[C@@]1([H])O[C@@]([H])(c2c([H])c([H])c(Cl)c(C([H])([H])c3sc(-c4sc([H])c([H])c4[H])nc3[H])c2[H])[C@]([H])(O[H])[C@@]([H])(O[H])[C@]1([H])O[H]	2.630700000000003	453.969	8.554395796726402	1
CHEMBL1097907	Oc1cc(O)cc([C@@H]2c3cc([C@@H]4Oc5cc(/C=C/c6ccc(O)cc6O)cc(O)c5[C@H]4c4cc(O)cc(O)c4)c(O)cc3O[C@H]2c2ccc(O)cc2O)c1	[H]Oc1c([H])c([H])c(/C([H])=C(\[H])c2c([H])c(O[H])c3c(c2[H])O[C@@]([H])(c2c([H])c4c(c([H])c2O[H])O[C@@]([H])(c2c([H])c([H])c(O[H])c([H])c2O[H])[C@]4([H])c2c([H])c(O[H])c([H])c(O[H])c2[H])[C@]3([H])c2c([H])c(O[H])c([H])c(O[H])c2[H])c(O[H])c1[H]	7.444200000000013	728.7060000000004	4.6020599913279625	0
CHEMBL1093013	CC(C)(C)c1ccc(Cc2cc([C@@H]3S[C@H](CO)[C@@H](O)[C@H](O)[C@H]3O)ccc2Cl)cc1	[H]OC([H])([H])[C@@]1([H])S[C@@]([H])(c2c([H])c([H])c(Cl)c(C([H])([H])c3c([H])c([H])c(C(C([H])([H])[H])(C([H])([H])[H])C([H])([H])[H])c([H])c3[H])c2[H])[C@]([H])(O[H])[C@@]([H])(O[H])[C@]1([H])O[H]	3.4598000000000035	437.0010000000001	7.72584215073632	1
CHEMBL1091547	CC(C)c1ccc(Cc2cc([C@@H]3S[C@H](CO)[C@@H](O)[C@H](O)[C@H]3O)ccc2Cl)cc1	[H]OC([H])([H])[C@@]1([H])S[C@@]([H])(c2c([H])c([H])c(Cl)c(C([H])([H])c3c([H])c([H])c(C([H])(C([H])([H])[H])C([H])([H])[H])c([H])c3[H])c2[H])[C@]([H])(O[H])[C@@]([H])(O[H])[C@]1([H])O[H]	3.2857000000000034	422.97400000000005	8.396855627379818	1
CHEMBL1784284	CCOc1cc(Cl)c(Cc2ncc(-c3ccc(F)cc3)s2)cc1[C@@H]1O[C@H](CO)[C@@H](O)[C@H](O)[C@H]1O	[H]OC([H])([H])[C@@]1([H])O[C@@]([H])(c2c([H])c(C([H])([H])c3nc([H])c(-c4c([H])c([H])c(F)c([H])c4[H])s3)c(Cl)c([H])c2OC([H])([H])C([H])([H])[H])[C@]([H])(O[H])[C@@]([H])(O[H])[C@]1([H])O[H]	3.1070000000000024	509.9830000000001	8.122053048370812	1
CHEMBL1784423	OCc1cc(Cl)c(Cc2ncc(-c3ccsc3)s2)cc1[C@@H]1O[C@H](CO)[C@@H](O)[C@H](O)[C@H]1O	[H]OC([H])([H])c1c([H])c(Cl)c(C([H])([H])c2nc([H])c(-c3c([H])sc([H])c3[H])s2)c([H])c1[C@]1([H])O[C@]([H])(C([H])([H])O[H])[C@@]([H])(O[H])[C@]([H])(O[H])[C@@]1([H])O[H]	2.1230000000000016	483.9950000000002	8.651695136951838	1
CHEMBL1784424	C=CCOCc1cc(Cl)c(Cc2ncc(-c3ccoc3)s2)cc1[C@@H]1O[C@H](CO)[C@@H](O)[C@H](O)[C@H]1O	[H]OC([H])([H])[C@@]1([H])O[C@@]([H])(c2c([H])c(C([H])([H])c3nc([H])c(-c4c([H])oc([H])c4[H])s3)c(Cl)c([H])c2C([H])([H])OC([H])([H])C([H])=C([H])[H])[C@]([H])(O[H])[C@@]([H])(O[H])[C@]1([H])O[H]	2.864800000000003	507.9920000000002	7.412289034981089	1
CHEMBL1784426	C=CCOCc1cc(Cl)c(Cc2ncc(-c3ccsc3)s2)cc1[C@@H]1O[C@H](CO)[C@@H](O)[C@H](O)[C@H]1O	[H]OC([H])([H])[C@@]1([H])O[C@@]([H])(c2c([H])c(C([H])([H])c3nc([H])c(-c4c([H])sc([H])c4[H])s3)c(Cl)c([H])c2C([H])([H])OC([H])([H])C([H])=C([H])[H])[C@]([H])(O[H])[C@@]([H])(O[H])[C@]1([H])O[H]	3.3333000000000035	524.0600000000003	8	1
CHEMBL1819490	C=Cc1ccc(Cc2ccccc2O[C@@H]2C[C@H](CO)[C@@H](O)[C@H](O)[C@H]2O)cc1	[H]OC([H])([H])[C@@]1([H])C([H])([H])[C@@]([H])(Oc2c([H])c([H])c([H])c([H])c2C([H])([H])c2c([H])c([H])c(C([H])=C([H])[H])c([H])c2[H])[C@]([H])(O[H])[C@@]([H])(O[H])[C@]1([H])O[H]	1.7626999999999993	370.445	7.5376020021010435	1
CHEMBL2323692	CC(C)c1[nH]nc(O[C@@H]2O[C@H](CO)[C@@H](O)[C@H](O)[C@H]2O)c1Cc1ccc(CCCC(=O)NC(C)(C)CO)cc1	[H]OC([H])([H])C(N([H])C(=O)C([H])([H])C([H])([H])C([H])([H])c1c([H])c([H])c(C([H])([H])c2c(O[C@]3([H])O[C@]([H])(C([H])([H])O[H])[C@@]([H])(O[H])[C@]([H])(O[H])[C@@]3([H])O[H])nn([H])c2C([H])(C([H])([H])[H])C([H])([H])[H])c([H])c1[H])(C([H])([H])[H])C([H])([H])[H]	0.5124000000000004	535.6380000000001	8.096910013008056	1
CHEMBL591949	OC[C@H]1O[C@@H](c2ccc(Cl)c(Cc3nnc(-c4cnccn4)s3)c2)[C@H](O)[C@@H](O)[C@@H]1O	[H]OC([H])([H])[C@@]1([H])O[C@@]([H])(c2c([H])c([H])c(Cl)c(C([H])([H])c3nnc(-c4nc([H])c([H])nc4[H])s3)c2[H])[C@]([H])(O[H])[C@@]([H])(O[H])[C@]1([H])O[H]	0.7542	450.904	8.391473966422806	1
CHEMBL1762486	O=C1CSc2ccc(C(F)(F)F)cc2N1Cc1nnc(SCc2ccc(Cl)cc2)n1C1CC1	[H]c1c([H])c(C([H])([H])Sc2nnc(C([H])([H])N3C(=O)C([H])([H])Sc4c([H])c([H])c(C(F)(F)F)c([H])c43)n2C2([H])C([H])([H])C2([H])[H])c([H])c([H])c1Cl	6.216400000000004	510.99400000000014	5.958607314841775	0
CHEMBL1672795	OC[C@H]1O[C@@H](c2ccc(Cl)c(Cc3ncc(-c4cccs4)s3)c2)[C@H](O)[C@@H](O)[C@@H]1O	[H]OC([H])([H])[C@@]1([H])O[C@@]([H])(c2c([H])c([H])c(Cl)c(C([H])([H])c3nc([H])c(-c4sc([H])c([H])c4[H])s3)c2[H])[C@]([H])(O[H])[C@@]([H])(O[H])[C@]1([H])O[H]	2.6307000000000023	453.969	8.943095148663527	1
CHEMBL1672800	CCOC(=O)c1cnc(Cc2cc([C@@H]3O[C@H](CO)[C@@H](O)[C@H](O)[C@H]3O)ccc2Cl)s1	[H]OC([H])([H])[C@@]1([H])O[C@@]([H])(c2c([H])c([H])c(Cl)c(C([H])([H])c3nc([H])c(C(=O)OC([H])([H])C([H])([H])[H])s3)c2[H])[C@]([H])(O[H])[C@@]([H])(O[H])[C@]1([H])O[H]	1.0788999999999997	443.9050000000001	7.298432014944073	1
CHEMBL1672804	OC[C@H]1O[C@@H](c2ccc(Br)c(Cc3ncc(-c4ccco4)s3)c2)[C@H](O)[C@@H](O)[C@@H]1O	[H]OC([H])([H])[C@@]1([H])O[C@@]([H])(c2c([H])c([H])c(Br)c(C([H])([H])c3nc([H])c(-c4oc([H])c([H])c4[H])s3)c2[H])[C@]([H])(O[H])[C@@]([H])(O[H])[C@]1([H])O[H]	2.2713000000000005	482.3520000000001	8.723538195826755	1
CHEMBL1672808	OC[C@H]1O[C@@H](c2ccc(C(F)(F)F)c(Cc3ncc(-c4ccco4)s3)c2)[C@H](O)[C@@H](O)[C@@H]1O	[H]OC([H])([H])[C@@]1([H])O[C@@]([H])(c2c([H])c([H])c(C(F)(F)F)c(C([H])([H])c3nc([H])c(-c4oc([H])c([H])c4[H])s3)c2[H])[C@]([H])(O[H])[C@@]([H])(O[H])[C@]1([H])O[H]	2.527600000000002	471.45300000000003	8.011887159731648	1
CHEMBL1642521	CCSC[C@H]1O[C@@H](c2ccc(Cl)c(Cc3ncc(-c4ccco4)s3)c2)[C@H](O)[C@@H](O)[C@@H]1O	[H]O[C@@]1([H])[C@]([H])(O[H])[C@@]([H])(C([H])([H])SC([H])([H])C([H])([H])[H])O[C@@]([H])(c2c([H])c([H])c(Cl)c(C([H])([H])c3nc([H])c(-c4oc([H])c([H])c4[H])s3)c2[H])[C@]1([H])O[H]	3.923000000000003	482.0230000000002	7.496209316942819	1
CHEMBL591937	OC[C@H]1OC(c2ccc(Cl)c(Cc3nnc(C4CCCCC4)s3)c2)[C@H](O)[C@@H](O)[C@@H]1O	[H]OC([H])([H])[C@@]1([H])OC([H])(c2c([H])c([H])c(Cl)c(C([H])([H])c3nnc(C4([H])C([H])([H])C([H])([H])C([H])([H])C([H])([H])C4([H])[H])s3)c2[H])[C@]([H])(O[H])[C@@]([H])(O[H])[C@]1([H])O[H]	2.3449000000000004	454.9760000000002	6.266000713461613	1
CHEMBL568609	COC1O[C@@H](c2ccc(Cl)c(Cc3ccc(OC(=S)N(C)C)cc3)c2)[C@H](O)[C@@H](O)[C@@H]1O	[H]O[C@]1([H])[C@@]([H])(O[H])[C@]([H])(O[H])C([H])(OC([H])([H])[H])O[C@@]1([H])c1c([H])c([H])c(Cl)c(C([H])([H])c2c([H])c([H])c(OC(=S)N(C([H])([H])[H])C([H])([H])[H])c([H])c2[H])c1[H]	2.2826000000000004	467.97100000000023	6.130768280269024	1
CHEMBL567777	CCOc1ccc(-c2cccc([C@@H]3OC(OC)[C@@H](O)[C@H](O)[C@H]3O)c2)cc1	[H]O[C@]1([H])[C@@]([H])(O[H])[C@]([H])(O[H])C([H])(OC([H])([H])[H])O[C@@]1([H])c1c([H])c([H])c([H])c(-c2c([H])c([H])c(OC([H])([H])C([H])([H])[H])c([H])c2[H])c1[H]	1.8787999999999998	360.4060000000001	5.337242168318426	0
CHEMBL567373	CCOc1ccc(Oc2cc([C@@H]3OC(OC)[C@@H](O)[C@H](O)[C@H]3O)ccc2Cl)cc1	[H]O[C@]1([H])[C@@]([H])(O[H])[C@]([H])(O[H])C([H])(OC([H])([H])[H])O[C@@]1([H])c1c([H])c([H])c(Cl)c(Oc2c([H])c([H])c(OC([H])([H])C([H])([H])[H])c([H])c2[H])c1[H]	2.6575000000000006	410.8500000000002	5.619788758288394	0
CHEMBL500780	CC1(C)C2=C3C=C4C5=[N+](CCC4OC3CCN2c2ccc(CC(=O)NCCCCOc3ccc(Cc4cc([C@@H]6O[C@H](CO)[C@@H](O)[C@H](O)[C@H]6O)ccc4Cl)cc3)cc21)c1ccc(S(=O)(=O)[O-])cc1C5(C)C	[H]OC([H])([H])[C@@]1([H])O[C@@]([H])(c2c([H])c([H])c(Cl)c(C([H])([H])c3c([H])c([H])c(OC([H])([H])C([H])([H])C([H])([H])C([H])([H])N([H])C(=O)C([H])([H])c4c([H])c([H])c5c(c4[H])C(C([H])([H])[H])(C([H])([H])[H])C4=C6C([H])=C7C8=[N+](c9c([H])c([H])c(S(=O)(=O)[O-])c([H])c9C8(C([H])([H])[H])C([H])([H])[H])C([H])([H])C([H])([H])C7([H])OC6([H])C([H])([H])C([H])([H])N45)c([H])c3[H])c2[H])[C@]([H])(O[H])…	5.797000000000008	994.6040000000002	6.838631997765025	1
CHEMBL500268	CC1(C)C2=C3C=C4C5=[N+](CCC4OC3CCN2c2ccc(CC(=O)NCCCCCCOc3ccc(Cc4cc([C@@H]6O[C@H](CO)[C@@H](O)[C@H](O)[C@H]6O)ccc4Cl)cc3)cc21)c1ccc(S(=O)(=O)[O-])cc1C5(C)C	[H]OC([H])([H])[C@@]1([H])O[C@@]([H])(c2c([H])c([H])c(Cl)c(C([H])([H])c3c([H])c([H])c(OC([H])([H])C([H])([H])C([H])([H])C([H])([H])C([H])([H])C([H])([H])N([H])C(=O)C([H])([H])c4c([H])c([H])c5c(c4[H])C(C([H])([H])[H])(C([H])([H])[H])C4=C6C([H])=C7C8=[N+](c9c([H])c([H])c(S(=O)(=O)[O-])c([H])c9C8(C([H])([H])[H])C([H])([H])[H])C([H])([H])C([H])([H])C7([H])OC6([H])C([H])([H])C([H])([H])N45)c([H])c3[H]…	6.577200000000008	1022.6580000000001	6.991399828238082	1
CHEMBL1083835	CCc1ccc(Cc2cc([C@@H]3O[C@H](CO)[C@@H](O)C[C@H]3O)ccc2C)cc1	[H]OC([H])([H])[C@@]1([H])O[C@@]([H])(c2c([H])c([H])c(C([H])([H])[H])c(C([H])([H])c3c([H])c([H])c(C([H])([H])C([H])([H])[H])c([H])c3[H])c2[H])[C@]([H])(O[H])C([H])([H])[C@]1([H])O[H]	2.692320000000001	356.462	5.698970004336019	0
CHEMBL1090821	Cc1ccc(Cc2cc([C@@H]3S[C@H](CO)[C@@H](O)[C@H](O)[C@H]3O)ccc2Cl)cc1	[H]OC([H])([H])[C@@]1([H])S[C@@]([H])(c2c([H])c([H])c(Cl)c(C([H])([H])c3c([H])c([H])c(C([H])([H])[H])c([H])c3[H])c2[H])[C@]([H])(O[H])[C@@]([H])(O[H])[C@]1([H])O[H]	2.4707200000000014	394.92	8.863279432843592	1
CHEMBL1091966	CCOc1ccc(Cc2cc([C@@H]3S[C@H](CO)[C@@H](O)[C@H](O)[C@H]3O)ccc2OC)cc1	[H]OC([H])([H])[C@@]1([H])S[C@@]([H])(c2c([H])c([H])c(OC([H])([H])[H])c(C([H])([H])c3c([H])c([H])c(OC([H])([H])C([H])([H])[H])c([H])c3[H])c2[H])[C@]([H])(O[H])[C@@]([H])(O[H])[C@]1([H])O[H]	1.9161999999999995	420.5270000000001	7.872895201635193	1
CHEMBL1213736	COc1ccc(Cc2cc([C@@H]3O[C@H](CO)[C@@H](O)[C@H](O)[C@H]3O)nnc2Cl)cc1	[H]OC([H])([H])[C@@]1([H])O[C@@]([H])(c2nnc(Cl)c(C([H])([H])c3c([H])c([H])c(OC([H])([H])[H])c([H])c3[H])c2[H])[C@]([H])(O[H])[C@@]([H])(O[H])[C@]1([H])O[H]	0.2442999999999998	396.82700000000006	6.214670164989233	1
CHEMBL1213936	CCCCc1ccc(Cc2nc([C@@H]3O[C@H](CO)[C@@H](O)[C@H](O)[C@H]3O)sc2Cl)cc1	[H]OC([H])([H])[C@@]1([H])O[C@@]([H])(c2nc(C([H])([H])c3c([H])c([H])c(C([H])([H])C([H])([H])C([H])([H])C([H])([H])[H])c([H])c3[H])c(Cl)s2)[C@]([H])(O[H])[C@@]([H])(O[H])[C@]1([H])O[H]	2.2448	427.95	6.600326278518962	1
CHEMBL2323689	CC(C)c1[nH]nc(O[C@@H]2O[C@H](CO)[C@@H](O)[C@H](O)[C@H]2O)c1Cc1ccc(NS(C)(=O)=O)cc1	[H]OC([H])([H])[C@@]1([H])O[C@@]([H])(Oc2nn([H])c(C([H])(C([H])([H])[H])C([H])([H])[H])c2C([H])([H])c2c([H])c([H])c(N([H])S(=O)(=O)C([H])([H])[H])c([H])c2[H])[C@]([H])(O[H])[C@@]([H])(O[H])[C@]1([H])O[H]	-0.3259	471.5320000000001	6.028724151261895	1
CHEMBL591739	CSc1nnc(Cc2cc([C@@H]3O[C@H](CO)[C@@H](O)[C@H](O)[C@H]3O)ccc2Cl)s1	[H]OC([H])([H])[C@@]1([H])O[C@@]([H])(c2c([H])c([H])c(Cl)c(C([H])([H])c3nnc(SC([H])([H])[H])s3)c2[H])[C@]([H])(O[H])[C@@]([H])(O[H])[C@]1([H])O[H]	1.0190999999999997	418.92400000000004	7.962573502059376	1
CHEMBL1762500	O=C1COc2ccc(Cl)cc2N1Cc1nnc(CCc2ccc(Cl)cc2)n1CC1CC1	[H]c1c([H])c(C([H])([H])C([H])([H])c2nnc(C([H])([H])N3C(=O)C([H])([H])Oc4c([H])c([H])c(Cl)c([H])c43)n2C([H])([H])C2([H])C([H])([H])C2([H])[H])c([H])c([H])c1Cl	4.705700000000004	457.3610000000002	7.522878745280337	1
CHEMBL591738	COc1nnc(Cc2cc([C@@H]3O[C@H](CO)[C@@H](O)[C@H](O)[C@H]3O)ccc2Cl)s1	[H]OC([H])([H])[C@@]1([H])O[C@@]([H])(c2c([H])c([H])c(Cl)c(C([H])([H])c3nnc(OC([H])([H])[H])s3)c2[H])[C@]([H])(O[H])[C@@]([H])(O[H])[C@]1([H])O[H]	0.3057999999999999	402.856	6.835647144215563	1
CHEMBL591714	CCCCc1nnc(Cc2cc([C@@H]3O[C@H](CO)[C@@H](O)[C@H](O)[C@H]3O)ccc2Cl)s1	[H]OC([H])([H])[C@@]1([H])O[C@@]([H])(c2c([H])c([H])c(Cl)c(C([H])([H])c3nnc(C([H])([H])C([H])([H])C([H])([H])C([H])([H])[H])s3)c2[H])[C@]([H])(O[H])[C@@]([H])(O[H])[C@]1([H])O[H]	1.6398	428.9380000000001	6.421360790031928	1
CHEMBL591954	CCCc1nnc(Cc2cccc([C@@H]3O[C@H](CO)[C@@H](O)[C@H](O)[C@H]3O)c2)s1	[H]OC([H])([H])[C@@]1([H])O[C@@]([H])(c2c([H])c([H])c([H])c(C([H])([H])c3nnc(C([H])([H])C([H])([H])C([H])([H])[H])s3)c2[H])[C@]([H])(O[H])[C@@]([H])(O[H])[C@]1([H])O[H]	0.5962999999999998	380.46599999999995	5.1605219526258015	0
CHEMBL591490	OC[C@H]1O[C@@H](c2ccc(Cl)c(Cc3nnc(C4CCCC4)s3)c2)[C@H](O)[C@@H](O)[C@@H]1O	[H]OC([H])([H])[C@@]1([H])O[C@@]([H])(c2c([H])c([H])c(Cl)c(C([H])([H])c3nnc(C4([H])C([H])([H])C([H])([H])C([H])([H])C4([H])[H])s3)c2[H])[C@]([H])(O[H])[C@@]([H])(O[H])[C@]1([H])O[H]	1.9548	440.9490000000002	6.351639989019068	1
CHEMBL591485	Cc1ccsc1-c1nnc(Cc2cc([C@@H]3O[C@H](CO)[C@@H](O)[C@H](O)[C@H]3O)ccc2Cl)s1	[H]OC([H])([H])[C@@]1([H])O[C@@]([H])(c2c([H])c([H])c(Cl)c(C([H])([H])c3nnc(-c4sc([H])c([H])c4C([H])([H])[H])s3)c2[H])[C@]([H])(O[H])[C@@]([H])(O[H])[C@]1([H])O[H]	2.334120000000001	468.98400000000004	6.1180450286604	1
CHEMBL2159101	Cc1cc(O)ccc1Cc1c(O[C@@H]2O[C@H](CO)[C@@H](O)[C@H](O)[C@H]2O)n[nH]c1C(C)C	[H]Oc1c([H])c([H])c(C([H])([H])c2c(O[C@]3([H])O[C@]([H])(C([H])([H])O[H])[C@@]([H])(O[H])[C@]([H])(O[H])[C@@]3([H])O[H])nn([H])c2C([H])(C([H])([H])[H])C([H])([H])[H])c(C([H])([H])[H])c1[H]	0.31661999999999924	408.45100000000014	5.161780778092374	0
CHEMBL2159094	OC[C@H]1O[C@@H](Oc2n[nH]c(C(F)(F)F)c2Cc2ccccc2OCc2ccccc2)[C@H](O)[C@@H](O)[C@@H]1O	[H]OC([H])([H])[C@@]1([H])O[C@@]([H])(Oc2nn([H])c(C(F)(F)F)c2C([H])([H])c2c([H])c([H])c([H])c([H])c2OC([H])([H])c2c([H])c([H])c([H])c([H])c2[H])[C@]([H])(O[H])[C@@]([H])(O[H])[C@]1([H])O[H]	1.7769999999999988	510.46500000000015	4.853871964321762	0
CHEMBL2159095	OC[C@H]1O[C@@H](Oc2n[nH]c(C(F)(F)F)c2Cc2cccc(OCc3ccccc3)c2)[C@H](O)[C@@H](O)[C@@H]1O	[H]OC([H])([H])[C@@]1([H])O[C@@]([H])(Oc2nn([H])c(C(F)(F)F)c2C([H])([H])c2c([H])c([H])c([H])c(OC([H])([H])c3c([H])c([H])c([H])c([H])c3[H])c2[H])[C@]([H])(O[H])[C@@]([H])(O[H])[C@]1([H])O[H]	1.7769999999999997	510.46500000000015	5.245651664288981	0
CHEMBL2159099	OC[C@H]1O[C@@H](Oc2n[nH]c(C(F)(F)F)c2Cc2ccccc2O)[C@H](O)[C@@H](O)[C@@H]1O	[H]Oc1c([H])c([H])c([H])c([H])c1C([H])([H])c1c(O[C@]2([H])O[C@]([H])(C([H])([H])O[H])[C@@]([H])(O[H])[C@]([H])(O[H])[C@@]2([H])O[H])nn([H])c1C(F)(F)F	-0.0964	420.34000000000003	4.826813731587726	0
CHEMBL1090560	CCOc1ccc(Cc2cc([C@@H]3S[C@H](CO)[C@@H](O)[C@H](O)[C@H]3O)c(OC)cc2OC)cc1	[H]OC([H])([H])[C@@]1([H])S[C@@]([H])(c2c([H])c(C([H])([H])c3c([H])c([H])c(OC([H])([H])C([H])([H])[H])c([H])c3[H])c(OC([H])([H])[H])c([H])c2OC([H])([H])[H])[C@]([H])(O[H])[C@@]([H])(O[H])[C@]1([H])O[H]	1.9247999999999998	450.5530000000001	7.966576244513051	1
CHEMBL590992	OC[C@H]1O[C@@H](c2ccc(Cl)c(Cc3nnc(-c4ccc(-c5ccccc5)o4)s3)c2)[C@H](O)[C@@H](O)[C@@H]1O	[H]OC([H])([H])[C@@]1([H])O[C@@]([H])(c2c([H])c([H])c(Cl)c(C([H])([H])c3nnc(-c4oc(-c5c([H])c([H])c([H])c([H])c5[H])c([H])c4[H])s3)c2[H])[C@]([H])(O[H])[C@@]([H])(O[H])[C@]1([H])O[H]	3.2242000000000037	514.9870000000001	7.97469413473523	1
CHEMBL1289281	CC[C@H]1O[C@@H](c2ccc(Cl)c(Cc3cnc(-c4ccsc4)nc3)c2)[C@H](O)[C@@H](O)[C@@H]1O	[H]O[C@@]1([H])[C@]([H])(O[H])[C@@]([H])(C([H])([H])C([H])([H])[H])O[C@@]([H])(c2c([H])c([H])c(Cl)c(C([H])([H])c3c([H])nc(-c4c([H])sc([H])c4[H])nc3[H])c2[H])[C@]1([H])O[H]	3.381900000000004	446.9560000000001	6.94692155651658	1
CHEMBL1289397	CC[C@H]1O[C@@H](c2ccc(Cl)c(Cc3cnc(C(N)=O)nc3)c2)[C@H](O)[C@@H](O)[C@@H]1O	[H]O[C@@]1([H])[C@]([H])(O[H])[C@@]([H])(C([H])([H])C([H])([H])[H])O[C@@]([H])(c2c([H])c([H])c(Cl)c(C([H])([H])c3c([H])nc(C(=O)N([H])[H])nc3[H])c2[H])[C@]1([H])O[H]	0.7523000000000004	407.8540000000001	6.723538195826756	1
CHEMBL1289621	CCCCCCCOc1ncc(Cc2cc([C@@H]3O[C@H](CC)[C@@H](O)[C@H](O)[C@H]3O)ccc2Cl)cn1	[H]O[C@@]1([H])[C@]([H])(O[H])[C@@]([H])(C([H])([H])C([H])([H])[H])O[C@@]([H])(c2c([H])c([H])c(Cl)c(C([H])([H])c3c([H])nc(OC([H])([H])C([H])([H])C([H])([H])C([H])([H])C([H])([H])C([H])([H])C([H])([H])[H])nc3[H])c2[H])[C@]1([H])O[H]	4.002600000000005	479.01700000000034	6.886056647693163	1
CHEMBL1243175	CCc1ccc(Cc2ccccc2O[C@@H]2O[C@H](CO)[C@@H](O)[C@H](O)[C@H]2O)o1	[H]OC([H])([H])[C@@]1([H])O[C@@]([H])(Oc2c([H])c([H])c([H])c([H])c2C([H])([H])c2oc(C([H])([H])C([H])([H])[H])c([H])c2[H])[C@]([H])(O[H])[C@@]([H])(O[H])[C@]1([H])O[H]	0.6114999999999997	364.39399999999995	6.036212172654444	1
CHEMBL1243208	OC[C@H]1O[C@@H](Oc2cccc(Cl)c2Cc2ccc(Cl)s2)[C@H](O)[C@@H](O)[C@@H]1O	[H]OC([H])([H])[C@@]1([H])O[C@@]([H])(Oc2c([H])c([H])c([H])c(Cl)c2C([H])([H])c2sc(Cl)c([H])c2[H])[C@]([H])(O[H])[C@@]([H])(O[H])[C@]1([H])O[H]	1.8244000000000002	421.29800000000006	8.619788758288394	1
CHEMBL496518	O=C(NCc1ccc(Cc2cc([C@@H]3O[C@H](CO)[C@@H](O)[C@H](O)[C@H]3O)ccc2Cl)cc1)c1ccccc1	[H]OC([H])([H])[C@@]1([H])O[C@@]([H])(c2c([H])c([H])c(Cl)c(C([H])([H])c3c([H])c([H])c(C([H])([H])N([H])C(=O)c4c([H])c([H])c([H])c([H])c4[H])c([H])c3[H])c2[H])[C@]([H])(O[H])[C@@]([H])(O[H])[C@]1([H])O[H]	2.3757000000000006	497.9750000000001	6.305394801066432	1
CHEMBL382293	COc1ccc(CCc2c[nH]c3cc(C)cc(O[C@@H]4O[C@H](CO)[C@@H](O)[C@H](O)[C@H]4O)c23)cc1	[H]OC([H])([H])[C@@]1([H])O[C@@]([H])(Oc2c([H])c(C([H])([H])[H])c([H])c3c2c(C([H])([H])C([H])([H])c2c([H])c([H])c(OC([H])([H])[H])c([H])c2[H])c([H])n3[H])[C@]([H])(O[H])[C@@]([H])(O[H])[C@]1([H])O[H]	1.4488199999999996	443.49600000000004	6.404503778174426	1
CHEMBL206724	OC[C@H]1O[C@@H](Oc2cccc3[nH]cc(CCc4ccc5c(c4)OCCO5)c23)[C@H](O)[C@@H](O)[C@@H]1O	[H]OC([H])([H])[C@@]1([H])O[C@@]([H])(Oc2c([H])c([H])c([H])c3c2c(C([H])([H])C([H])([H])c2c([H])c([H])c4c(c2[H])OC([H])([H])C([H])([H])O4)c([H])n3[H])[C@]([H])(O[H])[C@@]([H])(O[H])[C@]1([H])O[H]	0.9029999999999996	457.4790000000001	6.91721462968355	1
CHEMBL1819492	CSc1ccc(Cc2ccccc2O[C@@H]2C[C@H](CO)[C@@H](O)[C@H](O)[C@H]2O)cc1	[H]OC([H])([H])[C@@]1([H])C([H])([H])[C@@]([H])(Oc2c([H])c([H])c([H])c([H])c2C([H])([H])c2c([H])c([H])c(SC([H])([H])[H])c([H])c2[H])[C@]([H])(O[H])[C@@]([H])(O[H])[C@]1([H])O[H]	1.8415999999999992	390.50100000000003	7.721246399047171	1
CHEMBL567572	CCOc1ccc(C(=O)c2cc([C@@H]3O[C@@H](OC)[C@@H](O)[C@H](O)[C@H]3O)ccc2Cl)cc1	[H]O[C@@]1([H])[C@]([H])(O[H])[C@]([H])(OC([H])([H])[H])O[C@@]([H])(c2c([H])c([H])c(Cl)c(C(=O)c3c([H])c([H])c(OC([H])([H])C([H])([H])[H])c([H])c3[H])c2[H])[C@]1([H])O[H]	2.0962	422.86100000000016	7	1
CHEMBL2323414	CC(C)c1[nH]nc(O[C@@H]2O[C@H](CO)[C@@H](O)[C@H](O)[C@H]2O)c1Cc1ccc(CCCCC(N)=O)cc1	[H]OC([H])([H])[C@@]1([H])O[C@@]([H])(Oc2nn([H])c(C([H])(C([H])([H])[H])C([H])([H])[H])c2C([H])([H])c2c([H])c([H])c(C([H])([H])C([H])([H])C([H])([H])C([H])([H])C(=O)N([H])[H])c([H])c2[H])[C@]([H])(O[H])[C@@]([H])(O[H])[C@]1([H])O[H]	0.5007000000000006	477.5580000000003	6.34008379993015	1
CHEMBL2323691	CC(C)c1[nH]nc(O[C@@H]2O[C@H](CO)[C@@H](O)[C@H](O)[C@H]2O)c1Cc1ccc(NC(=O)CCN)cc1	[H]OC([H])([H])[C@@]1([H])O[C@@]([H])(Oc2nn([H])c(C([H])(C([H])([H])[H])C([H])([H])[H])c2C([H])([H])c2c([H])c([H])c(N([H])C(=O)C([H])([H])C([H])([H])N([H])[H])c([H])c2[H])[C@]([H])(O[H])[C@@]([H])(O[H])[C@]1([H])O[H]	-0.4101	464.5190000000002	5.250263684430939	0
CHEMBL590991	Cc1ccc(-c2nnc(Cc3cc([C@@H]4O[C@H](CO)[C@@H](O)[C@H](O)[C@H]4O)ccc3Cl)s2)o1	[H]OC([H])([H])[C@@]1([H])O[C@@]([H])(c2c([H])c([H])c(Cl)c(C([H])([H])c3nnc(-c4oc(C([H])([H])[H])c([H])c4[H])s3)c2[H])[C@]([H])(O[H])[C@@]([H])(O[H])[C@]1([H])O[H]	1.8656200000000003	452.91600000000005	7.2343314452409855	1
CHEMBL1091810	CCc1ccc(Cc2cc([C@@H]3OC4(CS(=O)(=O)C4)[C@@H](O)[C@H](O)[C@H]3O)ccc2C)cc1	[H]O[C@]1([H])[C@@]([H])(O[H])[C@]([H])(O[H])C2(O[C@@]1([H])c1c([H])c([H])c(C([H])([H])[H])c(C([H])([H])c3c([H])c([H])c(C([H])([H])C([H])([H])[H])c([H])c3[H])c1[H])C([H])([H])S(=O)(=O)C2([H])[H]	1.4694199999999997	432.53800000000024	7.853871964321762	1
CHEMBL1213800	Cc1ccc(Cc2csc([C@@H]3O[C@H](CO)[C@@H](O)[C@H](O)[C@H]3O)n2)cc1	[H]OC([H])([H])[C@@]1([H])O[C@@]([H])(c2nc(C([H])([H])c3c([H])c([H])c(C([H])([H])[H])c([H])c3[H])c([H])s2)[C@]([H])(O[H])[C@@]([H])(O[H])[C@]1([H])O[H]	0.5572199999999998	351.42400000000004	5	0
CHEMBL1213801	CCc1ccc(Cc2csc([C@@H]3O[C@H](CO)[C@@H](O)[C@H](O)[C@H]3O)n2)cc1	[H]OC([H])([H])[C@@]1([H])O[C@@]([H])(c2nc(C([H])([H])c3c([H])c([H])c(C([H])([H])C([H])([H])[H])c([H])c3[H])c([H])s2)[C@]([H])(O[H])[C@@]([H])(O[H])[C@]1([H])O[H]	0.8111999999999997	365.451	5	0
CHEMBL1289167	CCCCc1ncc(Cc2cc([C@@H]3O[C@H](CC)[C@@H](O)[C@H](O)[C@H]3O)ccc2Cl)cn1	[H]O[C@@]1([H])[C@]([H])(O[H])[C@@]([H])(C([H])([H])C([H])([H])[H])O[C@@]([H])(c2c([H])c([H])c(Cl)c(C([H])([H])c3c([H])nc(C([H])([H])C([H])([H])C([H])([H])C([H])([H])[H])nc3[H])c2[H])[C@]1([H])O[H]	2.9960000000000018	420.9370000000002	5.052076380168273	0
CHEMBL590752	Cc1ccoc1-c1nnc(Cc2cc([C@@H]3O[C@H](CO)[C@@H](O)[C@H](O)[C@H]3O)ccc2Cl)s1	[H]OC([H])([H])[C@@]1([H])O[C@@]([H])(c2c([H])c([H])c(Cl)c(C([H])([H])c3nnc(-c4oc([H])c([H])c4C([H])([H])[H])s3)c2[H])[C@]([H])(O[H])[C@@]([H])(O[H])[C@]1([H])O[H]	1.8656200000000003	452.91600000000005	6.97469413473523	1
CHEMBL1086076	Cc1nnc(Cc2cc([C@@H]3O[C@H](CO)[C@@H](O)[C@H](O)[C@H]3O)ccc2Cl)c2ccccc12	[H]OC([H])([H])[C@@]1([H])O[C@@]([H])(c2c([H])c([H])c(Cl)c(C([H])([H])c3nnc(C([H])([H])[H])c4c([H])c([H])c([H])c([H])c34)c2[H])[C@]([H])(O[H])[C@@]([H])(O[H])[C@]1([H])O[H]	1.6973200000000002	430.88800000000003	5	0
CHEMBL1807548	C#Cc1ccc(Cc2cc([C@@H]3O[C@H](CO)[C@@H](O)[C@H](O)[C@H]3O)ccc2Cl)cc1	[H]C#Cc1c([H])c([H])c(C([H])([H])c2c([H])c([C@]3([H])O[C@]([H])(C([H])([H])O[H])[C@@]([H])(O[H])[C@]([H])(O[H])[C@@]3([H])O[H])c([H])c([H])c2Cl)c([H])c1[H]	1.4269999999999998	388.8470000000001	8.017728766960431	1
CHEMBL1807541	CC1(OCCOc2ccc(Cc3cc([C@@H]4O[C@H](CO)[C@@H](O)[C@H](O)[C@H]4O)ccc3Cl)cc2)CC1	[H]OC([H])([H])[C@@]1([H])O[C@@]([H])(c2c([H])c([H])c(Cl)c(C([H])([H])c3c([H])c([H])c(OC([H])([H])C([H])([H])OC4(C([H])([H])[H])C([H])([H])C4([H])[H])c([H])c3[H])c2[H])[C@]([H])(O[H])[C@@]([H])(O[H])[C@]1([H])O[H]	2.3936000000000006	478.9690000000002	8	1
CHEMBL1784274	COc1cc(Cl)c(Cc2ncc(-c3ccoc3)s2)cc1[C@@H]1O[C@H](CO)[C@@H](O)[C@H](O)[C@H]1O	[H]OC([H])([H])[C@@]1([H])O[C@@]([H])(c2c([H])c(C([H])([H])c3nc([H])c(-c4c([H])oc([H])c4[H])s3)c(Cl)c([H])c2OC([H])([H])[H])[C@]([H])(O[H])[C@@]([H])(O[H])[C@]1([H])O[H]	2.170800000000001	467.9270000000001	8.132532512140948	1
CHEMBL1784276	COc1cc(Cl)c(Cc2ncc(-c3ccsc3)s2)cc1[C@@H]1O[C@H](CO)[C@@H](O)[C@H](O)[C@H]1O	[H]OC([H])([H])[C@@]1([H])O[C@@]([H])(c2c([H])c(C([H])([H])c3nc([H])c(-c4c([H])sc([H])c4[H])s3)c(Cl)c([H])c2OC([H])([H])[H])[C@]([H])(O[H])[C@@]([H])(O[H])[C@]1([H])O[H]	2.6393000000000018	483.9950000000002	8.88941028970075	1
CHEMBL1784278	COc1cc(Cl)c(Cc2ncc(-c3ccc(F)cc3)s2)cc1[C@@H]1O[C@H](CO)[C@@H](O)[C@H](O)[C@H]1O	[H]OC([H])([H])[C@@]1([H])O[C@@]([H])(c2c([H])c(C([H])([H])c3nc([H])c(-c4c([H])c([H])c(F)c([H])c4[H])s3)c(Cl)c([H])c2OC([H])([H])[H])[C@]([H])(O[H])[C@@]([H])(O[H])[C@]1([H])O[H]	2.716900000000002	495.9560000000001	8.216096420727265	1
CHEMBL1784281	CCOc1cc(Cl)c(Cc2ncc(-c3cccs3)s2)cc1[C@@H]1O[C@H](CO)[C@@H](O)[C@H](O)[C@H]1O	[H]OC([H])([H])[C@@]1([H])O[C@@]([H])(c2c([H])c(C([H])([H])c3nc([H])c(-c4sc([H])c([H])c4[H])s3)c(Cl)c([H])c2OC([H])([H])C([H])([H])[H])[C@]([H])(O[H])[C@@]([H])(O[H])[C@]1([H])O[H]	3.029400000000002	498.0220000000002	8.367542707815275	1
CHEMBL1784282	CCOc1cc(Cl)c(Cc2ncc(-c3ccsc3)s2)cc1[C@@H]1O[C@H](CO)[C@@H](O)[C@H](O)[C@H]1O	[H]OC([H])([H])[C@@]1([H])O[C@@]([H])(c2c([H])c(C([H])([H])c3nc([H])c(-c4c([H])sc([H])c4[H])s3)c(Cl)c([H])c2OC([H])([H])C([H])([H])[H])[C@]([H])(O[H])[C@@]([H])(O[H])[C@]1([H])O[H]	3.029400000000002	498.0220000000002	8.928117992693874	1
CHEMBL1784415	C=CCCOc1cc(Cl)c(Cc2ncc(-c3ccco3)s2)cc1[C@@H]1O[C@H](CO)[C@@H](O)[C@H](O)[C@H]1O	[H]OC([H])([H])[C@@]1([H])O[C@@]([H])(c2c([H])c(C([H])([H])c3nc([H])c(-c4oc([H])c([H])c4[H])s3)c(Cl)c([H])c2OC([H])([H])C([H])([H])C([H])=C([H])[H])[C@]([H])(O[H])[C@@]([H])(O[H])[C@]1([H])O[H]	3.117100000000003	507.9920000000002	7.484126156288321	1
CHEMBL1784416	OCCOc1cc(Cl)c(Cc2ncc(-c3ccco3)s2)cc1[C@@H]1O[C@H](CO)[C@@H](O)[C@H](O)[C@H]1O	[H]OC([H])([H])C([H])([H])Oc1c([H])c(Cl)c(C([H])([H])c2nc([H])c(-c3oc([H])c([H])c3[H])s2)c([H])c1[C@]1([H])O[C@]([H])(C([H])([H])O[H])[C@@]([H])(O[H])[C@]([H])(O[H])[C@@]1([H])O[H]	1.5332999999999988	497.9530000000001	8.821023052706831	1
CHEMBL1784428	OC[C@H]1O[C@@H](c2cc(Cc3ncc(-c4ccoc4)s3)c(Cl)cc2F)[C@H](O)[C@@H](O)[C@@H]1O	[H]OC([H])([H])[C@@]1([H])O[C@@]([H])(c2c([H])c(C([H])([H])c3nc([H])c(-c4c([H])oc([H])c4[H])s3)c(Cl)c([H])c2F)[C@]([H])(O[H])[C@@]([H])(O[H])[C@]1([H])O[H]	2.3013000000000017	455.891	8.271646217978772	1
CHEMBL1819488	CC(C)c1ccc(Cc2ccccc2O[C@@H]2C[C@H](CO)[C@@H](O)[C@H](O)[C@H]2O)cc1	[H]OC([H])([H])[C@@]1([H])C([H])([H])[C@@]([H])(Oc2c([H])c([H])c([H])c([H])c2C([H])([H])c2c([H])c([H])c(C([H])(C([H])([H])[H])C([H])([H])[H])c([H])c2[H])[C@]([H])(O[H])[C@@]([H])(O[H])[C@]1([H])O[H]	2.2430999999999996	386.48800000000006	6.823908740944319	1
CHEMBL1097908	Oc1cc(O)cc([C@@H]2c3cc([C@@H]4Oc5cc(-c6cc7ccc(O)cc7o6)cc(O)c5[C@H]4c4cc(O)cc(O)c4)c(O)cc3O[C@H]2c2ccc(O)cc2O)c1	[H]Oc1c([H])c([H])c([C@]2([H])Oc3c([H])c(O[H])c([C@]4([H])Oc5c([H])c(-c6oc7c([H])c(O[H])c([H])c([H])c7c6[H])c([H])c(O[H])c5[C@@]4([H])c4c([H])c(O[H])c([H])c(O[H])c4[H])c([H])c3[C@@]2([H])c2c([H])c(O[H])c([H])c(O[H])c2[H])c(O[H])c1[H]	7.981400000000002	726.6900000000003	4.7447274948966935	0
CHEMBL4462097	C[C@H]1O[C@]2(OCc3ccc(Cc4cc5ccccc5s4)cc32)[C@H](O)[C@@H](O)[C@@H]1O	[H]O[C@]1([H])[C@@]([H])(O[H])[C@@]2(OC([H])([H])c3c([H])c([H])c(C([H])([H])c4sc5c([H])c([H])c([H])c([H])c5c4[H])c([H])c32)O[C@]([H])(C([H])([H])[H])[C@@]1([H])O[H]	2.676500000000001	398.48000000000013	7	1
CHEMBL1289398	CC[C@H]1O[C@@H](c2ccc(Cl)c(Cc3cnc(-c4nncs4)nc3)c2)[C@H](O)[C@@H](O)[C@@H]1O	[H]O[C@@]1([H])[C@]([H])(O[H])[C@@]([H])(C([H])([H])C([H])([H])[H])O[C@@]([H])(c2c([H])c([H])c(Cl)c(C([H])([H])c3c([H])nc(-c4nnc([H])s4)nc3[H])c2[H])[C@]1([H])O[H]	2.1719000000000004	448.9320000000001	6.651695136951839	1
CHEMBL1289514	CCCCOc1ncc(Cc2cc([C@@H]3O[C@H](CC)[C@@H](O)[C@H](O)[C@H]3O)ccc2Cl)cn1	[H]O[C@@]1([H])[C@]([H])(O[H])[C@@]([H])(C([H])([H])C([H])([H])[H])O[C@@]([H])(c2c([H])c([H])c(Cl)c(C([H])([H])c3c([H])nc(OC([H])([H])C([H])([H])C([H])([H])C([H])([H])[H])nc3[H])c2[H])[C@]1([H])O[H]	2.8323000000000023	436.9360000000002	6.349692476868063	1
CHEMBL1289724	CC[C@H]1O[C@@H](c2ccc(Cl)c(Cc3ncc(-c4ccccc4)cn3)c2)[C@H](O)[C@@H](O)[C@@H]1O	[H]O[C@@]1([H])[C@]([H])(O[H])[C@@]([H])(C([H])([H])C([H])([H])[H])O[C@@]([H])(c2c([H])c([H])c(Cl)c(C([H])([H])c3nc([H])c(-c4c([H])c([H])c([H])c([H])c4[H])c([H])n3)c2[H])[C@]1([H])O[H]	3.3204000000000016	440.9270000000001	7.133122185662502	1
CHEMBL590751	OC[C@H]1O[C@@H](c2ccc(Cl)c(Cc3nnc(-c4ccoc4)s3)c2)[C@H](O)[C@@H](O)[C@@H]1O	[H]OC([H])([H])[C@@]1([H])O[C@@]([H])(c2c([H])c([H])c(Cl)c(C([H])([H])c3nnc(-c4c([H])oc([H])c4[H])s3)c2[H])[C@]([H])(O[H])[C@@]([H])(O[H])[C@]1([H])O[H]	1.5572	438.889	7.752026733638194	1
CHEMBL2323415	CC(C)c1[nH]nc(O[C@@H]2O[C@H](CO)[C@@H](O)[C@H](O)[C@H]2O)c1Cc1ccc(CCCC(=O)NCCO)cc1	[H]OC([H])([H])C([H])([H])N([H])C(=O)C([H])([H])C([H])([H])C([H])([H])c1c([H])c([H])c(C([H])([H])c2c(O[C@]3([H])O[C@]([H])(C([H])([H])O[H])[C@@]([H])(O[H])[C@]([H])(O[H])[C@@]3([H])O[H])nn([H])c2C([H])(C([H])([H])[H])C([H])([H])[H])c([H])c1[H]	-0.2662	507.5840000000002	6.216096420727265	1
CHEMBL382302	Cc1cc(O[C@@H]2O[C@H](CO)[C@@H](O)[C@H](O)[C@H]2O)c2c(CCc3ccc4c(c3)CCO4)n[nH]c2c1	[H]OC([H])([H])[C@@]1([H])O[C@@]([H])(Oc2c([H])c(C([H])([H])[H])c([H])c3c2c(C([H])([H])C([H])([H])c2c([H])c([H])c4c(c2[H])C([H])([H])C([H])([H])O4)nn3[H])[C@]([H])(O[H])[C@@]([H])(O[H])[C@]1([H])O[H]	0.7701199999999992	456.4950000000001	6.339134521996131	1
CHEMBL591936	OC[C@H]1O[C@H](c2cccc(Cc3nnc(-c4cccnc4)s3)c2)[C@H](O)[C@@H](O)[C@@H]1O	[H]OC([H])([H])[C@@]1([H])O[C@]([H])(c2c([H])c([H])c([H])c(C([H])([H])c3nnc(-c4c([H])nc([H])c([H])c4[H])s3)c2[H])[C@]([H])(O[H])[C@@]([H])(O[H])[C@]1([H])O[H]	0.7057999999999995	415.471	5.910094888560602	0
CHEMBL590514	Cc1ccc(-c2nnc(Cc3cc([C@@H]4O[C@H](CO)[C@@H](O)[C@H](O)[C@H]4O)ccc3Cl)s2)cn1	[H]OC([H])([H])[C@@]1([H])O[C@@]([H])(c2c([H])c([H])c(Cl)c(C([H])([H])c3nnc(-c4c([H])nc(C([H])([H])[H])c([H])c4[H])s3)c2[H])[C@]([H])(O[H])[C@@]([H])(O[H])[C@]1([H])O[H]	1.6676199999999992	463.94300000000004	7.011441043121384	1
CHEMBL590299	Cc1cc(-c2nnc(Cc3cc([C@@H]4O[C@H](CO)[C@@H](O)[C@H](O)[C@H]4O)ccc3Cl)s2)no1	[H]OC([H])([H])[C@@]1([H])O[C@@]([H])(c2c([H])c([H])c(Cl)c(C([H])([H])c3nnc(-c4noc(C([H])([H])[H])c4[H])s3)c2[H])[C@]([H])(O[H])[C@@]([H])(O[H])[C@]1([H])O[H]	1.2606199999999999	453.90400000000005	6.590066876668706	1
CHEMBL589320	CCc1noc(C)c1-c1nnc(Cc2cc([C@@H]3O[C@H](CO)[C@@H](O)[C@H](O)[C@H]3O)ccc2Cl)s1	[H]OC([H])([H])[C@@]1([H])O[C@@]([H])(c2c([H])c([H])c(Cl)c(C([H])([H])c3nnc(-c4c(C([H])([H])C([H])([H])[H])noc4C([H])([H])[H])s3)c2[H])[C@]([H])(O[H])[C@@]([H])(O[H])[C@]1([H])O[H]	1.82302	481.95800000000014	5	0
CHEMBL1085455	COc1ccc(Cc2cc([C@@H]3O[C@H](CO)[C@@H](OC)[C@H](O)[C@H]3O)ccc2Cl)cc1	[H]OC([H])([H])[C@@]1([H])O[C@@]([H])(c2c([H])c([H])c(Cl)c(C([H])([H])c3c([H])c([H])c(OC([H])([H])[H])c([H])c3[H])c2[H])[C@]([H])(O[H])[C@@]([H])(O[H])[C@]1([H])OC([H])([H])[H]	2.1083999999999996	408.87800000000004	6.7447274948966935	1
CHEMBL1098377	COc1ccc(Cc2cc([C@@H]3OC4(CC4)[C@@H](O)[C@H](O)[C@H]3O)ccc2C)cc1	[H]O[C@]1([H])[C@@]([H])(O[H])[C@]([H])(O[H])C2(O[C@@]1([H])c1c([H])c([H])c(C([H])([H])[H])c(C([H])([H])c3c([H])c([H])c(OC([H])([H])[H])c([H])c3[H])c1[H])C([H])([H])C2([H])[H]	2.28102	370.44500000000016	8.102372908709558	1
CHEMBL569903	CCOc1ccc(Cc2cc([C@@H]3OC(OCCO)[C@@H](O)[C@H](O)[C@H]3O)ccc2Cl)cc1	[H]OC([H])([H])C([H])([H])OC1([H])O[C@@]([H])(c2c([H])c([H])c(Cl)c(C([H])([H])c3c([H])c([H])c(OC([H])([H])C([H])([H])[H])c([H])c3[H])c2[H])[C@]([H])(O[H])[C@@]([H])(O[H])[C@]1([H])O[H]	1.8184999999999998	438.9040000000001	7.443697499232713	1
CHEMBL566076	COC1O[C@@H](c2ccc(Cl)c(Cc3ccc(Oc4nccs4)cc3)c2)[C@H](O)[C@@H](O)[C@@H]1O	[H]O[C@]1([H])[C@@]([H])(O[H])[C@]([H])(O[H])C([H])(OC([H])([H])[H])O[C@@]1([H])c1c([H])c([H])c(Cl)c(C([H])([H])c2c([H])c([H])c(Oc3nc([H])c([H])s3)c([H])c2[H])c1[H]	3.3061000000000016	463.9390000000002	6.823908740944319	1
CHEMBL590296	OC[C@H]1O[C@@H](c2ccc(Cl)c(Cc3nnc(-c4ccccn4)s3)c2)[C@H](O)[C@@H](O)[C@@H]1O	[H]OC([H])([H])[C@@]1([H])O[C@@]([H])(c2c([H])c([H])c(Cl)c(C([H])([H])c3nnc(-c4nc([H])c([H])c([H])c4[H])s3)c2[H])[C@]([H])(O[H])[C@@]([H])(O[H])[C@]1([H])O[H]	1.3592	449.916	7.518557371497695	1
CHEMBL590277	Cc1cccc(-c2nnc(Cc3cc([C@@H]4O[C@H](CO)[C@@H](O)[C@H](O)[C@H]4O)ccc3Cl)s2)n1	[H]OC([H])([H])[C@@]1([H])O[C@@]([H])(c2c([H])c([H])c(Cl)c(C([H])([H])c3nnc(-c4nc(C([H])([H])[H])c([H])c([H])c4[H])s3)c2[H])[C@]([H])(O[H])[C@@]([H])(O[H])[C@]1([H])O[H]	1.6676199999999992	463.94300000000004	6.195179321278838	1
CHEMBL590271	OC[C@H]1O[C@@H](c2ccc(Cl)c(Cc3nnc(-c4cscn4)s3)c2)[C@H](O)[C@@H](O)[C@@H]1O	[H]OC([H])([H])[C@@]1([H])O[C@@]([H])(c2c([H])c([H])c(Cl)c(C([H])([H])c3nnc(-c4nc([H])sc4[H])s3)c2[H])[C@]([H])(O[H])[C@@]([H])(O[H])[C@]1([H])O[H]	1.4207000000000003	455.945	7.661543506395395	1
CHEMBL4439652	Cc1cc(C)c([C@@H]2O[C@H](CO)[C@@H](O)[C@H](O)[C@H]2O)cc1Cc1ccc(/C=C/C(C)(C)C(=O)NC(C)(C)CO)cc1F	[H]OC([H])([H])C(N([H])C(=O)C(/C([H])=C(\[H])c1c([H])c([H])c(C([H])([H])c2c([H])c([C@]3([H])O[C@]([H])(C([H])([H])O[H])[C@@]([H])(O[H])[C@]([H])(O[H])[C@@]3([H])O[H])c(C([H])([H])[H])c([H])c2C([H])([H])[H])c(F)c1[H])(C([H])([H])[H])C([H])([H])[H])(C([H])([H])[H])C([H])([H])[H]	2.4747400000000006	559.6750000000001	7.769551078621726	1
CHEMBL4472308	Cc1cc(/C=C/C(C)(C)C(=O)NC(C)(C)C(=O)NCCN(C)C)ccc1Cc1cc([C@@H]2O[C@H](CO)[C@@H](O)[C@H](O)[C@H]2O)c(O)cc1C(C)C	[H]Oc1c([H])c(C([H])(C([H])([H])[H])C([H])([H])[H])c(C([H])([H])c2c([H])c([H])c(/C([H])=C(\[H])C(C(=O)N([H])C(C(=O)N([H])C([H])([H])C([H])([H])N(C([H])([H])[H])C([H])([H])[H])(C([H])([H])[H])C([H])([H])[H])(C([H])([H])[H])C([H])([H])[H])c([H])c2C([H])([H])[H])c([H])c1[C@]1([H])O[C@]([H])(C([H])([H])O[H])[C@@]([H])(O[H])[C@]([H])(O[H])[C@@]1([H])O[H]	2.541720000000001	669.8600000000006	7.130768280269024	1
CHEMBL4452698	Cc1cc(/C=C/C(C)(C)C(=O)NC(C)(C)C(=O)N2CCNCC2)ccc1Cc1cc([C@@H]2O[C@H](CO)[C@@H](O)[C@H](O)[C@H]2O)c(O)cc1C(C)C	[H]Oc1c([H])c(C([H])(C([H])([H])[H])C([H])([H])[H])c(C([H])([H])c2c([H])c([H])c(/C([H])=C(\[H])C(C(=O)N([H])C(C(=O)N3C([H])([H])C([H])([H])N([H])C([H])([H])C3([H])[H])(C([H])([H])[H])C([H])([H])[H])(C([H])([H])[H])C([H])([H])[H])c([H])c2C([H])([H])[H])c([H])c1[C@]1([H])O[C@]([H])(C([H])([H])O[H])[C@@]([H])(O[H])[C@]([H])(O[H])[C@@]1([H])O[H]	2.2957200000000006	667.8440000000006	7.552841968657781	1
CHEMBL590042	OC[C@H]1OC(c2ccc(Cl)c(Cc3nnc(-c4cccnc4)s3)c2)[C@H](O)[C@@H](O)[C@@H]1O	[H]OC([H])([H])[C@@]1([H])OC([H])(c2c([H])c([H])c(Cl)c(C([H])([H])c3nnc(-c4c([H])nc([H])c([H])c4[H])s3)c2[H])[C@]([H])(O[H])[C@@]([H])(O[H])[C@]1([H])O[H]	1.3592	449.916	7.343901797987169	1
CHEMBL590041	CCCc1ccc(-c2nnc(Cc3cc(C4O[C@H](CO)[C@@H](O)[C@H](O)[C@H]4O)ccc3Cl)s2)cc1	[H]OC([H])([H])[C@@]1([H])OC([H])(c2c([H])c([H])c(Cl)c(C([H])([H])c3nnc(-c4c([H])c([H])c(C([H])([H])C([H])([H])C([H])([H])[H])c([H])c4[H])s3)c2[H])[C@]([H])(O[H])[C@@]([H])(O[H])[C@]1([H])O[H]	2.916700000000001	491.0090000000001	7.603800652904264	1
CHEMBL2323683	CC(C)c1[nH]nc(O[C@@H]2O[C@H](CO)[C@@H](O)[C@H](O)[C@H]2O)c1Cc1ccc(CCCC(=O)NC(C)(C)C(=O)N2CCNCC2)cc1	[H]OC([H])([H])[C@@]1([H])O[C@@]([H])(Oc2nn([H])c(C([H])(C([H])([H])[H])C([H])([H])[H])c2C([H])([H])c2c([H])c([H])c(C([H])([H])C([H])([H])C([H])([H])C(=O)N([H])C(C(=O)N3C([H])([H])C([H])([H])N([H])C([H])([H])C3([H])[H])(C([H])([H])[H])C([H])([H])[H])c([H])c2[H])[C@]([H])(O[H])[C@@]([H])(O[H])[C@]1([H])O[H]	-0.0481	617.7440000000007	7.698970004336019	1
CHEMBL2323693	CC(C)c1[nH]nc(O[C@@H]2O[C@H](CO)[C@@H](O)[C@H](O)[C@H]2O)c1Cc1ccc(CCCC(=O)NC(C)(C)C(N)=O)cc1	[H]OC([H])([H])[C@@]1([H])O[C@@]([H])(Oc2nn([H])c(C([H])(C([H])([H])[H])C([H])([H])[H])c2C([H])([H])c2c([H])c([H])c(C([H])([H])C([H])([H])C([H])([H])C(=O)N([H])C(C(=O)N([H])[H])(C([H])([H])[H])C([H])([H])[H])c([H])c2[H])[C@]([H])(O[H])[C@@]([H])(O[H])[C@]1([H])O[H]	0.005400000000003569	548.6370000000004	7.096910013008056	1
CHEMBL2323690	CC(C)c1[nH]nc(O[C@@H]2O[C@H](CO)[C@@H](O)[C@H](O)[C@H]2O)c1Cc1ccc(NC(=O)CN)cc1	[H]OC([H])([H])[C@@]1([H])O[C@@]([H])(Oc2nn([H])c(C([H])(C([H])([H])[H])C([H])([H])[H])c2C([H])([H])c2c([H])c([H])c(N([H])C(=O)C([H])([H])N([H])[H])c([H])c2[H])[C@]([H])(O[H])[C@@]([H])(O[H])[C@]1([H])O[H]	-0.8002	450.49200000000013	5.327902142064283	0
CHEMBL1213937	OC[C@H]1O[C@@H](c2nc(Cc3ccc(-c4ccccc4)cc3)c(Cl)s2)[C@H](O)[C@@H](O)[C@@H]1O	[H]OC([H])([H])[C@@]1([H])O[C@@]([H])(c2nc(C([H])([H])c3c([H])c([H])c(-c4c([H])c([H])c([H])c([H])c4[H])c([H])c3[H])c(Cl)s2)[C@]([H])(O[H])[C@@]([H])(O[H])[C@]1([H])O[H]	2.5692000000000017	447.9400000000001	6.386158178123931	1
CHEMBL1163753	CCc1ccc(Cc2cc([C@@H]3O[C@H](CO)[C@@H](O)[C@H](O)[C@H]3O)c(COCCCO)cc2Cl)cc1	[H]OC([H])([H])C([H])([H])C([H])([H])OC([H])([H])c1c([H])c(Cl)c(C([H])([H])c2c([H])c([H])c(C([H])([H])C([H])([H])[H])c([H])c2[H])c([H])c1[C@]1([H])O[C@]([H])(C([H])([H])O[H])[C@@]([H])(O[H])[C@]([H])(O[H])[C@@]1([H])O[H]	1.9070999999999994	480.9850000000001	6.958607314841775	1
CHEMBL2172381	OC[C@H]1O[C@]2(OCc3ccc(Cc4ccc(Cl)cc4)cc32)[C@H](O)[C@@H](O)[C@@H]1O	[H]OC([H])([H])[C@@]1([H])O[C@]2(OC([H])([H])c3c([H])c([H])c(C([H])([H])c4c([H])c([H])c(Cl)c([H])c4[H])c([H])c32)[C@]([H])(O[H])[C@@]([H])(O[H])[C@]1([H])O[H]	1.0875999999999995	392.83500000000004	7.774690718274137	1
CHEMBL2172389	COc1ccc(Cc2ccc3c(c2)[C@]2(OC3)O[C@H](CO)[C@@H](O)[C@H](O)[C@H]2O)cc1	[H]OC([H])([H])[C@@]1([H])O[C@]2(OC([H])([H])c3c([H])c([H])c(C([H])([H])c4c([H])c([H])c(OC([H])([H])[H])c([H])c4[H])c([H])c32)[C@]([H])(O[H])[C@@]([H])(O[H])[C@]1([H])O[H]	0.44280000000000014	388.41600000000005	8.040958607678906	1
CHEMBL426125	CCOc1ccc(Cc2c[nH]c3cccc(O[C@@H]4O[C@H](CO)[C@@H](O)[C@H](O)[C@H]4O)c23)cc1	[H]OC([H])([H])[C@@]1([H])O[C@@]([H])(Oc2c([H])c([H])c([H])c3c2c(C([H])([H])c2c([H])c([H])c(OC([H])([H])C([H])([H])[H])c([H])c2[H])c([H])n3[H])[C@]([H])(O[H])[C@@]([H])(O[H])[C@]1([H])O[H]	1.3360999999999994	429.46900000000005	7.026872146400302	1
CHEMBL1213799	CC(C)(C)c1ccc(Cc2cnc([C@@H]3O[C@H](CO)[C@@H](O)[C@H](O)[C@H]3O)s2)cc1	[H]OC([H])([H])[C@@]1([H])O[C@@]([H])(c2nc([H])c(C([H])([H])c3c([H])c([H])c(C(C([H])([H])[H])(C([H])([H])[H])C([H])([H])[H])c([H])c3[H])s2)[C@]([H])(O[H])[C@@]([H])(O[H])[C@]1([H])O[H]	1.5463	393.505	5	0
CHEMBL2160187	CC(C)c1[nH]nc(O[C@@H]2O[C@H](CO)[C@@H](O)[C@H](O)[C@H]2O)c1Cc1ccccc1O	[H]Oc1c([H])c([H])c([H])c([H])c1C([H])([H])c1c(O[C@]2([H])O[C@]([H])(C([H])([H])O[H])[C@@]([H])(O[H])[C@]([H])(O[H])[C@@]2([H])O[H])nn([H])c1C([H])(C([H])([H])[H])C([H])([H])[H]	0.008199999999999097	394.4240000000001	4.11975822410452	0
CHEMBL2159097	OC[C@H]1O[C@@H](Oc2n[nH]c(C(F)(F)F)c2Cc2ccc(O)cc2)[C@H](O)[C@@H](O)[C@@H]1O	[H]Oc1c([H])c([H])c(C([H])([H])c2c(O[C@]3([H])O[C@]([H])(C([H])([H])O[H])[C@@]([H])(O[H])[C@]([H])(O[H])[C@@]3([H])O[H])nn([H])c2C(F)(F)F)c([H])c1[H]	-0.0964	420.34000000000003	6.812479279163537	1
CHEMBL2159107	COc1ccc(Cc2c(O[C@@H]3O[C@H](CO)[C@@H](O)[C@H](O)[C@H]3O)n[nH]c2C(C)C)cc1	[H]OC([H])([H])[C@@]1([H])O[C@@]([H])(Oc2nn([H])c(C([H])(C([H])([H])[H])C([H])([H])[H])c2C([H])([H])c2c([H])c([H])c(OC([H])([H])[H])c([H])c2[H])[C@]([H])(O[H])[C@@]([H])(O[H])[C@]1([H])O[H]	0.3111999999999993	408.4510000000001	6.423658649794207	1
CHEMBL590021	OC[C@H]1O[C@@H](c2ccc(Cl)c(Cc3nnc(-c4cc5ccccc5s4)s3)c2)[C@H](O)[C@@H](O)[C@@H]1O	[H]OC([H])([H])[C@@]1([H])O[C@@]([H])(c2c([H])c([H])c(Cl)c(C([H])([H])c3nnc(-c4sc5c([H])c([H])c([H])c([H])c5c4[H])s3)c2[H])[C@]([H])(O[H])[C@@]([H])(O[H])[C@]1([H])O[H]	3.1789000000000036	505.01700000000005	7.351639989019068	1
CHEMBL592667	CC(C)(c1ccc(Cl)cc1)c1nnc(Cc2cc(C3O[C@H](CO)[C@@H](O)[C@H](O)[C@H]3O)ccc2Cl)s1	[H]OC([H])([H])[C@@]1([H])OC([H])(c2c([H])c([H])c(Cl)c(C([H])([H])c3nnc(C(c4c([H])c([H])c(Cl)c([H])c4[H])(C([H])([H])[H])C([H])([H])[H])s3)c2[H])[C@]([H])(O[H])[C@@]([H])(O[H])[C@]1([H])O[H]	3.2765000000000026	525.4540000000002	5	0
CHEMBL590020	OC[C@H]1O[C@@H](c2ccc(Cl)c(Cc3nnc(-c4ccc(Cl)s4)s3)c2)[C@H](O)[C@@H](O)[C@@H]1O	[H]OC([H])([H])[C@@]1([H])O[C@@]([H])(c2c([H])c([H])c(Cl)c(C([H])([H])c3nnc(-c4sc(Cl)c([H])c4[H])s3)c2[H])[C@]([H])(O[H])[C@@]([H])(O[H])[C@]1([H])O[H]	2.6791000000000023	489.402	7.739928612014925	1
CHEMBL4082869	O=C(CCc1ccc(O)cc1)c1c(O)cc(O)c([C@@H]2O[C@H](CO)[C@@H](O)[C@H](O)[C@H]2O)c1O	[H]Oc1c([H])c([H])c(C([H])([H])C([H])([H])C(=O)c2c(O[H])c([H])c(O[H])c([C@]3([H])O[C@]([H])(C([H])([H])O[H])[C@@]([H])(O[H])[C@]([H])(O[H])[C@@]3([H])O[H])c2O[H])c([H])c1[H]	-0.1606	436.4130000000001	7.924453038607469	1
CHEMBL4099324	CCCOc1ccc(CCC(=O)c2c(O)cc(O)c([C@@H]3O[C@H](CO)[C@@H](O)[C@H](O)[C@H]3O)c2O)cc1	[H]Oc1c([H])c(O[H])c([C@]2([H])O[C@]([H])(C([H])([H])O[H])[C@@]([H])(O[H])[C@]([H])(O[H])[C@@]2([H])O[H])c(O[H])c1C(=O)C([H])([H])C([H])([H])c1c([H])c([H])c(OC([H])([H])C([H])([H])C([H])([H])[H])c([H])c1[H]	0.9225999999999996	478.49400000000037	7.6439741428068775	1
CHEMBL4068024	CCCOc1ccc(CCC(=O)c2c(O)cc(O)cc2O)cc1	[H]Oc1c([H])c(O[H])c(C(=O)C([H])([H])C([H])([H])c2c([H])c([H])c(OC([H])([H])C([H])([H])C([H])([H])[H])c([H])c2[H])c(O[H])c1[H]	3.407700000000002	316.35299999999995	4.785156151952302	0
CHEMBL3125152	CCOC(=O)c1nnn(-c2ccc(C)cc2)c1[C@H](O)[C@@H](O)[C@H](C)O	[H]O[C@]([H])([C@@]([H])(O[H])c1c(C(=O)OC([H])([H])C([H])([H])[H])nnn1-c1c([H])c([H])c(C([H])([H])[H])c([H])c1[H])[C@@]([H])(O[H])C([H])([H])[H]	0.5275199999999998	335.36000000000007	6.787279845582158	1
CHEMBL1784422	OCc1cc(Cl)c(Cc2ncc(-c3cccs3)s2)cc1[C@@H]1O[C@H](CO)[C@@H](O)[C@H](O)[C@H]1O	[H]OC([H])([H])c1c([H])c(Cl)c(C([H])([H])c2nc([H])c(-c3sc([H])c([H])c3[H])s2)c([H])c1[C@]1([H])O[C@]([H])(C([H])([H])O[H])[C@@]([H])(O[H])[C@]([H])(O[H])[C@@]1([H])O[H]	2.1230000000000016	483.9950000000002	8.230622673923861	1
CHEMBL1642516	O[C@@H]1[C@@H](O)[C@H](c2ccc(Cl)c(Cc3ncc(-c4ccco4)s3)c2)O[C@H](C(F)F)[C@H]1O	[H]O[C@@]1([H])[C@]([H])(O[H])[C@@]([H])(C([H])(F)F)O[C@@]([H])(c2c([H])c([H])c(Cl)c(C([H])([H])c3nc([H])c(-c4oc([H])c([H])c4[H])s3)c2[H])[C@]1([H])O[H]	3.4350000000000027	457.8820000000002	8.019996628416253	1
CHEMBL1642520	CSC[C@H]1O[C@@H](c2ccc(Cl)c(Cc3ncc(-c4ccco4)s3)c2)[C@H](O)[C@@H](O)[C@@H]1O	[H]O[C@@]1([H])[C@]([H])(O[H])[C@@]([H])(C([H])([H])SC([H])([H])[H])O[C@@]([H])(c2c([H])c([H])c(Cl)c(C([H])([H])c3nc([H])c(-c4oc([H])c([H])c4[H])s3)c2[H])[C@]1([H])O[H]	3.532900000000003	467.9960000000002	7.730487055782084	1
CHEMBL2172383	OC[C@H]1O[C@]2(OCc3ccc(Cc4ccc(C(F)(F)F)cc4)cc32)[C@H](O)[C@@H](O)[C@@H]1O	[H]OC([H])([H])[C@@]1([H])O[C@]2(OC([H])([H])c3c([H])c([H])c(C([H])([H])c4c([H])c([H])c(C(F)(F)F)c([H])c4[H])c([H])c32)[C@]([H])(O[H])[C@@]([H])(O[H])[C@]1([H])O[H]	1.4529999999999994	426.38700000000006	7.847711655616943	1
CHEMBL2172379	OC[C@H]1O[C@]2(OCc3ccc(Cc4ccc(O)cc4)cc32)[C@H](O)[C@@H](O)[C@@H]1O	[H]Oc1c([H])c([H])c(C([H])([H])c2c([H])c([H])c3c(c2[H])[C@]2(OC3([H])[H])O[C@]([H])(C([H])([H])O[H])[C@@]([H])(O[H])[C@]([H])(O[H])[C@@]2([H])O[H])c([H])c1[H]	0.1397999999999997	374.389	7.52432881167557	1
CHEMBL2172493	CC(C)c1ccc(Cc2ccc3c(c2)[C@]2(OC3)O[C@H](CO)[C@@H](O)[C@H](O)[C@H]2O)cc1	[H]OC([H])([H])[C@@]1([H])O[C@]2(OC([H])([H])c3c([H])c([H])c(C([H])([H])c4c([H])c([H])c(C([H])(C([H])([H])[H])C([H])([H])[H])c([H])c4[H])c([H])c32)[C@]([H])(O[H])[C@@]([H])(O[H])[C@]1([H])O[H]	1.5575999999999999	400.47100000000006	8.494850021680094	1
CHEMBL371448	Cc1cc(O[C@@H]2O[C@H](CO)[C@@H](O)[C@H](O)[C@H]2O)c2c(CCc3ccc4occc4c3)n[nH]c2c1	[H]OC([H])([H])[C@@]1([H])O[C@@]([H])(Oc2c([H])c(C([H])([H])[H])c([H])c3c2c(C([H])([H])C([H])([H])c2c([H])c([H])c4oc([H])c([H])c4c2[H])nn3[H])[C@]([H])(O[H])[C@@]([H])(O[H])[C@]1([H])O[H]	1.5814199999999996	454.47900000000004	6.308918507877031	1
CHEMBL2430315	CCc1ccc(Cc2ccccc2N[C@@H]2O[C@H](CO)[C@@H](O)[C@H](O)[C@H]2O)cc1	[H]OC([H])([H])[C@@]1([H])O[C@@]([H])(N([H])c2c([H])c([H])c([H])c([H])c2C([H])([H])c2c([H])c([H])c(C([H])([H])C([H])([H])[H])c([H])c2[H])[C@]([H])(O[H])[C@@]([H])(O[H])[C@]1([H])O[H]	1.0515999999999996	373.449	8.4089353929735	1
CHEMBL589980	OC[C@H]1O[C@@H](c2ccc(Cl)c(Cc3nnc(CC(F)(F)F)s3)c2)[C@H](O)[C@@H](O)[C@@H]1O	[H]OC([H])([H])[C@@]1([H])O[C@@]([H])(c2c([H])c([H])c(Cl)c(C([H])([H])c3nnc(C([H])([H])C(F)(F)F)s3)c2[H])[C@]([H])(O[H])[C@@]([H])(O[H])[C@]1([H])O[H]	1.402	454.854	6.120330794367947	1
CHEMBL589545	OC[C@H]1O[C@@H](c2ccc(Cl)c(Cc3nnc(-c4ccc5ccccc5n4)s3)c2)[C@H](O)[C@@H](O)[C@@H]1O	[H]OC([H])([H])[C@@]1([H])O[C@@]([H])(c2c([H])c([H])c(Cl)c(C([H])([H])c3nnc(-c4nc5c([H])c([H])c([H])c([H])c5c([H])c4[H])s3)c2[H])[C@]([H])(O[H])[C@@]([H])(O[H])[C@]1([H])O[H]	2.512400000000001	499.97600000000006	6.250263684430939	1
CHEMBL5894049	CS[C@H]1O[C@@H](c2ccc(C)c(Cc3ccc(OCCNC(=O)N4CCN(C)CC4)cc3)c2)[C@H](O)[C@@H](O)[C@@H]1O	[H]O[C@@]1([H])[C@]([H])(O[H])[C@@]([H])(SC([H])([H])[H])O[C@@]([H])(c2c([H])c([H])c(C([H])([H])[H])c(C([H])([H])c3c([H])c([H])c(OC([H])([H])C([H])([H])N([H])C(=O)N4C([H])([H])C([H])([H])N(C([H])([H])[H])C([H])([H])C4([H])[H])c([H])c3[H])c2[H])[C@]1([H])O[H]	1.7647199999999992	545.7020000000005	8	1
CHEMBL589324	CCCCCCCc1nnc(Cc2cc([C@@H]3O[C@H](CO)[C@@H](O)[C@H](O)[C@H]3O)ccc2Cl)s1	[H]OC([H])([H])[C@@]1([H])O[C@@]([H])(c2c([H])c([H])c(Cl)c(C([H])([H])c3nnc(C([H])([H])C([H])([H])C([H])([H])C([H])([H])C([H])([H])C([H])([H])C([H])([H])[H])s3)c2[H])[C@]([H])(O[H])[C@@]([H])(O[H])[C@]1([H])O[H]	2.8101000000000016	471.01900000000023	6.913640169325252	1
CHEMBL1672775	CCCCCc1cnc(Cc2cc([C@@H]3O[C@H](CO)[C@@H](O)[C@H](O)[C@H]3O)ccc2Cl)s1	[H]OC([H])([H])[C@@]1([H])O[C@@]([H])(c2c([H])c([H])c(Cl)c(C([H])([H])c3nc([H])c(C([H])([H])C([H])([H])C([H])([H])C([H])([H])C([H])([H])[H])s3)c2[H])[C@]([H])(O[H])[C@@]([H])(O[H])[C@]1([H])O[H]	2.6349000000000014	441.97700000000015	7.876148359032914	1
CHEMBL1672785	CCCCOc1cnc(Cc2cc([C@@H]3O[C@H](CO)[C@@H](O)[C@H](O)[C@H]3O)ccc2Cl)s1	[H]OC([H])([H])[C@@]1([H])O[C@@]([H])(c2c([H])c([H])c(Cl)c(C([H])([H])c3nc([H])c(OC([H])([H])C([H])([H])C([H])([H])C([H])([H])[H])s3)c2[H])[C@]([H])(O[H])[C@@]([H])(O[H])[C@]1([H])O[H]	2.0811000000000006	443.9490000000001	7.707743928643524	1
CHEMBL1672790	CCCCCSc1cnc(Cc2cc([C@@H]3O[C@H](CO)[C@@H](O)[C@H](O)[C@H]3O)ccc2Cl)s1	[H]OC([H])([H])[C@@]1([H])O[C@@]([H])(c2c([H])c([H])c(Cl)c(C([H])([H])c3nc([H])c(SC([H])([H])C([H])([H])C([H])([H])C([H])([H])C([H])([H])[H])s3)c2[H])[C@]([H])(O[H])[C@@]([H])(O[H])[C@]1([H])O[H]	3.184500000000002	474.0440000000002	7.723538195826756	1
CHEMBL1672793	OC[C@H]1O[C@@H](c2ccc(Cl)c(Cc3ncc(-c4ccc(-c5ccccc5)cc4)s3)c2)[C@H](O)[C@@H](O)[C@@H]1O	[H]OC([H])([H])[C@@]1([H])O[C@@]([H])(c2c([H])c([H])c(Cl)c(C([H])([H])c3nc([H])c(-c4c([H])c([H])c(-c5c([H])c([H])c([H])c([H])c5[H])c([H])c4[H])s3)c2[H])[C@]([H])(O[H])[C@@]([H])(O[H])[C@]1([H])O[H]	4.236200000000007	524.0380000000001	8.031050319018657	1
CHEMBL1672797	OC[C@H]1O[C@@H](c2ccc(Cl)c(Cc3ncc(-c4ccc(Cl)s4)s3)c2)[C@H](O)[C@@H](O)[C@@H]1O	[H]OC([H])([H])[C@@]1([H])O[C@@]([H])(c2c([H])c([H])c(Cl)c(C([H])([H])c3nc([H])c(-c4sc(Cl)c([H])c4[H])s3)c2[H])[C@]([H])(O[H])[C@@]([H])(O[H])[C@]1([H])O[H]	3.2841000000000036	488.41400000000004	7.876148359032914	1
CHEMBL4790263	Cc1[nH]nc(O[C@@H]2O[C@H](CO)[C@@H](O)[C@H](O)[C@H]2O)c1CCc1ccccc1	[H]OC([H])([H])[C@@]1([H])O[C@@]([H])(Oc2nn([H])c(C([H])([H])[H])c2C([H])([H])C([H])([H])c2c([H])c([H])c([H])c([H])c2[H])[C@]([H])(O[H])[C@@]([H])(O[H])[C@]1([H])O[H]	-0.31798	364.398	5.276544327964814	0
CHEMBL4476515	C[C@H]1O[C@]2(OCc3ccc(Cc4ccc(-c5ccccn5)s4)cc32)[C@H](O)[C@@H](O)[C@@H]1O	[H]O[C@]1([H])[C@@]([H])(O[H])[C@@]2(OC([H])([H])c3c([H])c([H])c(C([H])([H])c4sc(-c5nc([H])c([H])c([H])c5[H])c([H])c4[H])c([H])c32)O[C@]([H])(C([H])([H])[H])[C@@]1([H])O[H]	2.5853000000000006	425.5060000000001	7	1
CHEMBL4072377	CCOc1ccc(CCC(=O)c2c(O)cc(O)c([C@@H]3O[C@H](CO)[C@@H](O)[C@H](O)[C@H]3O)c2O)cc1	[H]Oc1c([H])c(O[H])c([C@]2([H])O[C@]([H])(C([H])([H])O[H])[C@@]([H])(O[H])[C@]([H])(O[H])[C@@]2([H])O[H])c(O[H])c1C(=O)C([H])([H])C([H])([H])c1c([H])c([H])c(OC([H])([H])C([H])([H])[H])c([H])c1[H]	0.5324999999999998	464.4670000000003	7.663540266151471	1
CHEMBL4100313	C=CCOc1ccc(/C=C/C(=O)c2c(O)cc(O)cc2O)cc1	[H]Oc1c([H])c(O[H])c(C(=O)/C([H])=C(\[H])c2c([H])c([H])c(OC([H])([H])C([H])=C([H])[H])c([H])c2[H])c(O[H])c1[H]	3.2643000000000013	312.32099999999997	4.581698708680254	0
CHEMBL1672781	OC[C@H]1O[C@@H](c2ccc(Cl)c(Cc3ncc(C4CCCC4)s3)c2)[C@H](O)[C@@H](O)[C@@H]1O	[H]OC([H])([H])[C@@]1([H])O[C@@]([H])(c2c([H])c([H])c(Cl)c(C([H])([H])c3nc([H])c(C4([H])C([H])([H])C([H])([H])C([H])([H])C4([H])[H])s3)c2[H])[C@]([H])(O[H])[C@@]([H])(O[H])[C@]1([H])O[H]	2.5598000000000014	439.9610000000002	8.012780770091995	1
CHEMBL1672782	OC[C@H]1O[C@@H](c2ccc(Cl)c(Cc3ncc(C4CCCCC4)s3)c2)[C@H](O)[C@@H](O)[C@@H]1O	[H]OC([H])([H])[C@@]1([H])O[C@@]([H])(c2c([H])c([H])c(Cl)c(C([H])([H])c3nc([H])c(C4([H])C([H])([H])C([H])([H])C([H])([H])C([H])([H])C4([H])[H])s3)c2[H])[C@]([H])(O[H])[C@@]([H])(O[H])[C@]1([H])O[H]	2.9499000000000017	453.9880000000002	7.595166283380062	1
CHEMBL1672799	OC[C@H]1O[C@@H](c2ccc(Cl)c(Cc3ncc(-c4nncs4)s3)c2)[C@H](O)[C@@H](O)[C@@H]1O	[H]OC([H])([H])[C@@]1([H])O[C@@]([H])(c2c([H])c([H])c(Cl)c(C([H])([H])c3nc([H])c(-c4nnc([H])s4)s3)c2[H])[C@]([H])(O[H])[C@@]([H])(O[H])[C@]1([H])O[H]	1.4206999999999999	455.945	7.853871964321762	1
CHEMBL1672811	N#Cc1ccc([C@@H]2O[C@H](CO)[C@@H](O)[C@H](O)[C@H]2O)cc1Cc1ncc(-c2ccco2)s1	[H]OC([H])([H])[C@@]1([H])O[C@@]([H])(c2c([H])c([H])c(C#N)c(C([H])([H])c3nc([H])c(-c4oc([H])c([H])c4[H])s3)c2[H])[C@]([H])(O[H])[C@@]([H])(O[H])[C@]1([H])O[H]	1.38048	428.466	7.43533393574791	1
CHEMBL593522	COc1ccc(Cc2cc3c(cc2Cl)CO[C@]32O[C@H](CO)[C@@H](O)[C@H](O)[C@H]2O)c(C)c1	[H]OC([H])([H])[C@@]1([H])O[C@]2(OC([H])([H])c3c([H])c(Cl)c(C([H])([H])c4c([H])c([H])c(OC([H])([H])[H])c([H])c4C([H])([H])[H])c([H])c32)[C@]([H])(O[H])[C@@]([H])(O[H])[C@]1([H])O[H]	1.4046199999999998	436.88800000000015	6	1
CHEMBL584916	CCc1ccc(Cc2cccc3c2CO[C@]32O[C@H](CO)[C@@H](O)[C@H](O)[C@H]2O)cc1	[H]OC([H])([H])[C@@]1([H])O[C@]2(OC([H])([H])c3c(C([H])([H])c4c([H])c([H])c(C([H])([H])C([H])([H])[H])c([H])c4[H])c([H])c([H])c([H])c32)[C@]([H])(O[H])[C@@]([H])(O[H])[C@]1([H])O[H]	0.9965999999999999	386.444	6	1
CHEMBL5397667	OC[C@H]1O[C@@H](Sc2cccc(Cl)c2Cc2ccc(O[C@H]3CCOC3)cc2)[C@H](O)[C@@H](O)[C@@H]1O	[H]OC([H])([H])[C@@]1([H])O[C@@]([H])(Sc2c([H])c([H])c([H])c(Cl)c2C([H])([H])c2c([H])c([H])c(O[C@]3([H])C([H])([H])OC([H])([H])C3([H])[H])c([H])c2[H])[C@]([H])(O[H])[C@@]([H])(O[H])[C@]1([H])O[H]	1.9904999999999995	482.98200000000026	8.698970004336019	1
CHEMBL589305	COc1ccc(Cc2cc([C@@H]3O[C@H](CO)[C@@H](O)[C@H](O)[C@H]3O)ccc2Cl)cc1	[H]OC([H])([H])[C@@]1([H])O[C@@]([H])(c2c([H])c([H])c(Cl)c(C([H])([H])c3c([H])c([H])c(OC([H])([H])[H])c([H])c3[H])c2[H])[C@]([H])(O[H])[C@@]([H])(O[H])[C@]1([H])O[H]	1.454299999999999	394.851	9	1
CHEMBL589300	OC[C@H]1O[C@@H](c2ccc(Cl)c(Cc3nnc(-c4cc5ccccc5cn4)s3)c2)[C@H](O)[C@@H](O)[C@@H]1O	[H]OC([H])([H])[C@@]1([H])O[C@@]([H])(c2c([H])c([H])c(Cl)c(C([H])([H])c3nnc(-c4nc([H])c5c([H])c([H])c([H])c([H])c5c4[H])s3)c2[H])[C@]([H])(O[H])[C@@]([H])(O[H])[C@]1([H])O[H]	2.512400000000001	499.97600000000006	7.088309841246139	1
CHEMBL2159108	CCc1ccc(Cc2c(O[C@@H]3O[C@H](CO)[C@@H](O)[C@H](O)[C@H]3O)n[nH]c2C(C)C)cc1	[H]OC([H])([H])[C@@]1([H])O[C@@]([H])(Oc2nn([H])c(C([H])(C([H])([H])[H])C([H])([H])[H])c2C([H])([H])c2c([H])c([H])c(C([H])([H])C([H])([H])[H])c([H])c2[H])[C@]([H])(O[H])[C@@]([H])(O[H])[C@]1([H])O[H]	0.8649999999999995	406.4790000000001	7.167491087293763	1
CHEMBL585876	CCOc1ccc(Cc2cc([C@@H]3OC(OC(C)C)[C@@H](O)[C@H](O)[C@H]3O)ccc2Cl)cc1	[H]O[C@]1([H])[C@@]([H])(O[H])[C@]([H])(O[H])C([H])(OC([H])(C([H])([H])[H])C([H])([H])[H])O[C@@]1([H])c1c([H])c([H])c(Cl)c(C([H])([H])c2c([H])c([H])c(OC([H])([H])C([H])([H])[H])c([H])c2[H])c1[H]	3.2346000000000013	436.93200000000024	6.376750709602099	1
CHEMBL2430317	CCc1ccc(Cc2ccc(=O)n([C@@H]3O[C@H](CO)[C@@H](O)[C@H](O)[C@H]3O)c2)cc1	[H]OC([H])([H])[C@@]1([H])O[C@@]([H])(n2c([H])c(C([H])([H])c3c([H])c([H])c(C([H])([H])C([H])([H])[H])c([H])c3[H])c([H])c([H])c2=O)[C@]([H])(O[H])[C@@]([H])(O[H])[C@]1([H])O[H]	-0.0261	375.42100000000005	6.787812395596042	1
CHEMBL585021	CCc1ccc(Cc2cc3c(cc2Cl)CO[C@]32O[C@H](CO)[C@@H](O)[C@H](O)[C@H]2O)cc1	[H]OC([H])([H])[C@@]1([H])O[C@]2(OC([H])([H])c3c([H])c(Cl)c(C([H])([H])c4c([H])c([H])c(C([H])([H])C([H])([H])[H])c([H])c4[H])c([H])c32)[C@]([H])(O[H])[C@@]([H])(O[H])[C@]1([H])O[H]	1.6499999999999992	420.8890000000001	8.18045606445813	1
CHEMBL566017	CCOc1ccc(Cc2cc3c(cc2Cl)CO[C@]32O[C@H](CO)[C@@H](O)[C@H](O)[C@H]2O)cc1Cl	[H]OC([H])([H])[C@@]1([H])O[C@]2(OC([H])([H])c3c([H])c(Cl)c(C([H])([H])c4c([H])c([H])c(OC([H])([H])C([H])([H])[H])c(Cl)c4[H])c([H])c32)[C@]([H])(O[H])[C@@]([H])(O[H])[C@]1([H])O[H]	2.139700000000001	471.3330000000002	7.167491087293763	1
CHEMBL592189	CC(C)(C)c1nnc(Cc2cccc(C3O[C@H](CO)[C@@H](O)[C@H](O)[C@H]3O)c2)s1	[H]OC([H])([H])[C@@]1([H])OC([H])(c2c([H])c([H])c([H])c(C([H])([H])c3nnc(C(C([H])([H])[H])(C([H])([H])[H])C([H])([H])[H])s3)c2[H])[C@]([H])(O[H])[C@@]([H])(O[H])[C@]1([H])O[H]	0.9412999999999998	394.493	5	0
CHEMBL1090820	COc1ccc(Cc2cc([C@@H]3S[C@H](CO)[C@@H](O)[C@H](O)[C@H]3O)ccc2Cl)cc1	[H]OC([H])([H])[C@@]1([H])S[C@@]([H])(c2c([H])c([H])c(Cl)c(C([H])([H])c3c([H])c([H])c(OC([H])([H])[H])c([H])c3[H])c2[H])[C@]([H])(O[H])[C@@]([H])(O[H])[C@]1([H])O[H]	2.170900000000001	410.91900000000004	8.774690718274137	1
CHEMBL1092274	CCOc1ccc(Cc2cc([C@@H]3S[C@H](CO)[C@@H](O)[C@H](O)[C@H]3O)ccc2O)cc1	[H]Oc1c([H])c([H])c([C@]2([H])S[C@]([H])(C([H])([H])O[H])[C@@]([H])(O[H])[C@]([H])(O[H])[C@@]2([H])O[H])c([H])c1C([H])([H])c1c([H])c([H])c(OC([H])([H])C([H])([H])[H])c([H])c1[H]	1.6132	406.5000000000002	6.54821356447571	1
CHEMBL570868	CCOc1ccc(Cc2ccc3c(c2)[C@]2(OC3)O[C@H](CO)[C@@H](O)[C@H](O)[C@H]2O)cc1	[H]OC([H])([H])[C@@]1([H])O[C@]2(OC([H])([H])c3c([H])c([H])c(C([H])([H])c4c([H])c([H])c(OC([H])([H])C([H])([H])[H])c([H])c4[H])c([H])c32)[C@]([H])(O[H])[C@@]([H])(O[H])[C@]1([H])O[H]	0.8329	402.44300000000004	7.1487416512809245	1
CHEMBL457594	O=C(CCCCCNC(=O)c1ccc(-c2c3ccc(=O)cc-3oc3cc(O)ccc23)c(C(=O)O)c1)NCc1ccc(Cc2cc([C@@H]3O[C@H](CO)[C@@H](O)[C@H](O)[C@H]3O)ccc2Cl)cc1	[H]OC(=O)c1c([H])c(C(=O)N([H])C([H])([H])C([H])([H])C([H])([H])C([H])([H])C([H])([H])C(=O)N([H])C([H])([H])c2c([H])c([H])c(C([H])([H])c3c([H])c([C@]4([H])O[C@]([H])(C([H])([H])O[H])[C@@]([H])(O[H])[C@]([H])(O[H])[C@@]4([H])O[H])c([H])c([H])c3Cl)c([H])c2[H])c([H])c([H])c1-c1c2c([H])c([H])c(=O)c([H])c-2oc2c([H])c(O[H])c([H])c([H])c12	5.33430000000001	865.3320000000001	5.096910013008056	0
CHEMBL503496	CN(C)c1ccc2c(-c3ccc(C(=O)CCCCOc4ccc(Cc5cc([C@@H]6O[C@H](CO)[C@@H](O)[C@H](O)[C@H]6O)ccc5Cl)cc4)cc3C(=O)[O-])c3ccc(=[N+](C)C)cc-3oc2c1	[H]OC([H])([H])[C@@]1([H])O[C@@]([H])(c2c([H])c([H])c(Cl)c(C([H])([H])c3c([H])c([H])c(OC([H])([H])C([H])([H])C([H])([H])C([H])([H])C(=O)c4c([H])c([H])c(-c5c6c([H])c([H])c(=[N+](C([H])([H])[H])C([H])([H])[H])c([H])c-6oc6c([H])c(N(C([H])([H])[H])C([H])([H])[H])c([H])c([H])c56)c(C(=O)[O-])c4[H])c([H])c3[H])c2[H])[C@]([H])(O[H])[C@@]([H])(O[H])[C@]1([H])O[H]	4.857000000000007	849.3770000000004	6.431798275933005	1
CHEMBL4229206	COc1ccc([C@@H]2O[C@H](CO)[C@@H](O)[C@H](O)[C@H]2O)cc1Cc1ccc2c(c1)CC2	[H]OC([H])([H])[C@@]1([H])O[C@@]([H])(c2c([H])c([H])c(OC([H])([H])[H])c(C([H])([H])c3c([H])c([H])c4c(c3[H])C([H])([H])C4([H])[H])c2[H])[C@]([H])(O[H])[C@@]([H])(O[H])[C@]1([H])O[H]	0.8994999999999997	386.4440000000001	8.522878745280337	1
CHEMBL4225382	OC[C@H]1O[C@@H](c2cc(Cc3ccc4c(c3)CC4)c(Cl)cc2O)[C@H](O)[C@@H](O)[C@@H]1O	[H]Oc1c([H])c(Cl)c(C([H])([H])c2c([H])c([H])c3c(c2[H])C([H])([H])C3([H])[H])c([H])c1[C@]1([H])O[C@]([H])(C([H])([H])O[H])[C@@]([H])(O[H])[C@]([H])(O[H])[C@@]1([H])O[H]	1.2499000000000002	406.8620000000001	9	1
CHEMBL4225114	CCc1cc(O)c([C@@H]2O[C@H](CO)[C@@H](O)[C@H](O)[C@H]2O)cc1Cc1ccc2c(c1)CC2	[H]Oc1c([H])c(C([H])([H])C([H])([H])[H])c(C([H])([H])c2c([H])c([H])c3c(c2[H])C([H])([H])C3([H])[H])c([H])c1[C@]1([H])O[C@]([H])(C([H])([H])O[H])[C@@]([H])(O[H])[C@]([H])(O[H])[C@@]1([H])O[H]	1.1588999999999994	400.47100000000006	8.698970004336019	1
CHEMBL569434	CCOc1ccc(Cc2cc([C@@H]3OC(OC)[C@@H](O)[C@H](O)[C@H]3O)ccc2Cl)cc1	[H]O[C@]1([H])[C@@]([H])(O[H])[C@]([H])(O[H])C([H])(OC([H])([H])[H])O[C@@]1([H])c1c([H])c([H])c(Cl)c(C([H])([H])c2c([H])c([H])c(OC([H])([H])C([H])([H])[H])c([H])c2[H])c1[H]	2.4560000000000004	408.8780000000002	7.853871964321762	1
CHEMBL565784	CCOc1ccc(Cc2cc3c(cc2Cl)CO[C@]32O[C@H](CO)[C@@H](O)[C@H](O)[C@H]2O)cc1	[H]OC([H])([H])[C@@]1([H])O[C@]2(OC([H])([H])c3c([H])c(Cl)c(C([H])([H])c4c([H])c([H])c(OC([H])([H])C([H])([H])[H])c([H])c4[H])c([H])c32)[C@]([H])(O[H])[C@@]([H])(O[H])[C@]1([H])O[H]	1.4863	436.88800000000015	8.187086643357144	1
CHEMBL497971	OC[C@H]1O[C@@H](c2ccc(Cl)c(Cc3ccc(O)cc3)c2)[C@H](O)[C@@H](O)[C@@H]1O	[H]Oc1c([H])c([H])c(C([H])([H])c2c([H])c([C@]3([H])O[C@]([H])(C([H])([H])O[H])[C@@]([H])(O[H])[C@]([H])(O[H])[C@@]3([H])O[H])c([H])c([H])c2Cl)c([H])c1[H]	1.1512999999999998	380.82400000000007	8.0268721464003	1
CHEMBL496138	CCc1ccc(Cc2cc([C@@H]3O[C@H](CO)[C@@H](O)[C@H](O)[C@H]3O)ccc2Cl)cc1	[H]OC([H])([H])[C@@]1([H])O[C@@]([H])(c2c([H])c([H])c(Cl)c(C([H])([H])c3c([H])c([H])c(C([H])([H])C([H])([H])[H])c([H])c3[H])c2[H])[C@]([H])(O[H])[C@@]([H])(O[H])[C@]1([H])O[H]	2.0081	392.879	7.920818753952375	1
CHEMBL5831587	CS[C@H]1O[C@@H](c2ccc(C)c(Cc3ccc(CCCC(=O)NC(C)(C)C(=O)N4CCOCC4)cc3)c2)[C@H](O)[C@@H](O)[C@@H]1O	[H]O[C@@]1([H])[C@]([H])(O[H])[C@@]([H])(SC([H])([H])[H])O[C@@]([H])(c2c([H])c([H])c(C([H])([H])[H])c(C([H])([H])c3c([H])c([H])c(C([H])([H])C([H])([H])C([H])([H])C(=O)N([H])C(C(=O)N4C([H])([H])C([H])([H])OC([H])([H])C4([H])[H])(C([H])([H])[H])C([H])([H])[H])c([H])c3[H])c2[H])[C@]1([H])O[H]	2.505220000000001	600.7780000000005	8	1
CHEMBL2172386	CCc1ccc(Cc2cc3c(cc2C)CO[C@]32O[C@H](CO)[C@@H](O)[C@H](O)[C@H]2O)cc1	[H]OC([H])([H])[C@@]1([H])O[C@]2(OC([H])([H])c3c([H])c(C([H])([H])[H])c(C([H])([H])c4c([H])c([H])c(C([H])([H])C([H])([H])[H])c([H])c4[H])c([H])c32)[C@]([H])(O[H])[C@@]([H])(O[H])[C@]1([H])O[H]	1.3050199999999998	400.47100000000006	8.853871964321762	1
CHEMBL2172385	CSc1ccc(Cc2ccc3c(c2)[C@]2(OC3)O[C@H](CO)[C@@H](O)[C@H](O)[C@H]2O)cc1	[H]OC([H])([H])[C@@]1([H])O[C@]2(OC([H])([H])c3c([H])c([H])c(C([H])([H])c4c([H])c([H])c(SC([H])([H])[H])c([H])c4[H])c([H])c32)[C@]([H])(O[H])[C@@]([H])(O[H])[C@]1([H])O[H]	1.1561000000000001	404.4840000000001	8.443697499232712	1
CHEMBL2172492	CCCc1ccc(Cc2ccc3c(c2)[C@]2(OC3)O[C@H](CO)[C@@H](O)[C@H](O)[C@H]2O)cc1	[H]OC([H])([H])[C@@]1([H])O[C@]2(OC([H])([H])c3c([H])c([H])c(C([H])([H])c4c([H])c([H])c(C([H])([H])C([H])([H])C([H])([H])[H])c([H])c4[H])c([H])c32)[C@]([H])(O[H])[C@@]([H])(O[H])[C@]1([H])O[H]	1.3866999999999998	400.47100000000006	8.1249387366083	1
CHEMBL1289052	CC[C@H]1O[C@@H](c2ccc(Cl)c(Cc3cnc(-c4ccccc4)nc3)c2)[C@H](O)[C@@H](O)[C@@H]1O	[H]O[C@@]1([H])[C@]([H])(O[H])[C@@]([H])(C([H])([H])C([H])([H])[H])O[C@@]([H])(c2c([H])c([H])c(Cl)c(C([H])([H])c3c([H])nc(-c4c([H])c([H])c([H])c([H])c4[H])nc3[H])c2[H])[C@]1([H])O[H]	3.3204000000000016	440.9270000000001	6.906578314837765	1
CHEMBL1289168	CC[C@H]1O[C@@H](c2ccc(Cl)c(Cc3cnc(-c4ccc(F)cc4)nc3)c2)[C@H](O)[C@@H](O)[C@@H]1O	[H]O[C@@]1([H])[C@]([H])(O[H])[C@@]([H])(C([H])([H])C([H])([H])[H])O[C@@]([H])(c2c([H])c([H])c(Cl)c(C([H])([H])c3c([H])nc(-c4c([H])c([H])c(F)c([H])c4[H])nc3[H])c2[H])[C@]1([H])O[H]	3.4595000000000034	458.9170000000001	6.924453038607469	1
CHEMBL1289948	CC[C@H]1O[C@@H](c2ccc(Cl)c(Cc3ncc(-c4ccsc4)cn3)c2)[C@H](O)[C@@H](O)[C@@H]1O	[H]O[C@@]1([H])[C@]([H])(O[H])[C@@]([H])(C([H])([H])C([H])([H])[H])O[C@@]([H])(c2c([H])c([H])c(Cl)c(C([H])([H])c3nc([H])c(-c4c([H])sc([H])c4[H])c([H])n3)c2[H])[C@]1([H])O[H]	3.381900000000004	446.9560000000001	7.1911141326401875	1
CHEMBL1290048	CCSc1cnc(Cc2cc([C@@H]3O[C@H](CC)[C@@H](O)[C@H](O)[C@H]3O)ccc2Cl)nc1	[H]O[C@@]1([H])[C@]([H])(O[H])[C@@]([H])(C([H])([H])C([H])([H])[H])O[C@@]([H])(c2c([H])c([H])c(Cl)c(C([H])([H])c3nc([H])c(SC([H])([H])C([H])([H])[H])c([H])n3)c2[H])[C@]1([H])O[H]	2.765400000000002	424.9500000000001	7.404503778174426	1
CHEMBL4521016	OC[C@H]1O[C@@H](c2ccc(Cl)c(Cc3ccc(O[C@@H]4CCOC4)cc3)c2)[C@H](O)[C@@H](O)[C@@H]1O	[H]OC([H])([H])[C@@]1([H])O[C@@]([H])(c2c([H])c([H])c(Cl)c(C([H])([H])c3c([H])c([H])c(O[C@@]4([H])C([H])([H])OC([H])([H])C4([H])[H])c([H])c3[H])c2[H])[C@]([H])(O[H])[C@@]([H])(O[H])[C@]1([H])O[H]	1.6133999999999993	450.91500000000013	8.508638306165727	1
CHEMBL450044	CCOC(=O)OC[C@H]1O[C@@H](Oc2ccccc2Cc2ccc(OC)cc2)[C@H](O)[C@@H](O)[C@@H]1O	[H]O[C@]1([H])[C@@]([H])(O[H])[C@]([H])(Oc2c([H])c([H])c([H])c([H])c2C([H])([H])c2c([H])c([H])c(OC([H])([H])[H])c([H])c2[H])O[C@]([H])(C([H])([H])OC(=O)OC([H])([H])C([H])([H])[H])[C@@]1([H])O[H]	1.6455	448.46800000000025	6.585026652029182	1
CHEMBL1289947	CC[C@H]1O[C@@H](c2ccc(Cl)c(Cc3ncc(-c4cccs4)cn3)c2)[C@H](O)[C@@H](O)[C@@H]1O	[H]O[C@@]1([H])[C@]([H])(O[H])[C@@]([H])(C([H])([H])C([H])([H])[H])O[C@@]([H])(c2c([H])c([H])c(Cl)c(C([H])([H])c3nc([H])c(-c4sc([H])c([H])c4[H])c([H])n3)c2[H])[C@]1([H])O[H]	3.381900000000003	446.9560000000001	7.767003889607846	1
CHEMBL5432424	CCOc1ccc(Cc2c(Cl)cccc2S[C@@H]2O[C@H](CO)[C@@H](O)[C@H](O)[C@H]2O)cc1	[H]OC([H])([H])[C@@]1([H])O[C@@]([H])(Sc2c([H])c([H])c([H])c(Cl)c2C([H])([H])c2c([H])c([H])c(OC([H])([H])C([H])([H])[H])c([H])c2[H])[C@]([H])(O[H])[C@@]([H])(O[H])[C@]1([H])O[H]	2.2215000000000003	440.94500000000016	8.585026652029182	1
CHEMBL2414621	Cc1ccc([C@@H]2O[C@H](CO)[C@@H](O)[C@H](O)[C@H]2O)cc1Cc1ccc(-c2cncs2)s1	[H]OC([H])([H])[C@@]1([H])O[C@@]([H])(c2c([H])c([H])c(C([H])([H])[H])c(C([H])([H])c3sc(-c4sc([H])nc4[H])c([H])c3[H])c2[H])[C@]([H])(O[H])[C@@]([H])(O[H])[C@]1([H])O[H]	2.285720000000001	433.551	8.619788758288394	1
CHEMBL2414619	Cc1ccc([C@@H]2O[C@H](CO)[C@@H](O)[C@H](O)[C@H]2O)cc1Cc1ccc(-c2cncnc2)s1	[H]OC([H])([H])[C@@]1([H])O[C@@]([H])(c2c([H])c([H])c(C([H])([H])[H])c(C([H])([H])c3sc(-c4c([H])nc([H])nc4[H])c([H])c3[H])c2[H])[C@]([H])(O[H])[C@@]([H])(O[H])[C@]1([H])O[H]	1.6192199999999992	428.51	8.136677139879543	1
CHEMBL5177502	OC[C@H]1O[C@@H](c2ccc(Cl)c(Cc3ccc(OC4CCOC4)cc3)c2)[C@H](O)[C@@H](O)[C@@H]1O	[H]OC([H])([H])[C@@]1([H])O[C@@]([H])(c2c([H])c([H])c(Cl)c(C([H])([H])c3c([H])c([H])c(OC4([H])C([H])([H])OC([H])([H])C4([H])[H])c([H])c3[H])c2[H])[C@]([H])(O[H])[C@@]([H])(O[H])[C@]1([H])O[H]	1.6133999999999993	450.91500000000013	8.508638306165727	1
CHEMBL429910	CCOc1ccc(Cc2cc([C@@H]3O[C@H](CO)[C@@H](O)[C@H](O)[C@H]3O)ccc2Cl)cc1	[H]OC([H])([H])[C@@]1([H])O[C@@]([H])(c2c([H])c([H])c(Cl)c(C([H])([H])c3c([H])c([H])c(OC([H])([H])C([H])([H])[H])c([H])c3[H])c2[H])[C@]([H])(O[H])[C@@]([H])(O[H])[C@]1([H])O[H]	1.8443999999999998	408.87800000000004	8.173925197299173	1
CHEMBL1213857	Cc1ccc(Cc2sc([C@@H]3O[C@H](CO)[C@@H](O)[C@H](O)[C@H]3O)nc2Br)cc1	[H]OC([H])([H])[C@@]1([H])O[C@@]([H])(c2nc(Br)c(C([H])([H])c3c([H])c([H])c(C([H])([H])[H])c([H])c3[H])s2)[C@]([H])(O[H])[C@@]([H])(O[H])[C@]1([H])O[H]	1.3197199999999998	430.32000000000005	5.978810700930062	0
CHEMBL2159092	CCc1[nH]nc(O[C@@H]2O[C@H](CO)[C@@H](O)[C@H](O)[C@H]2O)c1Cc1ccccc1OCc1ccccc1	[H]OC([H])([H])[C@@]1([H])O[C@@]([H])(Oc2nn([H])c(C([H])([H])C([H])([H])[H])c2C([H])([H])c2c([H])c([H])c([H])c([H])c2OC([H])([H])c2c([H])c([H])c([H])c([H])c2[H])[C@]([H])(O[H])[C@@]([H])(O[H])[C@]1([H])O[H]	1.3205999999999998	470.52200000000016	4.856985199745905	0
CHEMBL2160190	CC(C)c1[nH]nc(O[C@@H]2O[C@H](CO)[C@@H](O)[C@H](O)[C@H]2O)c1Cc1ccccc1C(F)(F)F	[H]OC([H])([H])[C@@]1([H])O[C@@]([H])(Oc2nn([H])c(C([H])(C([H])([H])[H])C([H])([H])[H])c2C([H])([H])c2c([H])c([H])c([H])c([H])c2C(F)(F)F)[C@]([H])(O[H])[C@@]([H])(O[H])[C@]1([H])O[H]	1.3214	446.422	4.218244625347531	0
CHEMBL602444	C/C=C1/C[N+]2([O-])[C@@H]3C[C@@]45c6cc(OC)ccc6N(C)[C@]4(O3)[C@@H]2C[C@@H]1[C@@]5(COC(=O)c1cc(OC)c(OC)c(OC)c1)C(=O)OC	[H]/C(=C1\C([H])([H])[N+]2([O-])[C@@]3([H])O[C@]45N(C([H])([H])[H])c6c([H])c([H])c(OC([H])([H])[H])c([H])c6[C@@]4(C3([H])[H])[C@@](C(=O)OC([H])([H])[H])(C([H])([H])OC(=O)c3c([H])c(OC([H])([H])[H])c(OC([H])([H])[H])c(OC([H])([H])[H])c3[H])[C@@]1([H])C([H])([H])[C@@]52[H])C([H])([H])[H]	3.5443000000000024	622.6710000000004	4.958607314841775	0
CHEMBL590530	C/C=C1/CN2[C@@H]3C[C@@]45c6cc(OC)ccc6N(C)[C@]4(O3)[C@@H]2C[C@@H]1[C@@]5(COC(C)=O)C(=O)OC	[H]/C(=C1\C([H])([H])N2[C@@]3([H])C([H])([H])[C@]1([H])[C@](C(=O)OC([H])([H])[H])(C([H])([H])OC(=O)C([H])([H])[H])[C@]14c5c([H])c(OC([H])([H])[H])c([H])c([H])c5N(C([H])([H])[H])[C@@]13O[C@@]2([H])C4([H])[H])C([H])([H])[H]	2.2119999999999997	454.5230000000002	4.107905397309519	0
CHEMBL2048488	CCc1ccc(Cc2cc([C@@H]3C[C@H](CO)[C@@H](O)[C@H](O)[C@H]3O)ccc2OC)cc1	[H]OC([H])([H])[C@@]1([H])C([H])([H])[C@@]([H])(c2c([H])c([H])c(OC([H])([H])[H])c(C([H])([H])c3c([H])c([H])c(C([H])([H])C([H])([H])[H])c([H])c3[H])c2[H])[C@]([H])(O[H])[C@@]([H])(O[H])[C@]1([H])O[H]	2.0269	386.488	8.080921907623926	1
CHEMBL2048485	COc1ccc(Cc2cccc([C@@H]3C[C@H](CO)[C@@H](O)[C@H](O)[C@H]3O)c2)cc1	[H]OC([H])([H])[C@@]1([H])C([H])([H])[C@@]([H])(c2c([H])c([H])c([H])c(C([H])([H])c3c([H])c([H])c(OC([H])([H])[H])c([H])c3[H])c2[H])[C@]([H])(O[H])[C@@]([H])(O[H])[C@]1([H])O[H]	1.4644999999999997	358.43399999999997	7.136677139879544	1
CHEMBL2414620	Cc1ccc([C@@H]2O[C@H](CO)[C@@H](O)[C@H](O)[C@H]2O)cc1Cc1ccc(-c2ncccn2)s1	[H]OC([H])([H])[C@@]1([H])O[C@@]([H])(c2c([H])c([H])c(C([H])([H])[H])c(C([H])([H])c3sc(-c4nc([H])c([H])c([H])n4)c([H])c3[H])c2[H])[C@]([H])(O[H])[C@@]([H])(O[H])[C@]1([H])O[H]	1.6192199999999992	428.51	8.769551078621726	1
CHEMBL1243274	Cc1cccc(O[C@@H]2O[C@H](CO)[C@@H](O)[C@H](O)[C@H]2O)c1Cc1ncc(-c2ccc(F)cc2)s1	[H]OC([H])([H])[C@@]1([H])O[C@@]([H])(Oc2c([H])c([H])c([H])c(C([H])([H])[H])c2C([H])([H])c2nc([H])c(-c3c([H])c([H])c(F)c([H])c3[H])s2)[C@]([H])(O[H])[C@@]([H])(O[H])[C@]1([H])O[H]	2.0271199999999996	461.511	8.09151498112135	1
CHEMBL1782369	OC[C@H]1O[C@@H](n2cc(Cc3ccc(C4CC4)cc3)c3c(F)cccc32)[C@H](O)[C@@H](O)[C@@H]1O	[H]OC([H])([H])[C@@]1([H])O[C@@]([H])(n2c([H])c(C([H])([H])c3c([H])c([H])c(C4([H])C([H])([H])C4([H])[H])c([H])c3[H])c3c(F)c([H])c([H])c([H])c32)[C@]([H])(O[H])[C@@]([H])(O[H])[C@]1([H])O[H]	2.2209999999999996	427.47200000000004	8.853871964321762	1
CHEMBL2048495	CCc1ccc(Cc2ccc(C)c([C@]3(O)C[C@H](CO)[C@@H](O)[C@H](O)[C@H]3O)c2)cc1	[H]OC([H])([H])[C@@]1([H])C([H])([H])[C@@](O[H])(c2c([H])c(C([H])([H])c3c([H])c([H])c(C([H])([H])C([H])([H])[H])c([H])c3[H])c([H])c([H])c2C([H])([H])[H])[C@]([H])(O[H])[C@@]([H])(O[H])[C@]1([H])O[H]	1.4307199999999998	386.48800000000006	6.769551078621726	1
CHEMBL2048497	CCc1ccc(Cc2cc([C@]3(O)C[C@H](CO)[C@@H](O)[C@H](O)[C@H]3O)c(OC)cc2OC)cc1	[H]OC([H])([H])[C@@]1([H])C([H])([H])[C@@](O[H])(c2c([H])c(C([H])([H])c3c([H])c([H])c(C([H])([H])C([H])([H])[H])c([H])c3[H])c(OC([H])([H])[H])c([H])c2OC([H])([H])[H])[C@]([H])(O[H])[C@@]([H])(O[H])[C@]1([H])O[H]	1.1395	432.5130000000001	8	1
CHEMBL5288495	CCc1ccc(Cc2cc([C@@H]3O[C@H](CO)C(F)(F)[C@H](O)[C@H]3O)ccc2Cl)cc1	[H]OC([H])([H])[C@@]1([H])O[C@@]([H])(c2c([H])c([H])c(Cl)c(C([H])([H])c3c([H])c([H])c(C([H])([H])C([H])([H])[H])c([H])c3[H])c2[H])[C@]([H])(O[H])[C@@]([H])(O[H])C1(F)F	3.282500000000002	412.86	9.455931955649724	1
CHEMBL4287309	Cc1cc(O)c([C@@H]2O[C@H](CO)[C@@H](O)[C@H](O)[C@H]2O)cc1Cc1ccc(CCNC(=O)NC(CO)(CO)CO)cc1	[H]Oc1c([H])c(C([H])([H])[H])c(C([H])([H])c2c([H])c([H])c(C([H])([H])C([H])([H])N([H])C(=O)N([H])C(C([H])([H])O[H])(C([H])([H])O[H])C([H])([H])O[H])c([H])c2[H])c([H])c1[C@]1([H])O[C@]([H])(C([H])([H])O[H])[C@@]([H])(O[H])[C@]([H])(O[H])[C@@]1([H])O[H]	-1.63628	550.6050000000004	8.154901959985743	1
CHEMBL4291937	Cc1cc(O)c([C@@H]2S[C@H](CO)[C@@H](O)[C@H](O)[C@H]2O)cc1Cc1ccc(/C=C/CC(=O)NC(C)(CO)CO)cc1	[H]Oc1c([H])c(C([H])([H])[H])c(C([H])([H])c2c([H])c([H])c(/C([H])=C(\[H])C([H])([H])C(=O)N([H])C(C([H])([H])[H])(C([H])([H])O[H])C([H])([H])O[H])c([H])c2[H])c([H])c1[C@]1([H])S[C@]([H])(C([H])([H])O[H])[C@@]([H])(O[H])[C@]([H])(O[H])[C@@]1([H])O[H]	0.7857199999999993	547.6700000000003	8.301029995663981	1
CHEMBL4288518	Cc1ccc(Cc2cc([C@@H]3S[C@H](CO)[C@@H](O)[C@H](O)[C@H]3O)c(O)cc2C)cc1	[H]Oc1c([H])c(C([H])([H])[H])c(C([H])([H])c2c([H])c([H])c(C([H])([H])[H])c([H])c2[H])c([H])c1[C@]1([H])S[C@]([H])(C([H])([H])O[H])[C@@]([H])(O[H])[C@]([H])(O[H])[C@@]1([H])O[H]	1.8313399999999995	390.5010000000001	8.698970004336019	1
CHEMBL5891530	COCCOCCOc1ccc(Cc2cc([C@@H]3O[C@H](SC)[C@@H](O)[C@H](O)[C@H]3O)ccc2Cl)cc1	[H]O[C@@]1([H])[C@]([H])(O[H])[C@@]([H])(SC([H])([H])[H])O[C@@]([H])(c2c([H])c([H])c(Cl)c(C([H])([H])c3c([H])c([H])c(OC([H])([H])C([H])([H])OC([H])([H])C([H])([H])OC([H])([H])[H])c([H])c3[H])c2[H])[C@]1([H])O[H]	2.815700000000002	499.0250000000004	8	1
CHEMBL5885070	CCOc1ccc(Cc2cc([C@@H]3O[C@H](SC)[C@@H](O)[C@H](O)[C@H]3O)ccc2C)cc1	[H]O[C@@]1([H])[C@]([H])(O[H])[C@@]([H])(SC([H])([H])[H])O[C@@]([H])(c2c([H])c([H])c(C([H])([H])[H])c(C([H])([H])c3c([H])c([H])c(OC([H])([H])C([H])([H])[H])c([H])c3[H])c2[H])[C@]1([H])O[H]	2.827620000000002	404.52800000000013	8	1
CHEMBL3125149	CCOC(=O)c1nnn(-c2cc3oc4ccccc4c3cc2OC)c1[C@H](O)[C@@H](O)[C@H](C)O	[H]O[C@]([H])([C@@]([H])(O[H])c1c(C(=O)OC([H])([H])C([H])([H])[H])nnn1-c1c(OC([H])([H])[H])c([H])c2c(oc3c([H])c([H])c([H])c([H])c32)c1[H])[C@@]([H])(O[H])C([H])([H])[H]	2.1270999999999995	441.44000000000017	6.6439741428068775	1
CHEMBL3125145	CCOC(=O)c1nnn(-c2ccccc2[N+](=O)[O-])c1[C@H](O)[C@@H](O)[C@H](C)O	[H]O[C@]([H])([C@@]([H])(O[H])c1c(C(=O)OC([H])([H])C([H])([H])[H])nnn1-c1c([H])c([H])c([H])c([H])c1[N+](=O)[O-])[C@@]([H])(O[H])C([H])([H])[H]	0.12729999999999958	366.3300000000001	6.43533393574791	1
CHEMBL3125156	CCOC(=O)c1nnn(-c2ccc(Br)cc2)c1[C@H](O)[C@@H](O)[C@H](C)O	[H]O[C@]([H])([C@@]([H])(O[H])c1c(C(=O)OC([H])([H])C([H])([H])[H])nnn1-c1c([H])c([H])c(Br)c([H])c1[H])[C@@]([H])(O[H])C([H])([H])[H]	0.9815999999999996	400.22900000000004	6.507239610973162	1
CHEMBL1672805	OC[C@H]1O[C@@H](c2ccc(Br)c(Cc3ncc(-c4ccsc4)s3)c2)[C@H](O)[C@@H](O)[C@@H]1O	[H]OC([H])([H])[C@@]1([H])O[C@@]([H])(c2c([H])c([H])c(Br)c(C([H])([H])c3nc([H])c(-c4c([H])sc([H])c4[H])s3)c2[H])[C@]([H])(O[H])[C@@]([H])(O[H])[C@]1([H])O[H]	2.739800000000002	498.4200000000001	8.196542884351587	1
CHEMBL1672806	OC[C@H]1O[C@@H](c2ccc(F)c(Cc3ncc(-c4ccco4)s3)c2)[C@H](O)[C@@H](O)[C@@H]1O	[H]OC([H])([H])[C@@]1([H])O[C@@]([H])(c2c([H])c([H])c(F)c(C([H])([H])c3nc([H])c(-c4oc([H])c([H])c4[H])s3)c2[H])[C@]([H])(O[H])[C@@]([H])(O[H])[C@]1([H])O[H]	1.6478999999999997	421.44599999999997	8.213958789757445	1
CHEMBL1672807	OC[C@H]1O[C@@H](c2ccc(F)c(Cc3ncc(-c4ccsc4)s3)c2)[C@H](O)[C@@H](O)[C@@H]1O	[H]OC([H])([H])[C@@]1([H])O[C@@]([H])(c2c([H])c([H])c(F)c(C([H])([H])c3nc([H])c(-c4c([H])sc([H])c4[H])s3)c2[H])[C@]([H])(O[H])[C@@]([H])(O[H])[C@]1([H])O[H]	2.116400000000001	437.514	8.1331221856625	1
CHEMBL1672812	N#Cc1ccc([C@@H]2O[C@H](CO)[C@@H](O)[C@H](O)[C@H]2O)cc1Cc1ncc(-c2ccsc2)s1	[H]OC([H])([H])[C@@]1([H])O[C@@]([H])(c2c([H])c([H])c(C#N)c(C([H])([H])c3nc([H])c(-c4c([H])sc([H])c4[H])s3)c2[H])[C@]([H])(O[H])[C@@]([H])(O[H])[C@]1([H])O[H]	1.8489799999999996	444.534	6.853871964321762	1
CHEMBL1672814	OC[C@H]1O[C@@H](c2ccc(Cl)c(Cc3cnc(-c4ccco4)s3)c2)[C@H](O)[C@@H](O)[C@@H]1O	[H]OC([H])([H])[C@@]1([H])O[C@@]([H])(c2c([H])c([H])c(Cl)c(C([H])([H])c3sc(-c4oc([H])c([H])c4[H])nc3[H])c2[H])[C@]([H])(O[H])[C@@]([H])(O[H])[C@]1([H])O[H]	2.1622000000000017	437.901	8.847711655616944	1
CHEMBL1672794	OC[C@H]1O[C@@H](c2ccc(Cl)c(Cc3ncc(-c4ccoc4)s3)c2)[C@H](O)[C@@H](O)[C@@H]1O	[H]OC([H])([H])[C@@]1([H])O[C@@]([H])(c2c([H])c([H])c(Cl)c(C([H])([H])c3nc([H])c(-c4c([H])oc([H])c4[H])s3)c2[H])[C@]([H])(O[H])[C@@]([H])(O[H])[C@]1([H])O[H]	2.162200000000001	437.901	8.804100347590767	1
CHEMBL1672810	OC[C@H]1O[C@@H](c2cccc(Cc3ncc(-c4ccco4)s3)c2)[C@H](O)[C@@H](O)[C@@H]1O	[H]OC([H])([H])[C@@]1([H])O[C@@]([H])(c2c([H])c([H])c([H])c(C([H])([H])c3nc([H])c(-c4oc([H])c([H])c4[H])s3)c2[H])[C@]([H])(O[H])[C@@]([H])(O[H])[C@]1([H])O[H]	1.5088	403.456	7.645891560852599	1
CHEMBL1672815	OC[C@H]1O[C@@H](c2ccc(Cl)c(Cc3cnc(-c4ccoc4)s3)c2)[C@H](O)[C@@H](O)[C@@H]1O	[H]OC([H])([H])[C@@]1([H])O[C@@]([H])(c2c([H])c([H])c(Cl)c(C([H])([H])c3sc(-c4c([H])oc([H])c4[H])nc3[H])c2[H])[C@]([H])(O[H])[C@@]([H])(O[H])[C@]1([H])O[H]	2.1622000000000017	437.901	8.349692476868064	1
CHEMBL1672817	OC[C@H]1O[C@@H](c2ccc(Cl)c(Cc3cnc(-c4ccsc4)s3)c2)[C@H](O)[C@@H](O)[C@@H]1O	[H]OC([H])([H])[C@@]1([H])O[C@@]([H])(c2c([H])c([H])c(Cl)c(C([H])([H])c3sc(-c4c([H])sc([H])c4[H])nc3[H])c2[H])[C@]([H])(O[H])[C@@]([H])(O[H])[C@]1([H])O[H]	2.630700000000003	453.969	8.954677021213342	1
CHEMBL583016	CCOc1ccc(Cc2cc([C@]3(C)OC(OC)[C@@H](O)[C@H](O)[C@H]3O)ccc2Cl)cc1	[H]O[C@]1([H])[C@@]([H])(O[H])[C@]([H])(O[H])C([H])(OC([H])([H])[H])O[C@]1(c1c([H])c([H])c(Cl)c(C([H])([H])c2c([H])c([H])c(OC([H])([H])C([H])([H])[H])c([H])c2[H])c1[H])C([H])([H])[H]	2.6301000000000014	422.9050000000002	6.229147988357856	1
CHEMBL582979	CCOc1ccc(Cc2cc([C@H]3OC(OC)[C@H](O)[C@@H](O)[C@@H]3O)ccc2Cl)cc1	[H]O[C@@]1([H])[C@]([H])(O[H])[C@@]([H])(c2c([H])c([H])c(Cl)c(C([H])([H])c3c([H])c([H])c(OC([H])([H])C([H])([H])[H])c([H])c3[H])c2[H])OC([H])(OC([H])([H])[H])[C@]1([H])O[H]	2.456000000000001	408.8780000000001	4.522878745280337	0
CHEMBL576252	CCOc1ccc(Cc2cc([C@@H]3OC(OC)C[C@H](O)[C@H]3O)ccc2Cl)cc1	[H]O[C@@]1([H])[C@]([H])(c2c([H])c([H])c(Cl)c(C([H])([H])c3c([H])c([H])c(OC([H])([H])C([H])([H])[H])c([H])c3[H])c2[H])OC([H])(OC([H])([H])[H])C([H])([H])[C@]1([H])O[H]	3.485200000000003	392.8790000000001	4.522878745280337	0
CHEMBL577519	COc1ccc(Sc2cc([C@@H]3OC(OC)[C@@H](O)[C@H](O)[C@H]3O)ccc2Cl)cc1	[H]O[C@]1([H])[C@@]([H])(O[H])[C@]([H])(O[H])C([H])(OC([H])([H])[H])O[C@@]1([H])c1c([H])c([H])c(Cl)c(Sc2c([H])c([H])c(OC([H])([H])[H])c([H])c2[H])c1[H]	2.6263000000000005	412.89100000000013	6.7447274948966935	1
CHEMBL2397450	OC[C@H]1O[C@@H](c2cc(Cc3cc4cccccc-4c3)ccc2O)[C@H](O)[C@@H](O)[C@@H]1O	[H]Oc1c([H])c([H])c(C([H])([H])c2c([H])c3c([H])c([H])c([H])c([H])c([H])c-3c2[H])c([H])c1[C@]1([H])O[C@]([H])(C([H])([H])O[H])[C@@]([H])(O[H])[C@]([H])(O[H])[C@@]1([H])O[H]	1.6027000000000002	396.43900000000014	8.050609993355087	1
CHEMBL202836	OC[C@H]1O[C@@H](Oc2cccc3[nH]cc(Cc4ccc(-c5ccccc5)cc4)c23)[C@H](O)[C@@H](O)[C@@H]1O	[H]OC([H])([H])[C@@]1([H])O[C@@]([H])(Oc2c([H])c([H])c([H])c3c2c(C([H])([H])c2c([H])c([H])c(-c4c([H])c([H])c([H])c([H])c4[H])c([H])c2[H])c([H])n3[H])[C@]([H])(O[H])[C@@]([H])(O[H])[C@]1([H])O[H]	2.6044000000000005	461.514	7.050609993355087	1
CHEMBL205459	Cc1ccc(Cc2c[nH]c3cccc(O[C@@H]4O[C@H](CO)[C@@H](O)[C@H](O)[C@H]4O)c23)cc1F	[H]OC([H])([H])[C@@]1([H])O[C@@]([H])(Oc2c([H])c([H])c([H])c3c2c(C([H])([H])c2c([H])c([H])c(C([H])([H])[H])c(F)c2[H])c([H])n3[H])[C@]([H])(O[H])[C@@]([H])(O[H])[C@]1([H])O[H]	1.3849199999999995	417.433	7.00436480540245	1
CHEMBL1213802	CCCc1ccc(Cc2csc([C@@H]3O[C@H](CO)[C@@H](O)[C@H](O)[C@H]3O)n2)cc1	[H]OC([H])([H])[C@@]1([H])O[C@@]([H])(c2nc(C([H])([H])c3c([H])c([H])c(C([H])([H])C([H])([H])C([H])([H])[H])c([H])c3[H])c([H])s2)[C@]([H])(O[H])[C@@]([H])(O[H])[C@]1([H])O[H]	1.2012999999999998	379.478	5	0
CHEMBL1165446	CCc1ccc(Cc2cc([C@@H]3O[C@H](CO)[C@@H](O)[C@H](O)[C@H]3O)c(COC)cc2Cl)cc1	[H]OC([H])([H])[C@@]1([H])O[C@@]([H])(c2c([H])c(C([H])([H])c3c([H])c([H])c(C([H])([H])C([H])([H])[H])c([H])c3[H])c(Cl)c([H])c2C([H])([H])OC([H])([H])[H])[C@]([H])(O[H])[C@@]([H])(O[H])[C@]1([H])O[H]	2.1545	436.93200000000013	9.045757490560675	1
CHEMBL1778658	OC[C@H]1O[C@@H](c2ccc3c(c2)Cc2ccc(cc2)OC/C=C/CCC3)[C@H](O)[C@@H](O)[C@@H]1O	[H]OC([H])([H])[C@@]1([H])O[C@@]([H])(c2c([H])c([H])c3c(c2[H])C([H])([H])c2c([H])c([H])c(c([H])c2[H])OC([H])([H])/C([H])=C(\[H])C([H])([H])C([H])([H])C3([H])[H])[C@]([H])(O[H])[C@@]([H])(O[H])[C@]1([H])O[H]	2.0635999999999997	426.5090000000002	7.047691990337875	1
CHEMBL1163692	CCc1ccc(Cc2cc([C@@H]3O[C@H](CO)[C@@H](O)[C@H](O)[C@H]3O)c(COCC(C)(F)F)cc2Cl)cc1	[H]OC([H])([H])[C@@]1([H])O[C@@]([H])(c2c([H])c(C([H])([H])c3c([H])c([H])c(C([H])([H])C([H])([H])[H])c([H])c3[H])c(Cl)c([H])c2C([H])([H])OC([H])([H])C(F)(F)C([H])([H])[H])[C@]([H])(O[H])[C@@]([H])(O[H])[C@]1([H])O[H]	3.179900000000002	500.9660000000002	6.886056647693163	1
CHEMBL1164052	C#CCOCc1cc(Cl)c(Cc2ccc(CC)cc2)cc1[C@@H]1O[C@H](CO)[C@@H](O)[C@H](O)[C@H]1O	[H]C#CC([H])([H])OC([H])([H])c1c([H])c(Cl)c(C([H])([H])c2c([H])c([H])c(C([H])([H])C([H])([H])[H])c([H])c2[H])c([H])c1[C@]1([H])O[C@]([H])(C([H])([H])O[H])[C@@]([H])(O[H])[C@]([H])(O[H])[C@@]1([H])O[H]	2.1579	460.9540000000001	9.522878745280337	1
CHEMBL1163912	CCOc1ccc(Cc2cc([C@@H]3O[C@H](CO)[C@@H](O)[C@H](O)[C@H]3O)c(CCOC)cc2Cl)cc1	[H]OC([H])([H])[C@@]1([H])O[C@@]([H])(c2c([H])c(C([H])([H])c3c([H])c([H])c(OC([H])([H])C([H])([H])[H])c([H])c3[H])c(Cl)c([H])c2C([H])([H])C([H])([H])OC([H])([H])[H])[C@]([H])(O[H])[C@@]([H])(O[H])[C@]1([H])O[H]	2.0333	466.95800000000014	9.045757490560675	1
CHEMBL466749	CN(Cc1ccc(Cc2cc([C@@H]3O[C@H](CO)[C@@H](O)[C@H](O)[C@H]3O)ccc2Cl)cc1)C(=O)CCCCCNC(=O)c1ccc(-c2c3ccc(=O)cc-3oc3cc(O)ccc23)c(C(=O)O)c1	[H]OC(=O)c1c([H])c(C(=O)N([H])C([H])([H])C([H])([H])C([H])([H])C([H])([H])C([H])([H])C(=O)N(C([H])([H])[H])C([H])([H])c2c([H])c([H])c(C([H])([H])c3c([H])c([C@]4([H])O[C@]([H])(C([H])([H])O[H])[C@@]([H])(O[H])[C@]([H])(O[H])[C@@]4([H])O[H])c([H])c([H])c3Cl)c([H])c2[H])c([H])c([H])c1-c1c2c([H])c([H])c(=O)c([H])c-2oc2c([H])c(O[H])c([H])c([H])c12	5.6765000000000105	879.3590000000002	4.822463500070138	0
CHEMBL4289746	Cc1cc(O)c([C@@H]2O[C@H](CO)[C@@H](O)[C@H](O)[C@H]2O)cc1Cc1ccc(CCCNC(=O)NC(C)(C)CO)cc1	[H]Oc1c([H])c(C([H])([H])[H])c(C([H])([H])c2c([H])c([H])c(C([H])([H])C([H])([H])C([H])([H])N([H])C(=O)N([H])C(C([H])([H])[H])(C([H])([H])[H])C([H])([H])O[H])c([H])c2[H])c([H])c1[C@]1([H])O[C@]([H])(C([H])([H])O[H])[C@@]([H])(O[H])[C@]([H])(O[H])[C@@]1([H])O[H]	0.8090199999999994	532.6340000000004	8.301029995663981	1
CHEMBL4290161	Cc1cc(O)c([C@@H]2O[C@H](CO)[C@@H](O)[C@H](O)[C@H]2O)cc1Cc1ccc(CCCNC(=O)N2CCN(C)CC2)cc1	[H]Oc1c([H])c(C([H])([H])[H])c(C([H])([H])c2c([H])c([H])c(C([H])([H])C([H])([H])C([H])([H])N([H])C(=O)N3C([H])([H])C([H])([H])N(C([H])([H])[H])C([H])([H])C3([H])[H])c([H])c2[H])c([H])c1[C@]1([H])O[C@]([H])(C([H])([H])O[H])[C@@]([H])(O[H])[C@]([H])(O[H])[C@@]1([H])O[H]	0.6959200000000008	543.6610000000004	8.301029995663981	1
CHEMBL448655	Cc1cc(C)n2c1C=C1C=CC(CCC(=O)NCc3ccc(COc4ccc(Cc5cc([C@@H]6O[C@H](CO)[C@@H](O)[C@H](O)[C@H]6O)ccc5Cl)cc4)cc3)=[N+]1[B-]2(F)F	[H]OC([H])([H])[C@@]1([H])O[C@@]([H])(c2c([H])c([H])c(Cl)c(C([H])([H])c3c([H])c([H])c(OC([H])([H])c4c([H])c([H])c(C([H])([H])N([H])C(=O)C([H])([H])C([H])([H])C5=[N+]6C(=C([H])c7c(C([H])([H])[H])c([H])c(C([H])([H])[H])n7[B-]6(F)F)C([H])=C5[H])c([H])c4[H])c([H])c3[H])c2[H])[C@]([H])(O[H])[C@@]([H])(O[H])[C@]1([H])O[H]	5.140140000000008	774.0700000000006	6.910094888560602	1
CHEMBL2017956	CCc1ccc(Cc2cc([C@@H]3O[C@H](CO)[C@@H](O)[C@H](O)[C@H]3O)c[nH]2)cc1	[H]OC([H])([H])[C@@]1([H])O[C@@]([H])(c2c([H])c(C([H])([H])c3c([H])c([H])c(C([H])([H])C([H])([H])[H])c([H])c3[H])n([H])c2[H])[C@]([H])(O[H])[C@@]([H])(O[H])[C@]1([H])O[H]	0.6827999999999999	347.411	7.154901959985743	1
CHEMBL1779210	CS(=O)(=O)c1cc(Cl)cc2c1OCC(=O)N2Cc1nnc(CCc2ccc(Cl)cc2)n1CCC(F)(F)F	[H]c1c([H])c(C([H])([H])C([H])([H])c2nnc(C([H])([H])N3C(=O)C([H])([H])Oc4c3c([H])c(Cl)c([H])c4S(=O)(=O)C([H])([H])[H])n2C([H])([H])C([H])([H])C(F)(F)F)c([H])c([H])c1Cl	4.651600000000005	577.4120000000001	6.180456064458132	1
CHEMBL1779211	CC(Cc1nnc(CN2C(=O)COc3c(Cl)cc(Cl)cc32)n1CCC(F)(F)F)c1ccccc1	[H]c1c([H])c([H])c(C([H])(C([H])([H])[H])C([H])([H])c2nnc(C([H])([H])N3C(=O)C([H])([H])Oc4c(Cl)c([H])c(Cl)c([H])c43)n2C([H])([H])C([H])([H])C(F)(F)F)c([H])c1[H]	5.809100000000004	513.3470000000001	7.050609993355087	1
CHEMBL1779212	CC(C)(Cc1nnc(CN2C(=O)COc3c(Cl)cc(Cl)cc32)n1CCC(F)(F)F)c1ccccc1	[H]c1c([H])c([H])c(C(C([H])([H])[H])(C([H])([H])[H])C([H])([H])c2nnc(C([H])([H])N3C(=O)C([H])([H])Oc4c(Cl)c([H])c(Cl)c([H])c43)n2C([H])([H])C([H])([H])C(F)(F)F)c([H])c1[H]	5.9832000000000045	527.3740000000001	6.318758762624412	1
CHEMBL1779345	CCCn1c(CN2C(=O)COc3c(C)cc(C)cc32)nnc1C1Cc2ccccc2C1	[H]c1c([H])c([H])c2c(c1[H])C([H])([H])C([H])(c1nnc(C([H])([H])N3C(=O)C([H])([H])Oc4c3c([H])c(C([H])([H])[H])c([H])c4C([H])([H])[H])n1C([H])([H])C([H])([H])C([H])([H])[H])C2([H])[H]	4.112940000000004	416.5250000000002	8.301029995663981	1
CHEMBL1779218	Cc1nc(-c2nnc(CN3C(=O)COc4c(Cl)cc(Cl)cc43)n2CCC(F)(F)F)cs1	[H]c1sc(C([H])([H])[H])nc1-c1nnc(C([H])([H])N2C(=O)C([H])([H])Oc3c(Cl)c([H])c(Cl)c([H])c32)n1C([H])([H])C([H])([H])C(F)(F)F	4.894820000000002	492.3100000000002	8	1
CHEMBL1779203	COC(=O)c1cc(Cl)cc2c1OCC(=O)N2Cc1nnc(CCc2ccc(Cl)cc2)n1CCC(F)(F)F	[H]c1c([H])c(C([H])([H])C([H])([H])c2nnc(C([H])([H])N3C(=O)C([H])([H])Oc4c(C(=O)OC([H])([H])[H])c([H])c(Cl)c([H])c43)n2C([H])([H])C([H])([H])C(F)(F)F)c([H])c([H])c1Cl	5.034700000000004	557.3560000000001	7.2441251443275085	1
CHEMBL566940	CCOc1ccc(Cc2cc([C@@H]3OC(OC)[C@H](F)[C@H](O)[C@H]3O)ccc2Cl)cc1	[H]O[C@]1([H])[C@@]([H])(O[H])[C@@]([H])(F)C([H])(OC([H])([H])[H])O[C@@]1([H])c1c([H])c([H])c(Cl)c(C([H])([H])c2c([H])c([H])c(OC([H])([H])C([H])([H])[H])c([H])c2[H])c1[H]	3.433200000000002	410.8690000000002	6.221848749616356	1
CHEMBL566471	CCOc1ccc(Cc2cc([C@@H]3OC(OCC)[C@@H](O)[C@H](O)[C@H]3O)ccc2Cl)cc1	[H]O[C@]1([H])[C@@]([H])(O[H])[C@]([H])(O[H])C([H])(OC([H])([H])C([H])([H])[H])O[C@@]1([H])c1c([H])c([H])c(Cl)c(C([H])([H])c2c([H])c([H])c(OC([H])([H])C([H])([H])[H])c([H])c2[H])c1[H]	2.8461000000000007	422.9050000000002	7.236572006437063	1
CHEMBL592521	C/C=C1/CN2[C@@H]3C[C@@]45c6cc(OC)ccc6N[C@]4(O3)[C@@H]2C[C@@H]1[C@@]5(COC(=O)c1cc(OC)c(OC)c(OC)c1)C(=O)OC	[H]/C(=C1\C([H])([H])N2[C@@]3([H])C([H])([H])[C@]1([H])[C@](C(=O)OC([H])([H])[H])(C([H])([H])OC(=O)c1c([H])c(OC([H])([H])[H])c(OC([H])([H])[H])c(OC([H])([H])[H])c1[H])[C@]14c5c([H])c(OC([H])([H])[H])c([H])c([H])c5N([H])[C@@]13O[C@@]2([H])C4([H])[H])C([H])([H])[H]	3.5074000000000023	592.6450000000002	4.3979400086720375	0
CHEMBL4091589	COc1ccc(CCC(=O)c2c(O)cc(O)c([C@@H]3O[C@H](CO)[C@@H](O)[C@H](O)[C@H]3O)c2O)cc1	[H]Oc1c([H])c(O[H])c([C@]2([H])O[C@]([H])(C([H])([H])O[H])[C@@]([H])(O[H])[C@]([H])(O[H])[C@@]2([H])O[H])c(O[H])c1C(=O)C([H])([H])C([H])([H])c1c([H])c([H])c(OC([H])([H])[H])c([H])c1[H]	0.14239999999999942	450.4400000000003	7.671620396561262	1
CHEMBL1672773	CCc1cnc(Cc2cc([C@@H]3O[C@H](CO)[C@@H](O)[C@H](O)[C@H]3O)ccc2Cl)s1	[H]OC([H])([H])[C@@]1([H])O[C@@]([H])(c2c([H])c([H])c(Cl)c(C([H])([H])c3nc([H])c(C([H])([H])C([H])([H])[H])s3)c2[H])[C@]([H])(O[H])[C@@]([H])(O[H])[C@]1([H])O[H]	1.4646	399.896	7.777283528852417	1
CHEMBL1672778	CC(C)c1cnc(Cc2cc([C@@H]3O[C@H](CO)[C@@H](O)[C@H](O)[C@H]3O)ccc2Cl)s1	[H]OC([H])([H])[C@@]1([H])O[C@@]([H])(c2c([H])c([H])c(Cl)c(C([H])([H])c3nc([H])c(C([H])(C([H])([H])[H])C([H])([H])[H])s3)c2[H])[C@]([H])(O[H])[C@@]([H])(O[H])[C@]1([H])O[H]	2.0256000000000003	413.92300000000006	7.289036881004725	1
CHEMBL1672784	CCCOc1cnc(Cc2cc([C@@H]3O[C@H](CO)[C@@H](O)[C@H](O)[C@H]3O)ccc2Cl)s1	[H]OC([H])([H])[C@@]1([H])O[C@@]([H])(c2c([H])c([H])c(Cl)c(C([H])([H])c3nc([H])c(OC([H])([H])C([H])([H])C([H])([H])[H])s3)c2[H])[C@]([H])(O[H])[C@@]([H])(O[H])[C@]1([H])O[H]	1.6909999999999996	429.9220000000001	7.906578314837765	1
CHEMBL1672791	OC[C@H]1O[C@@H](c2ccc(Cl)c(Cc3ncc(-c4ccccc4)s3)c2)[C@H](O)[C@@H](O)[C@@H]1O	[H]OC([H])([H])[C@@]1([H])O[C@@]([H])(c2c([H])c([H])c(Cl)c(C([H])([H])c3nc([H])c(-c4c([H])c([H])c([H])c([H])c4[H])s3)c2[H])[C@]([H])(O[H])[C@@]([H])(O[H])[C@]1([H])O[H]	2.5692000000000017	447.94	7.876148359032914	1
CHEMBL1672796	OC[C@H]1O[C@@H](c2ccc(Cl)c(Cc3ncc(-c4ccsc4)s3)c2)[C@H](O)[C@@H](O)[C@@H]1O	[H]OC([H])([H])[C@@]1([H])O[C@@]([H])(c2c([H])c([H])c(Cl)c(C([H])([H])c3nc([H])c(-c4c([H])sc([H])c4[H])s3)c2[H])[C@]([H])(O[H])[C@@]([H])(O[H])[C@]1([H])O[H]	2.6307000000000023	453.969	9.112382699664265	1
CHEMBL1642527	Cc1ccc(S(=O)(=O)C[C@H]2O[C@@H](c3ccc(Cl)c(Cc4ncc(-c5ccco5)s4)c3)[C@H](O)[C@@H](O)[C@@H]2O)cc1	[H]O[C@@]1([H])[C@]([H])(O[H])[C@@]([H])(C([H])([H])S(=O)(=O)c2c([H])c([H])c(C([H])([H])[H])c([H])c2[H])O[C@@]([H])(c2c([H])c([H])c(Cl)c(C([H])([H])c3nc([H])c(-c4oc([H])c([H])c4[H])s3)c2[H])[C@]1([H])O[H]	3.9522200000000036	576.0920000000003	6.806875401645539	1
CHEMBL1672780	C=CCc1cnc(Cc2cc([C@@H]3O[C@H](CO)[C@@H](O)[C@H](O)[C@H]3O)ccc2Cl)s1	[H]OC([H])([H])[C@@]1([H])O[C@@]([H])(c2c([H])c([H])c(Cl)c(C([H])([H])c3nc([H])c(C([H])([H])C([H])=C([H])[H])s3)c2[H])[C@]([H])(O[H])[C@@]([H])(O[H])[C@]1([H])O[H]	1.6306999999999998	411.90700000000004	7.939302159646388	1
CHEMBL1093778	COc1cc(C)c(Cc2ccc(C(C)C)cc2)cc1[C@@H]1S[C@H](CO)[C@@H](O)[C@H](O)[C@H]1O	[H]OC([H])([H])[C@@]1([H])S[C@@]([H])(c2c([H])c(C([H])([H])c3c([H])c([H])c(C([H])(C([H])([H])[H])C([H])([H])[H])c([H])c3[H])c(C([H])([H])[H])c([H])c2OC([H])([H])[H])[C@]([H])(O[H])[C@@]([H])(O[H])[C@]1([H])O[H]	2.9493200000000015	432.5820000000001	8.57186520597121	1
CHEMBL1093422	CSc1ccc(Cc2cc([C@@H]3S[C@H](CO)[C@@H](O)[C@H](O)[C@H]3O)ccc2Cl)cc1	[H]OC([H])([H])[C@@]1([H])S[C@@]([H])(c2c([H])c([H])c(Cl)c(C([H])([H])c3c([H])c([H])c(SC([H])([H])[H])c([H])c3[H])c2[H])[C@]([H])(O[H])[C@@]([H])(O[H])[C@]1([H])O[H]	2.884200000000002	426.987	8.935542010773082	1
CHEMBL1091948	CCOc1ccc(Cc2ccc(OC)c([C@@H]3S[C@H](CO)[C@@H](O)[C@H](O)[C@H]3O)c2)cc1	[H]OC([H])([H])[C@@]1([H])S[C@@]([H])(c2c([H])c(C([H])([H])c3c([H])c([H])c(OC([H])([H])C([H])([H])[H])c([H])c3[H])c([H])c([H])c2OC([H])([H])[H])[C@]([H])(O[H])[C@@]([H])(O[H])[C@]1([H])O[H]	1.9161999999999995	420.52700000000004	7.421360790031928	1
CHEMBL1092738	CCOc1ccc(Cc2cc([C@@H]3S[C@H](CO)[C@@H](O)[C@H](O)[C@H]3O)ccc2F)cc1	[H]OC([H])([H])[C@@]1([H])S[C@@]([H])(c2c([H])c([H])c(F)c(C([H])([H])c3c([H])c([H])c(OC([H])([H])C([H])([H])[H])c([H])c3[H])c2[H])[C@]([H])(O[H])[C@@]([H])(O[H])[C@]1([H])O[H]	2.046699999999999	408.49100000000004	8.0268721464003	1
CHEMBL2397449	COc1ccc(Cc2cc3cccccc-3c2)cc1[C@@H]1O[C@H](CO)[C@@H](O)[C@H](O)[C@H]1O	[H]OC([H])([H])[C@@]1([H])O[C@@]([H])(c2c([H])c(C([H])([H])c3c([H])c4c([H])c([H])c([H])c([H])c([H])c-4c3[H])c([H])c([H])c2OC([H])([H])[H])[C@]([H])(O[H])[C@@]([H])(O[H])[C@]1([H])O[H]	1.9057	410.4660000000001	7.795880017344075	1
CHEMBL1778794	OC[C@H]1O[C@@H](c2ccc3c(c2)Cc2ccc(cc2)OCCCCCC3)[C@H](O)[C@@H](O)[C@@H]1O	[H]OC([H])([H])[C@@]1([H])O[C@@]([H])(c2c([H])c([H])c3c(c2[H])C([H])([H])c2c([H])c([H])c(c([H])c2[H])OC([H])([H])C([H])([H])C([H])([H])C([H])([H])C([H])([H])C3([H])[H])[C@]([H])(O[H])[C@@]([H])(O[H])[C@]1([H])O[H]	2.2876	428.52500000000026	7.086716098239582	1
CHEMBL1778795	OC[C@H]1O[C@@H](c2ccc3c(c2)Cc2ccc(cc2)OCCCCCCC3)[C@H](O)[C@@H](O)[C@@H]1O	[H]OC([H])([H])[C@@]1([H])O[C@@]([H])(c2c([H])c([H])c3c(c2[H])C([H])([H])c2c([H])c([H])c(c([H])c2[H])OC([H])([H])C([H])([H])C([H])([H])C([H])([H])C([H])([H])C([H])([H])C3([H])[H])[C@]([H])(O[H])[C@@]([H])(O[H])[C@]1([H])O[H]	2.6777	442.5520000000003	7.001304841688344	1
CHEMBL2160191	Cc1ccccc1Cc1c(O[C@@H]2O[C@H](CO)[C@@H](O)[C@H](O)[C@H]2O)n[nH]c1C(C)C	[H]OC([H])([H])[C@@]1([H])O[C@@]([H])(Oc2nn([H])c(C([H])(C([H])([H])[H])C([H])([H])[H])c2C([H])([H])c2c([H])c([H])c([H])c([H])c2C([H])([H])[H])[C@]([H])(O[H])[C@@]([H])(O[H])[C@]1([H])O[H]	0.6110199999999997	392.45200000000006	4.732828271596986	0
CHEMBL2159089	OC[C@H]1O[C@@H](Oc2n[nH]c(C3CC3)c2Cc2ccccc2OCc2ccccc2)[C@H](O)[C@@H](O)[C@@H]1O	[H]OC([H])([H])[C@@]1([H])O[C@@]([H])(Oc2nn([H])c(C3([H])C([H])([H])C3([H])[H])c2C([H])([H])c2c([H])c([H])c([H])c([H])c2OC([H])([H])c2c([H])c([H])c([H])c([H])c2[H])[C@]([H])(O[H])[C@@]([H])(O[H])[C@]1([H])O[H]	1.6356	482.53300000000013	3.8068754016455384	0
CHEMBL2159098	OC[C@H]1O[C@@H](Oc2n[nH]c(C(F)(F)F)c2Cc2cccc(O)c2)[C@H](O)[C@@H](O)[C@@H]1O	[H]Oc1c([H])c([H])c([H])c(C([H])([H])c2c(O[C@]3([H])O[C@]([H])(C([H])([H])O[H])[C@@]([H])(O[H])[C@]([H])(O[H])[C@@]3([H])O[H])nn([H])c2C(F)(F)F)c1[H]	-0.0964	420.34000000000003	5.554395796726403	0
CHEMBL449080	Cc1cc(C)n2c1C=C1C=CC(CCC(=O)N(C)Cc3ccc(COc4ccc(Cc5cc([C@@H]6O[C@H](CO)[C@@H](O)[C@H](O)[C@H]6O)ccc5Cl)cc4)cc3)=[N+]1[B-]2(F)F	[H]OC([H])([H])[C@@]1([H])O[C@@]([H])(c2c([H])c([H])c(Cl)c(C([H])([H])c3c([H])c([H])c(OC([H])([H])c4c([H])c([H])c(C([H])([H])N(C(=O)C([H])([H])C([H])([H])C5=[N+]6C(=C([H])c7c(C([H])([H])[H])c([H])c(C([H])([H])[H])n7[B-]6(F)F)C([H])=C5[H])C([H])([H])[H])c([H])c4[H])c([H])c3[H])c2[H])[C@]([H])(O[H])[C@@]([H])(O[H])[C@]1([H])O[H]	5.482340000000009	788.0970000000005	7.022276394711152	1
CHEMBL1808389	OC[C@H]1O[C@@H](c2ccc(Cl)c(Cc3ccc(OCCOC4CCC4)cc3)c2)[C@H](O)[C@@H](O)[C@@H]1O	[H]OC([H])([H])[C@@]1([H])O[C@@]([H])(c2c([H])c([H])c(Cl)c(C([H])([H])c3c([H])c([H])c(OC([H])([H])C([H])([H])OC4([H])C([H])([H])C([H])([H])C4([H])[H])c([H])c3[H])c2[H])[C@]([H])(O[H])[C@@]([H])(O[H])[C@]1([H])O[H]	2.3936000000000006	478.9690000000002	8.522878745280337	1
CHEMBL1807552	OC[C@H]1O[C@@H](c2ccc(Cl)c(Cc3ccc(C4(O)CC4)cc3)c2)[C@H](O)[C@@H](O)[C@@H]1O	[H]OC1(c2c([H])c([H])c(C([H])([H])c3c([H])c([C@]4([H])O[C@]([H])(C([H])([H])O[H])[C@@]([H])(O[H])[C@]([H])(O[H])[C@@]4([H])O[H])c([H])c([H])c3Cl)c([H])c2[H])C([H])([H])C1([H])[H]	1.4270999999999994	420.8890000000001	8.522878745280337	1
CHEMBL1808386	C=CCOCCOc1ccc(Cc2cc([C@@H]3O[C@H](CO)[C@@H](O)[C@H](O)[C@H]3O)ccc2Cl)cc1	[H]OC([H])([H])[C@@]1([H])O[C@@]([H])(c2c([H])c([H])c(Cl)c(C([H])([H])c3c([H])c([H])c(OC([H])([H])C([H])([H])OC([H])([H])C([H])=C([H])[H])c([H])c3[H])c2[H])[C@]([H])(O[H])[C@@]([H])(O[H])[C@]1([H])O[H]	2.0270999999999995	464.9420000000002	8.221848749616356	1
CHEMBL3125153	CCOC(=O)c1nnn(-c2ccc(-c3ccccc3)cc2)c1[C@H](O)[C@@H](O)[C@H](C)O	[H]O[C@]([H])([C@@]([H])(O[H])c1c(C(=O)OC([H])([H])C([H])([H])[H])nnn1-c1c([H])c([H])c(-c2c([H])c([H])c([H])c([H])c2[H])c([H])c1[H])[C@@]([H])(O[H])C([H])([H])[H]	1.8860999999999997	397.4310000000001	6.669180533504163	1
CHEMBL585477	COc1ccc(Cc2cc3c(cc2Cl)CO[C@]32O[C@H](CO)[C@@H](O)[C@H](O)[C@H]2O)cc1	[H]OC([H])([H])[C@@]1([H])O[C@]2(OC([H])([H])c3c([H])c(Cl)c(C([H])([H])c4c([H])c([H])c(OC([H])([H])[H])c([H])c4[H])c([H])c32)[C@]([H])(O[H])[C@@]([H])(O[H])[C@]1([H])O[H]	1.0961999999999998	422.8610000000001	8.602059991327963	1
CHEMBL585315	CC(C)(C)c1ccc(Cc2cc3c(cc2Cl)CO[C@]32O[C@H](CO)[C@@H](O)[C@H](O)[C@H]2O)cc1	[H]OC([H])([H])[C@@]1([H])O[C@]2(OC([H])([H])c3c([H])c(Cl)c(C([H])([H])c4c([H])c([H])c(C(C([H])([H])[H])(C([H])([H])[H])C([H])([H])[H])c([H])c4[H])c([H])c32)[C@]([H])(O[H])[C@@]([H])(O[H])[C@]1([H])O[H]	2.3851	448.94300000000015	7.886056647693163	1
CHEMBL5205876	COc1ccc(Cc2cc3c(c([C@@H]4O[C@H](CO)[C@@H](O)[C@H](O)[C@H]4O)c2)CCC3)cc1	[H]OC([H])([H])[C@@]1([H])O[C@@]([H])(c2c([H])c(C([H])([H])c3c([H])c([H])c(OC([H])([H])[H])c([H])c3[H])c([H])c3c2C([H])([H])C([H])([H])C3([H])[H])[C@]([H])(O[H])[C@@]([H])(O[H])[C@]1([H])O[H]	1.2895999999999999	400.4710000000002	8.12842706445412	1
CHEMBL1672774	CCCCc1cnc(Cc2cc([C@@H]3O[C@H](CO)[C@@H](O)[C@H](O)[C@H]3O)ccc2Cl)s1	[H]OC([H])([H])[C@@]1([H])O[C@@]([H])(c2c([H])c([H])c(Cl)c(C([H])([H])c3nc([H])c(C([H])([H])C([H])([H])C([H])([H])C([H])([H])[H])s3)c2[H])[C@]([H])(O[H])[C@@]([H])(O[H])[C@]1([H])O[H]	2.2448	427.9500000000001	6.924453038607469	1
CHEMBL1672779	C/C=C(\C)c1cnc(Cc2cc([C@@H]3O[C@H](CO)[C@@H](O)[C@H](O)[C@H]3O)ccc2Cl)s1	[H]OC([H])([H])[C@@]1([H])O[C@@]([H])(c2c([H])c([H])c(Cl)c(C([H])([H])c3nc([H])c(/C(=C(\[H])C([H])([H])[H])C([H])([H])[H])s3)c2[H])[C@]([H])(O[H])[C@@]([H])(O[H])[C@]1([H])O[H]	2.3254000000000006	425.934	8.328827157284916	1
CHEMBL1672786	CCCCCOc1cnc(Cc2cc([C@@H]3O[C@H](CO)[C@@H](O)[C@H](O)[C@H]3O)ccc2Cl)s1	[H]OC([H])([H])[C@@]1([H])O[C@@]([H])(c2c([H])c([H])c(Cl)c(C([H])([H])c3nc([H])c(OC([H])([H])C([H])([H])C([H])([H])C([H])([H])C([H])([H])[H])s3)c2[H])[C@]([H])(O[H])[C@@]([H])(O[H])[C@]1([H])O[H]	2.471200000000001	457.97600000000017	8.086186147616283	1
CHEMBL1762492	CCn1c(CN2C(=O)COc3ccc(C)cc32)nnc1SCc1ccc(Cl)cc1	[H]c1c([H])c(C([H])([H])Sc2nnc(C([H])([H])N3C(=O)C([H])([H])Oc4c([H])c([H])c(C([H])([H])[H])c([H])c43)n2C([H])([H])C([H])([H])[H])c([H])c([H])c1Cl	4.477720000000004	428.94500000000016	7.096910013008056	1
CHEMBL1778659	OC[C@H]1O[C@@H](c2ccc3c(c2)Cc2ccc(cc2)OC/C=C/CCCC3)[C@H](O)[C@@H](O)[C@@H]1O	[H]OC([H])([H])[C@@]1([H])O[C@@]([H])(c2c([H])c([H])c3c(c2[H])C([H])([H])c2c([H])c([H])c(c([H])c2[H])OC([H])([H])/C([H])=C(\[H])C([H])([H])C([H])([H])C([H])([H])C3([H])[H])[C@]([H])(O[H])[C@@]([H])(O[H])[C@]1([H])O[H]	2.4537	440.53600000000023	6.987162775294828	1
CHEMBL4115585	CCOc1ccc(Cc2cc([C@@H]3O[C@H](CO)[C@@H](O)[C@H](O)[C@H]3O)c3c(c2C)OCO3)cc1	[H]OC([H])([H])[C@@]1([H])O[C@@]([H])(c2c([H])c(C([H])([H])c3c([H])c([H])c(OC([H])([H])C([H])([H])[H])c([H])c3[H])c(C([H])([H])[H])c3c2OC([H])([H])O3)[C@]([H])(O[H])[C@@]([H])(O[H])[C@]1([H])O[H]	1.2281199999999997	432.46900000000016	8.795880017344075	1
CHEMBL1642513	C=C[C@@H](O)[C@H]1O[C@@H](c2ccc(Cl)c(Cc3ncc(-c4ccco4)s3)c2)[C@H](O)[C@@H](O)[C@@H]1O	[H]O[C@@]1([H])[C@]([H])(O[H])[C@@]([H])(O[H])[C@]([H])(c2c([H])c([H])c(Cl)c(C([H])([H])c3nc([H])c(-c4oc([H])c([H])c4[H])s3)c2[H])O[C@]1([H])[C@]([H])(O[H])C([H])=C([H])[H]	2.716800000000001	463.93900000000014	7.261219441515631	1
CHEMBL1642522	CS(=O)(=O)C[C@H]1O[C@@H](c2ccc(Cl)c(Cc3ncc(-c4ccco4)s3)c2)[C@H](O)[C@@H](O)[C@@H]1O	[H]O[C@@]1([H])[C@]([H])(O[H])[C@@]([H])(C([H])([H])S(=O)(=O)C([H])([H])[H])O[C@@]([H])(c2c([H])c([H])c(Cl)c(C([H])([H])c3nc([H])c(-c4oc([H])c([H])c4[H])s3)c2[H])[C@]1([H])O[H]	2.2145000000000006	499.9940000000002	5.838631997765025	0
CHEMBL1642526	CCC(=O)[C@H]1O[C@@H](c2ccc(Cl)c(Cc3ncc(-c4ccco4)s3)c2)[C@H](O)[C@@H](O)[C@@H]1O	[H]O[C@@]1([H])[C@]([H])(O[H])[C@@]([H])(C(=O)C([H])([H])C([H])([H])[H])O[C@@]([H])(c2c([H])c([H])c(Cl)c(C([H])([H])c3nc([H])c(-c4oc([H])c([H])c4[H])s3)c2[H])[C@]1([H])O[H]	3.1490000000000014	463.9390000000002	6.958607314841775	1
CHEMBL1642728	O[C@@H]1[C@@H](O)[C@H](c2ccc(Cl)c(Cc3ncc(-c4ccco4)s3)c2)O[C@H](Cn2cncn2)[C@H]1O	[H]O[C@@]1([H])[C@]([H])(O[H])[C@@]([H])(C([H])([H])n2nc([H])nc2[H])O[C@@]([H])(c2c([H])c([H])c(Cl)c(C([H])([H])c3nc([H])c(-c4oc([H])c([H])c4[H])s3)c2[H])[C@]1([H])O[H]	2.4616000000000002	488.9530000000002	6.326979092871103	1
CHEMBL4115492	OC[C@H]1O[C@@H](c2cc(Cc3ccc(-c4ccc(F)cc4)s3)c(Cl)c3c2OCCO3)[C@H](O)[C@@H](O)[C@@H]1O	[H]OC([H])([H])[C@@]1([H])O[C@@]([H])(c2c([H])c(C([H])([H])c3sc(-c4c([H])c([H])c(F)c([H])c4[H])c([H])c3[H])c(Cl)c3c2OC([H])([H])C([H])([H])O3)[C@]([H])(O[H])[C@@]([H])(O[H])[C@]1([H])O[H]	3.0845000000000025	522.9780000000003	8.958607314841775	1
CHEMBL4115301	Cc1cc(/C=C/CCN2CCCC3(CCNCC3)C2)ccc1Cc1c(O[C@@H]2O[C@H](CO)[C@@H](O)[C@H](O)[C@H]2O)n[nH]c1C(C)C	[H]OC([H])([H])[C@@]1([H])O[C@@]([H])(Oc2nn([H])c(C([H])(C([H])([H])[H])C([H])([H])[H])c2C([H])([H])c2c([H])c([H])c(/C([H])=C(\[H])C([H])([H])C([H])([H])N3C([H])([H])C([H])([H])C([H])([H])C4(C3([H])[H])C([H])([H])C([H])([H])N([H])C([H])([H])C4([H])[H])c([H])c2C([H])([H])[H])[C@]([H])(O[H])[C@@]([H])(O[H])[C@]1([H])O[H]	2.4799200000000012	598.7850000000008	5.214670164989233	0
CHEMBL4114842	CCOc1ccc(Cc2cc([C@@H]3O[C@H](CO)[C@@H](O)[C@H](O)[C@H]3O)c3c(c2Cl)CCCC3)cc1	[H]OC([H])([H])[C@@]1([H])O[C@@]([H])(c2c([H])c(C([H])([H])c3c([H])c([H])c(OC([H])([H])C([H])([H])[H])c([H])c3[H])c(Cl)c3c2C([H])([H])C([H])([H])C([H])([H])C3([H])[H])[C@]([H])(O[H])[C@@]([H])(O[H])[C@]1([H])O[H]	2.7232000000000016	462.9700000000002	9.207608310501746	1
CHEMBL1770244	COc1ccc(Cc2cc([C@]34OC[C@](CO)(O3)[C@@H](O)[C@H](O)[C@H]4O)ccc2C)cc1	[H]OC([H])([H])[C@]12O[C@](c3c([H])c([H])c(C([H])([H])[H])c(C([H])([H])c4c([H])c([H])c(OC([H])([H])[H])c([H])c4[H])c3[H])(OC1([H])[H])[C@]([H])(O[H])[C@@]([H])(O[H])[C@]2([H])O[H]	0.6214199999999996	402.44300000000004	8.97061622231479	1
CHEMBL1770246	COc1ccc(Cc2cc([C@]34OC[C@](CO)(O3)[C@@H](O)[C@H](O)[C@H]4O)ccc2Cl)cc1	[H]OC([H])([H])[C@]12O[C@](c3c([H])c([H])c(Cl)c(C([H])([H])c4c([H])c([H])c(OC([H])([H])[H])c([H])c4[H])c3[H])(OC1([H])[H])[C@]([H])(O[H])[C@@]([H])(O[H])[C@]2([H])O[H]	0.9663999999999995	422.8610000000001	9.05453141486818	1
CHEMBL4114498	CCc1ccc(Cc2cc([C@@H]3O[C@H](CO)[C@@H](O)[C@H](O)[C@H]3O)c3c(c2Br)CCCC3)cc1	[H]OC([H])([H])[C@@]1([H])O[C@@]([H])(c2c([H])c(C([H])([H])c3c([H])c([H])c(C([H])([H])C([H])([H])[H])c([H])c3[H])c(Br)c3c2C([H])([H])C([H])([H])C([H])([H])C3([H])[H])[C@]([H])(O[H])[C@@]([H])(O[H])[C@]1([H])O[H]	2.9960000000000018	491.4220000000002	9.065501548756432	1
CHEMBL445964	CN(Cc1ccc(COc2ccc(Cc3cc([C@@H]4O[C@H](CO)[C@@H](O)[C@H](O)[C@H]4O)ccc3Cl)cc2)cc1)C(=O)c1ccc(-c2c3ccc(=[N+](C)C)cc-3oc3cc(N(C)C)ccc23)c(C(=O)[O-])c1	[H]OC([H])([H])[C@@]1([H])O[C@@]([H])(c2c([H])c([H])c(Cl)c(C([H])([H])c3c([H])c([H])c(OC([H])([H])c4c([H])c([H])c(C([H])([H])N(C(=O)c5c([H])c([H])c(-c6c7c([H])c([H])c(=[N+](C([H])([H])[H])C([H])([H])[H])c([H])c-7oc7c([H])c(N(C([H])([H])[H])C([H])([H])[H])c([H])c([H])c67)c(C(=O)[O-])c5[H])C([H])([H])[H])c([H])c4[H])c([H])c3[H])c2[H])[C@]([H])(O[H])[C@@]([H])(O[H])[C@]1([H])O[H]	5.276200000000007	926.4630000000003	6.812479279163537	1
CHEMBL1164445	C=CCOCc1cc(Cl)c(Cc2ccc(CC)cc2)cc1[C@@H]1O[C@H](CO)[C@@H](O)[C@H](O)[C@H]1O	[H]OC([H])([H])[C@@]1([H])O[C@@]([H])(c2c([H])c(C([H])([H])c3c([H])c([H])c(C([H])([H])C([H])([H])[H])c([H])c3[H])c(Cl)c([H])c2C([H])([H])OC([H])([H])C([H])=C([H])[H])[C@]([H])(O[H])[C@@]([H])(O[H])[C@]1([H])O[H]	2.7107000000000014	462.9700000000002	7.2839966563652006	1
CHEMBL1163532	CCc1ccc(Cc2cc([C@@H]3O[C@H](CO)[C@@H](O)[C@H](O)[C@H]3O)c(COCCOC)cc2Cl)cc1	[H]OC([H])([H])[C@@]1([H])O[C@@]([H])(c2c([H])c(C([H])([H])c3c([H])c([H])c(C([H])([H])C([H])([H])[H])c([H])c3[H])c(Cl)c([H])c2C([H])([H])OC([H])([H])C([H])([H])OC([H])([H])[H])[C@]([H])(O[H])[C@@]([H])(O[H])[C@]1([H])O[H]	2.1710999999999996	480.98500000000024	8.443697499232712	1
CHEMBL1163754	CCc1ccc(Cc2cc([C@@H]3O[C@H](CO)[C@@H](O)[C@H](O)[C@H]3O)c(COCC(C)=O)cc2Cl)cc1	[H]OC([H])([H])[C@@]1([H])O[C@@]([H])(c2c([H])c(C([H])([H])c3c([H])c([H])c(C([H])([H])C([H])([H])[H])c([H])c3[H])c(Cl)c([H])c2C([H])([H])OC([H])([H])C(=O)C([H])([H])[H])[C@]([H])(O[H])[C@@]([H])(O[H])[C@]1([H])O[H]	2.1137	478.9690000000002	8.221848749616356	1
CHEMBL1163914	C#CCOCCc1cc(Cl)c(Cc2ccc(CC)cc2)cc1[C@@H]1O[C@H](CO)[C@@H](O)[C@H](O)[C@H]1O	[H]C#CC([H])([H])OC([H])([H])C([H])([H])c1c([H])c(Cl)c(C([H])([H])c2c([H])c([H])c(C([H])([H])C([H])([H])[H])c([H])c2[H])c([H])c1[C@]1([H])O[C@]([H])(C([H])([H])O[H])[C@@]([H])(O[H])[C@]([H])(O[H])[C@@]1([H])O[H]	2.2003999999999997	474.9810000000001	8.173925197299173	1
CHEMBL506354	Cc1cc(C)n2c1C=C1C=CC(CCC(=O)NCCCCOc3ccc(Cc4cc([C@@H]5O[C@H](CO)[C@@H](O)[C@H](O)[C@H]5O)ccc4Cl)cc3)=[N+]1[B-]2(F)F	[H]OC([H])([H])[C@@]1([H])O[C@@]([H])(c2c([H])c([H])c(Cl)c(C([H])([H])c3c([H])c([H])c(OC([H])([H])C([H])([H])C([H])([H])C([H])([H])N([H])C(=O)C([H])([H])C([H])([H])C4=[N+]5C(=C([H])c6c(C([H])([H])[H])c([H])c(C([H])([H])[H])n6[B-]5(F)F)C([H])=C4[H])c([H])c3[H])c2[H])[C@]([H])(O[H])[C@@]([H])(O[H])[C@]1([H])O[H]	4.220140000000005	726.0260000000007	6.573488738635425	1
CHEMBL171648	CCCN(CCCCOc1ccc(Cc2cc([C@@H]3O[C@H](CO)[C@@H](O)[C@H](O)[C@H]3O)ccc2Cl)cc1)C(=O)CCC1=[N+]2C(=Cc3c(C)cc(C)n3[B-]2(F)F)C=C1	[H]OC([H])([H])[C@@]1([H])O[C@@]([H])(c2c([H])c([H])c(Cl)c(C([H])([H])c3c([H])c([H])c(OC([H])([H])C([H])([H])C([H])([H])C([H])([H])N(C(=O)C([H])([H])C([H])([H])C4=[N+]5C(=C([H])c6c(C([H])([H])[H])c([H])c(C([H])([H])[H])n6[B-]5(F)F)C([H])=C4[H])C([H])([H])C([H])([H])C([H])([H])[H])c([H])c3[H])c2[H])[C@]([H])(O[H])[C@@]([H])(O[H])[C@]1([H])O[H]	5.3425400000000085	768.1070000000005	6.070581074285707	1
CHEMBL1213803	OC[C@H]1O[C@@H](c2nc(Br)c(Cc3ccccc3)s2)[C@H](O)[C@@H](O)[C@@H]1O	[H]OC([H])([H])[C@@]1([H])O[C@@]([H])(c2nc(Br)c(C([H])([H])c3c([H])c([H])c([H])c([H])c3[H])s2)[C@]([H])(O[H])[C@@]([H])(O[H])[C@]1([H])O[H]	1.0112999999999999	416.293	5	0
CHEMBL1213858	CCc1ccc(Cc2sc([C@@H]3O[C@H](CO)[C@@H](O)[C@H](O)[C@H]3O)nc2Br)cc1	[H]OC([H])([H])[C@@]1([H])O[C@@]([H])(c2nc(Br)c(C([H])([H])c3c([H])c([H])c(C([H])([H])C([H])([H])[H])c([H])c3[H])s2)[C@]([H])(O[H])[C@@]([H])(O[H])[C@]1([H])O[H]	1.5736999999999997	444.3470000000001	6.104577453960592	1
CHEMBL1213860	OC[C@H]1O[C@@H](c2nc(Br)c(Cc3ccc(Cl)cc3)s2)[C@H](O)[C@@H](O)[C@@H]1O	[H]OC([H])([H])[C@@]1([H])O[C@@]([H])(c2nc(Br)c(C([H])([H])c3c([H])c([H])c(Cl)c([H])c3[H])s2)[C@]([H])(O[H])[C@@]([H])(O[H])[C@]1([H])O[H]	1.6646999999999996	450.738	5.063486257521107	0
CHEMBL2172388	CCc1ccc(Cc2cc3c(cc2-c2ccccc2)CO[C@]32O[C@H](CO)[C@@H](O)[C@H](O)[C@H]2O)cc1	[H]OC([H])([H])[C@@]1([H])O[C@]2(OC([H])([H])c3c([H])c(-c4c([H])c([H])c([H])c([H])c4[H])c(C([H])([H])c4c([H])c([H])c(C([H])([H])C([H])([H])[H])c([H])c4[H])c([H])c32)[C@]([H])(O[H])[C@@]([H])(O[H])[C@]1([H])O[H]	2.6636	462.54200000000014	6.618343517414213	1
CHEMBL4114400	COc1ccc(Cc2cc([C@@H]3O[C@H](SO)[C@@H](O)[C@H](O)[C@H]3O)c3c(c2Cl)CCCO3)cc1	[H]OS[C@@]1([H])O[C@@]([H])(c2c([H])c(C([H])([H])c3c([H])c([H])c(OC([H])([H])[H])c([H])c3[H])c(Cl)c3c2OC([H])([H])C([H])([H])C3([H])[H])[C@]([H])(O[H])[C@@]([H])(O[H])[C@]1([H])O[H]	2.9507000000000017	468.9550000000002	9.327902142064282	1
CHEMBL1762488	CCn1c(CN2C(=O)COc3ccc(C(F)(F)F)cc32)nnc1SCc1ccc(Cl)cc1	[H]c1c([H])c(C([H])([H])Sc2nnc(C([H])([H])N3C(=O)C([H])([H])Oc4c([H])c([H])c(C(F)(F)F)c([H])c43)n2C([H])([H])C([H])([H])[H])c([H])c([H])c1Cl	5.188100000000004	482.9150000000001	6.6020599913279625	1
CHEMBL1784413	CCCOc1cc(Cl)c(Cc2ncc(-c3ccco3)s2)cc1[C@@H]1O[C@H](CO)[C@@H](O)[C@H](O)[C@H]1O	[H]OC([H])([H])[C@@]1([H])O[C@@]([H])(c2c([H])c(C([H])([H])c3nc([H])c(-c4oc([H])c([H])c4[H])s3)c(Cl)c([H])c2OC([H])([H])C([H])([H])C([H])([H])[H])[C@]([H])(O[H])[C@@]([H])(O[H])[C@]1([H])O[H]	2.9510000000000027	495.98100000000017	7.665546248849069	1
CHEMBL1784430	OC[C@H]1O[C@@H](c2cc(Cc3ncc(-c4ccccc4)s3)c(Cl)cc2F)[C@H](O)[C@@H](O)[C@@H]1O	[H]OC([H])([H])[C@@]1([H])O[C@@]([H])(c2c([H])c(C([H])([H])c3nc([H])c(-c4c([H])c([H])c([H])c([H])c4[H])s3)c(Cl)c([H])c2F)[C@]([H])(O[H])[C@@]([H])(O[H])[C@]1([H])O[H]	2.7083000000000017	465.9300000000001	8.34008379993015	1
CHEMBL4114272	CCc1ccc(Cc2cc([C@@H]3O[C@H](CO)[C@@H](O)[C@H](O)[C@H]3O)c3c(c2C)CCCC3)cc1	[H]OC([H])([H])[C@@]1([H])O[C@@]([H])(c2c([H])c(C([H])([H])c3c([H])c([H])c(C([H])([H])C([H])([H])[H])c([H])c3[H])c(C([H])([H])[H])c3c2C([H])([H])C([H])([H])C([H])([H])C3([H])[H])[C@]([H])(O[H])[C@@]([H])(O[H])[C@]1([H])O[H]	2.5419200000000006	426.5530000000002	9.229147988357855	1
CHEMBL1642515	O[C@@H]1[C@@H](O)[C@H](c2ccc(Cl)c(Cc3ncc(-c4ccco4)s3)c2)O[C@H](CF)[C@H]1O	[H]O[C@@]1([H])[C@]([H])(O[H])[C@@]([H])(C([H])([H])F)O[C@@]([H])(c2c([H])c([H])c(Cl)c(C([H])([H])c3nc([H])c(-c4oc([H])c([H])c4[H])s3)c2[H])[C@]1([H])O[H]	3.1394000000000024	439.8920000000001	7.97469413473523	1
CHEMBL1642523	CC(C)(O)[C@H]1O[C@@H](c2ccc(Cl)c(Cc3ncc(-c4ccco4)s3)c2)[C@H](O)[C@@H](O)[C@@H]1O	[H]OC(C([H])([H])[H])(C([H])([H])[H])[C@@]1([H])O[C@@]([H])(c2c([H])c([H])c(Cl)c(C([H])([H])c3nc([H])c(-c4oc([H])c([H])c4[H])s3)c2[H])[C@]([H])(O[H])[C@@]([H])(O[H])[C@]1([H])O[H]	2.9408000000000025	465.9550000000001	7.048176964684088	1
CHEMBL1642524	O[C@@H]1[C@@H](O)[C@H](c2ccc(Cl)c(Cc3ncc(-c4ccco4)s3)c2)O[C@H](C2(O)CC2)[C@H]1O	[H]OC1([C@@]2([H])O[C@@]([H])(c3c([H])c([H])c(Cl)c(C([H])([H])c4nc([H])c(-c5oc([H])c([H])c5[H])s4)c3[H])[C@]([H])(O[H])[C@@]([H])(O[H])[C@]2([H])O[H])C([H])([H])C1([H])[H]	2.6948000000000008	463.93900000000014	7.31069114087638	1
CHEMBL1779336	O=C1COc2c(cc(Cl)cc2[N+](=O)[O-])N1Cc1nnc(-c2ccc(C(F)(F)F)cn2)n1CCC(F)(F)F	[H]c1nc(-c2nnc(C([H])([H])N3C(=O)C([H])([H])Oc4c3c([H])c(Cl)c([H])c4[N+](=O)[O-])n2C([H])([H])C([H])([H])C(F)(F)F)c([H])c([H])c1C(F)(F)F	4.798500000000002	550.8030000000003	8.154901959985743	1
CHEMBL1779343	CCCn1c(CN2C(=O)COc3c(C)cc(C)cc32)nnc1[C@@H]1C[C@H]1c1ccccc1	[H]c1c([H])c([H])c([C@]2([H])C([H])([H])[C@@]2([H])c2nnc(C([H])([H])N3C(=O)C([H])([H])Oc4c3c([H])c(C([H])([H])[H])c([H])c4C([H])([H])[H])n2C([H])([H])C([H])([H])C([H])([H])[H])c([H])c1[H]	4.5016400000000045	416.52500000000015	8.096910013008056	1
CHEMBL1779344	CCCn1c(CN2C(=O)COc3c(C)cc(C)cc32)nnc1[C@@H]1CCc2ccccc2C1	[H]c1c([H])c([H])c2c(c1[H])C([H])([H])C([H])([H])[C@@]([H])(c1nnc(C([H])([H])N3C(=O)C([H])([H])Oc4c3c([H])c(C([H])([H])[H])c([H])c4C([H])([H])[H])n1C([H])([H])C([H])([H])C([H])([H])[H])C2([H])[H]	4.503040000000005	430.55200000000025	8	1
CHEMBL575747	CCOc1ccc(Cc2ccc3c(c2)C[C@]2(O3)O[C@H](CO)[C@@H](O)[C@H](O)[C@H]2O)cc1	[H]OC([H])([H])[C@@]1([H])O[C@]2(Oc3c([H])c([H])c(C([H])([H])c4c([H])c([H])c(OC([H])([H])C([H])([H])[H])c([H])c4[H])c([H])c3C2([H])[H])[C@]([H])(O[H])[C@@]([H])(O[H])[C@]1([H])O[H]	0.7810999999999999	402.44300000000004	7.1487416512809245	1
CHEMBL4114238	Cc1ccc(Cc2cc([C@@H]3O[C@H](CO)[C@@H](O)[C@H](O)[C@H]3O)c3c(c2C)OCO3)cc1	[H]OC([H])([H])[C@@]1([H])O[C@@]([H])(c2c([H])c(C([H])([H])c3c([H])c([H])c(C([H])([H])[H])c([H])c3[H])c(C([H])([H])[H])c3c2OC([H])([H])O3)[C@]([H])(O[H])[C@@]([H])(O[H])[C@]1([H])O[H]	1.1378399999999997	402.4430000000001	8.769551078621726	1
CHEMBL2172494	OC[C@H]1O[C@]2(OCc3ccc(Cc4ccc(C5CC5)cc4)cc32)[C@H](O)[C@@H](O)[C@@H]1O	[H]OC([H])([H])[C@@]1([H])O[C@]2(OC([H])([H])c3c([H])c([H])c(C([H])([H])c4c([H])c([H])c(C5([H])C([H])([H])C5([H])[H])c([H])c4[H])c([H])c32)[C@]([H])(O[H])[C@@]([H])(O[H])[C@]1([H])O[H]	1.3115999999999999	398.45500000000004	8.795880017344075	1
CHEMBL4114016	COc1ccc(Cc2cc([C@@H]3O[C@H](CO)[C@@H](O)[C@H](O)[C@H]3O)c3c(c2C)CCCC3)cc1	[H]OC([H])([H])[C@@]1([H])O[C@@]([H])(c2c([H])c(C([H])([H])c3c([H])c([H])c(OC([H])([H])[H])c([H])c3[H])c(C([H])([H])[H])c3c2C([H])([H])C([H])([H])C([H])([H])C3([H])[H])[C@]([H])(O[H])[C@@]([H])(O[H])[C@]1([H])O[H]	1.9881199999999999	428.5250000000002	9.065501548756432	1
CHEMBL2323406	CC(C)c1[nH]nc(O[C@@H]2O[C@H](CO)[C@@H](O)[C@H](O)[C@H]2O)c1Cc1ccc(CCCC(=O)NC(C)(C)C(=O)N2CCOCC2)cc1	[H]OC([H])([H])[C@@]1([H])O[C@@]([H])(Oc2nn([H])c(C([H])(C([H])([H])[H])C([H])([H])[H])c2C([H])([H])c2c([H])c([H])c(C([H])([H])C([H])([H])C([H])([H])C(=O)N([H])C(C(=O)N3C([H])([H])C([H])([H])OC([H])([H])C3([H])[H])(C([H])([H])[H])C([H])([H])[H])c([H])c2[H])[C@]([H])(O[H])[C@@]([H])(O[H])[C@]1([H])O[H]	0.3789000000000036	618.7280000000007	7.008773924307505	1
CHEMBL2323413	CC(C)c1[nH]nc(O[C@@H]2O[C@H](CO)[C@@H](O)[C@H](O)[C@H]2O)c1Cc1ccc(CCCC(N)=O)cc1	[H]OC([H])([H])[C@@]1([H])O[C@@]([H])(Oc2nn([H])c(C([H])(C([H])([H])[H])C([H])([H])[H])c2C([H])([H])c2c([H])c([H])c(C([H])([H])C([H])([H])C([H])([H])C(=O)N([H])[H])c([H])c2[H])[C@]([H])(O[H])[C@@]([H])(O[H])[C@]1([H])O[H]	0.11060000000000036	463.53100000000023	5.97061622231479	0
CHEMBL2323686	CC(=O)Nc1ccc(Cc2c(O[C@@H]3O[C@H](CO)[C@@H](O)[C@H](O)[C@H]3O)n[nH]c2C(C)C)cc1	[H]OC([H])([H])[C@@]1([H])O[C@@]([H])(Oc2nn([H])c(C([H])(C([H])([H])[H])C([H])([H])[H])c2C([H])([H])c2c([H])c([H])c(N([H])C(=O)C([H])([H])[H])c([H])c2[H])[C@]([H])(O[H])[C@@]([H])(O[H])[C@]1([H])O[H]	0.2609999999999993	435.4770000000001	5.510041520575165	0
CHEMBL5208827	Cc1ccc(Cc2cc([C@@H]3O[C@H](CO)[C@@H](O)[C@H](O)[C@H]3O)c3c(c2Cl)OCC3)cc1	[H]OC([H])([H])[C@@]1([H])O[C@@]([H])(c2c([H])c(C([H])([H])c3c([H])c([H])c(C([H])([H])[H])c([H])c3[H])c(Cl)c3c2C([H])([H])C([H])([H])O3)[C@]([H])(O[H])[C@@]([H])(O[H])[C@]1([H])O[H]	1.68902	420.8890000000002	8.84163750790475	1
CHEMBL1094713	COc1ccc(Cc2cc([C@@H]3OC(CO)(CO)[C@@H](O)[C@H](O)[C@H]3O)ccc2Cl)cc1	[H]OC([H])([H])C1(C([H])([H])O[H])O[C@@]([H])(c2c([H])c([H])c(Cl)c(C([H])([H])c3c([H])c([H])c(OC([H])([H])[H])c([H])c3[H])c2[H])[C@]([H])(O[H])[C@@]([H])(O[H])[C@]1([H])O[H]	0.8167999999999995	424.87700000000007	7.229147988357856	1
CHEMBL1085691	COc1ccc(Cc2cc([C@@H]3O[C@H](C)[C@@H](O)[C@H](O)[C@H]3O)ccc2Cl)cc1	[H]O[C@@]1([H])[C@]([H])(O[H])[C@@]([H])(C([H])([H])[H])O[C@@]([H])(c2c([H])c([H])c(Cl)c(C([H])([H])c3c([H])c([H])c(OC([H])([H])[H])c([H])c3[H])c2[H])[C@]1([H])O[H]	2.481900000000001	378.8520000000001	8.619788758288394	1
CHEMBL1094712	COc1ccc(Cc2cc([C@@H]3O[C@H](CF)[C@@H](OC)[C@H](O)[C@H]3O)ccc2Cl)cc1	[H]O[C@@]1([H])[C@]([H])(OC([H])([H])[H])[C@@]([H])(C([H])([H])F)O[C@@]([H])(c2c([H])c([H])c(Cl)c(C([H])([H])c3c([H])c([H])c(OC([H])([H])[H])c([H])c3[H])c2[H])[C@]1([H])O[H]	3.0856000000000017	410.8690000000002	8.292429823902063	1
CHEMBL4113914	CCc1ccc(Cc2cc([C@@H]3O[C@H](CO)[C@@H](O)[C@H](O)[C@H]3O)c3c(c2C)OCO3)cc1	[H]OC([H])([H])[C@@]1([H])O[C@@]([H])(c2c([H])c(C([H])([H])c3c([H])c([H])c(C([H])([H])C([H])([H])[H])c([H])c3[H])c(C([H])([H])[H])c3c2OC([H])([H])O3)[C@]([H])(O[H])[C@@]([H])(O[H])[C@]1([H])O[H]	1.3918199999999996	416.47000000000014	8.958607314841775	1
CHEMBL4113882	CCOc1ccc(Cc2cc([C@@H]3O[C@H](CO)[C@@H](O)[C@H](O)[C@H]3O)c3c(c2Br)CCCC3)cc1	[H]OC([H])([H])[C@@]1([H])O[C@@]([H])(c2c([H])c(C([H])([H])c3c([H])c([H])c(OC([H])([H])C([H])([H])[H])c([H])c3[H])c(Br)c3c2C([H])([H])C([H])([H])C([H])([H])C3([H])[H])[C@]([H])(O[H])[C@@]([H])(O[H])[C@]1([H])O[H]	2.8323000000000014	507.4210000000002	9.060480747381382	1
CHEMBL1672798	OC[C@H]1O[C@@H](c2ccc(Cl)c(Cc3ncc(-c4nccs4)s3)c2)[C@H](O)[C@@H](O)[C@@H]1O	[H]OC([H])([H])[C@@]1([H])O[C@@]([H])(c2c([H])c([H])c(Cl)c(C([H])([H])c3nc([H])c(-c4nc([H])c([H])s4)s3)c2[H])[C@]([H])(O[H])[C@@]([H])(O[H])[C@]1([H])O[H]	2.0257	454.957	8.504455662453552	1
CHEMBL1672802	Cc1ccc([C@@H]2O[C@H](CO)[C@@H](O)[C@H](O)[C@H]2O)cc1Cc1ncc(-c2ccco2)s1	[H]OC([H])([H])[C@@]1([H])O[C@@]([H])(c2c([H])c([H])c(C([H])([H])[H])c(C([H])([H])c3nc([H])c(-c4oc([H])c([H])c4[H])s3)c2[H])[C@]([H])(O[H])[C@@]([H])(O[H])[C@]1([H])O[H]	1.8172199999999994	417.483	8.844663962534938	1
CHEMBL1642518	CCOC[C@H]1O[C@@H](c2ccc(Cl)c(Cc3ncc(-c4ccco4)s3)c2)[C@H](O)[C@@H](O)[C@@H]1O	[H]O[C@@]1([H])[C@]([H])(O[H])[C@@]([H])(C([H])([H])OC([H])([H])C([H])([H])[H])O[C@@]([H])(c2c([H])c([H])c(Cl)c(C([H])([H])c3nc([H])c(-c4oc([H])c([H])c4[H])s3)c2[H])[C@]1([H])O[H]	3.2064000000000017	465.9550000000002	7.16304326294045	1
CHEMBL1086408	CCc1ccc(Cc2cc([C@@H]3O[C@H](CO)[C@@H](O)[C@H](O)[C@H]3O)ccc2C)cc1	[H]OC([H])([H])[C@@]1([H])O[C@@]([H])(c2c([H])c([H])c(C([H])([H])[H])c(C([H])([H])c3c([H])c([H])c(C([H])([H])C([H])([H])[H])c([H])c3[H])c2[H])[C@]([H])(O[H])[C@@]([H])(O[H])[C@]1([H])O[H]	1.66312	372.46099999999996	8.823908740944319	1
CHEMBL4113665	OC[C@H]1O[C@H](c2ccc(Cl)c(Cc3ccc(O[C@@H]4C[C@@H]5C[C@@H]5C4)cc3)c2)[C@H](O)[C@@H](O)[C@@H]1O	[H]OC([H])([H])[C@@]1([H])O[C@]([H])(c2c([H])c([H])c(Cl)c(C([H])([H])c3c([H])c([H])c(O[C@@]4([H])C([H])([H])[C@@]5([H])C([H])([H])[C@@]5([H])C4([H])[H])c([H])c3[H])c2[H])[C@]([H])(O[H])[C@@]([H])(O[H])[C@]1([H])O[H]	2.6230000000000007	460.9540000000001	6.550012779356573	1
CHEMBL1090414	COc1ccc(Cc2cc([C@@H]3OC4(COC4)[C@@H](O)[C@H](O)[C@H]3O)ccc2Cl)cc1	[H]O[C@]1([H])[C@@]([H])(O[H])[C@]([H])(O[H])C2(O[C@@]1([H])c1c([H])c([H])c(Cl)c(C([H])([H])c3c([H])c([H])c(OC([H])([H])[H])c([H])c3[H])c1[H])C([H])([H])OC2([H])[H]	1.8623999999999994	406.8620000000002	7.638272163982407	1
CHEMBL4113334	COc1ccc(Cc2cc([C@@H]3O[C@H](SC)[C@@H](O)[C@H](O)[C@H]3O)c3c(c2Cl)CCC3)cc1	[H]O[C@@]1([H])[C@]([H])(O[H])[C@@]([H])(SC([H])([H])[H])O[C@@]([H])(c2c([H])c(C([H])([H])c3c([H])c([H])c(OC([H])([H])[H])c([H])c3[H])c(Cl)c3c2C([H])([H])C([H])([H])C3([H])[H])[C@]1([H])O[H]	3.2712000000000017	450.9840000000002	9.301029995663981	1
CHEMBL4112413	OC[C@H]1O[C@@H](c2cc(Cc3cc4ccccc4s3)c(Cl)c3c2CCO3)[C@H](O)[C@@H](O)[C@@H]1O	[H]OC([H])([H])[C@@]1([H])O[C@@]([H])(c2c([H])c(C([H])([H])c3sc4c([H])c([H])c([H])c([H])c4c3[H])c(Cl)c3c2C([H])([H])C([H])([H])O3)[C@]([H])(O[H])[C@@]([H])(O[H])[C@]1([H])O[H]	2.5953000000000013	462.9510000000002	8.853871964321762	1
CHEMBL131703	O=C(/C=C/c1ccc(Br)cc1)c1c(O)cc(O)cc1O	[H]Oc1c([H])c(O[H])c(C(=O)/C([H])=C(\[H])c2c([H])c([H])c(Br)c([H])c2[H])c(O[H])c1[H]	3.4620000000000006	335.153	4.628932137728264	0
CHEMBL567372	CCOc1ccc(Cc2cc([C@@H]3OC(O)[C@@H](O)[C@H](O)[C@H]3O)ccc2Cl)cc1	[H]OC1([H])O[C@@]([H])(c2c([H])c([H])c(Cl)c(C([H])([H])c3c([H])c([H])c(OC([H])([H])C([H])([H])[H])c([H])c3[H])c2[H])[C@]([H])(O[H])[C@@]([H])(O[H])[C@]1([H])O[H]	1.8018999999999994	394.851	6.552841968657781	1
CHEMBL567954	CCOc1ccc(Cc2cc([C@@H]3OC(OCCN(C)C)[C@@H](O)[C@H](O)[C@H]3O)ccc2Cl)cc1	[H]O[C@]1([H])[C@@]([H])(O[H])[C@]([H])(O[H])C([H])(OC([H])([H])C([H])([H])N(C([H])([H])[H])C([H])([H])[H])O[C@@]1([H])c1c([H])c([H])c(Cl)c(C([H])([H])c2c([H])c([H])c(OC([H])([H])C([H])([H])[H])c([H])c2[H])c1[H]	2.3878000000000004	465.97400000000016	5.443697499232713	0
CHEMBL566484	COC1O[C@@H](c2ccc(Cl)c(Cc3ccc(O[C@H]4CCN(C)C4)cc3)c2)[C@H](O)[C@@H](O)[C@@H]1O	[H]O[C@]1([H])[C@@]([H])(O[H])[C@]([H])(O[H])C([H])(OC([H])([H])[H])O[C@@]1([H])c1c([H])c([H])c(Cl)c(C([H])([H])c2c([H])c([H])c(O[C@]3([H])C([H])([H])N(C([H])([H])[H])C([H])([H])C3([H])[H])c([H])c2[H])c1[H]	2.1402	463.9580000000003	6.769551078621726	1
CHEMBL585703	CCOc1ccc(Cc2cc([C@@H]3OC(OC)[C@@H](O)[C@H](O)[C@H]3O)ccc2C)cc1	[H]O[C@]1([H])[C@@]([H])(O[H])[C@]([H])(O[H])C([H])(OC([H])([H])[H])O[C@@]1([H])c1c([H])c([H])c(C([H])([H])[H])c(C([H])([H])c2c([H])c([H])c(OC([H])([H])C([H])([H])[H])c([H])c2[H])c1[H]	2.11102	388.4600000000001	7.259637310505756	1
CHEMBL1672776	CCCCCCc1cnc(Cc2cc([C@@H]3O[C@H](CO)[C@@H](O)[C@H](O)[C@H]3O)ccc2Cl)s1	[H]OC([H])([H])[C@@]1([H])O[C@@]([H])(c2c([H])c([H])c(Cl)c(C([H])([H])c3nc([H])c(C([H])([H])C([H])([H])C([H])([H])C([H])([H])C([H])([H])C([H])([H])[H])s3)c2[H])[C@]([H])(O[H])[C@@]([H])(O[H])[C@]1([H])O[H]	3.0250000000000017	456.0040000000002	8.301029995663981	1
CHEMBL1672777	CCCCCCCc1cnc(Cc2cc([C@@H]3O[C@H](CO)[C@@H](O)[C@H](O)[C@H]3O)ccc2Cl)s1	[H]OC([H])([H])[C@@]1([H])O[C@@]([H])(c2c([H])c([H])c(Cl)c(C([H])([H])c3nc([H])c(C([H])([H])C([H])([H])C([H])([H])C([H])([H])C([H])([H])C([H])([H])C([H])([H])[H])s3)c2[H])[C@]([H])(O[H])[C@@]([H])(O[H])[C@]1([H])O[H]	3.415100000000002	470.03100000000023	7.906578314837765	1
CHEMBL1672787	CCSc1cnc(Cc2cc([C@@H]3O[C@H](CO)[C@@H](O)[C@H](O)[C@H]3O)ccc2Cl)s1	[H]OC([H])([H])[C@@]1([H])O[C@@]([H])(c2c([H])c([H])c(Cl)c(C([H])([H])c3nc([H])c(SC([H])([H])C([H])([H])[H])s3)c2[H])[C@]([H])(O[H])[C@@]([H])(O[H])[C@]1([H])O[H]	2.0142	431.9630000000001	7.510041520575165	1
CHEMBL1672788	CCCSc1cnc(Cc2cc([C@@H]3O[C@H](CO)[C@@H](O)[C@H](O)[C@H]3O)ccc2Cl)s1	[H]OC([H])([H])[C@@]1([H])O[C@@]([H])(c2c([H])c([H])c(Cl)c(C([H])([H])c3nc([H])c(SC([H])([H])C([H])([H])C([H])([H])[H])s3)c2[H])[C@]([H])(O[H])[C@@]([H])(O[H])[C@]1([H])O[H]	2.4043000000000005	445.9900000000001	7.248720896016658	1
CHEMBL4112401	CCOc1ccc(Cc2cc([C@@H]3O[C@H](SC)[C@@H](O)[C@H](O)[C@H]3O)c3c(c2Cl)OCCO3)cc1	[H]O[C@@]1([H])[C@]([H])(O[H])[C@@]([H])(SC([H])([H])[H])O[C@@]([H])(c2c([H])c(C([H])([H])c3c([H])c([H])c(OC([H])([H])C([H])([H])[H])c([H])c3[H])c(Cl)c3c2OC([H])([H])C([H])([H])O3)[C@]1([H])O[H]	2.9438000000000017	482.98200000000026	9.148741651280925	1
CHEMBL3109019	CCOc1ccc(Cc2cn([C@@H]3O[C@H](CO)[C@@H](O)[C@H](O)[C@H]3O)c3cccc(F)c23)cc1	[H]OC([H])([H])[C@@]1([H])O[C@@]([H])(n2c([H])c(C([H])([H])c3c([H])c([H])c(OC([H])([H])C([H])([H])[H])c([H])c3[H])c3c(F)c([H])c([H])c([H])c32)[C@]([H])(O[H])[C@@]([H])(O[H])[C@]1([H])O[H]	1.7422999999999997	431.4600000000001	8.318758762624412	1
CHEMBL3288757	CN1C(=O)CN(c2ccc(Cc3cc([C@@H]4O[C@H](CO)[C@@H](O)[C@H](O)[C@H]4O)ccc3Cl)cc2)C1=O	[H]OC([H])([H])[C@@]1([H])O[C@@]([H])(c2c([H])c([H])c(Cl)c(C([H])([H])c3c([H])c([H])c(N4C(=O)N(C([H])([H])[H])C(=O)C4([H])[H])c([H])c3[H])c2[H])[C@]([H])(O[H])[C@@]([H])(O[H])[C@]1([H])O[H]	0.8440999999999999	476.9130000000002	6.31069114087638	1
CHEMBL1779216	O=C1COc2c(Cl)cc(Cl)cc2N1Cc1nnc(-c2ccccn2)n1CCC(F)(F)F	[H]c1nc(-c2nnc(C([H])([H])N3C(=O)C([H])([H])Oc4c(Cl)c([H])c(Cl)c([H])c43)n2C([H])([H])C([H])([H])C(F)(F)F)c([H])c([H])c1[H]	4.524900000000002	472.25400000000013	7.886056647693163	1
CHEMBL1779342	CCCn1c(CN2C(=O)COc3c2cc(Cl)cc3[N+](=O)[O-])nnc1-c1ncccc1C	[H]c1nc(-c2nnc(C([H])([H])N3C(=O)C([H])([H])Oc4c3c([H])c(Cl)c([H])c4[N+](=O)[O-])n2C([H])([H])C([H])([H])C([H])([H])[H])c(C([H])([H])[H])c([H])c1[H]	3.545720000000002	442.8630000000002	5.292429823902063	0
CHEMBL1807551	OC[C@H]1O[C@@H](c2ccc(Cl)c(Cc3ccc(C4CC4)cc3)c2)[C@H](O)[C@@H](O)[C@@H]1O	[H]OC([H])([H])[C@@]1([H])O[C@@]([H])(c2c([H])c([H])c(Cl)c(C([H])([H])c3c([H])c([H])c(C4([H])C([H])([H])C4([H])[H])c([H])c3[H])c2[H])[C@]([H])(O[H])[C@@]([H])(O[H])[C@]1([H])O[H]	2.3231000000000006	404.8900000000001	8.744727494896694	1
CHEMBL1807547	C=Cc1ccc(Cc2cc([C@@H]3O[C@H](CO)[C@@H](O)[C@H](O)[C@H]3O)ccc2Cl)cc1	[H]OC([H])([H])[C@@]1([H])O[C@@]([H])(c2c([H])c([H])c(Cl)c(C([H])([H])c3c([H])c([H])c(C([H])=C([H])[H])c([H])c3[H])c2[H])[C@]([H])(O[H])[C@@]([H])(O[H])[C@]1([H])O[H]	2.0887000000000007	390.86300000000006	8.356547323513812	1
CHEMBL1807542	C#CCOCCOc1ccc(Cc2cc([C@@H]3O[C@H](CO)[C@@H](O)[C@H](O)[C@H]3O)ccc2Cl)cc1	[H]C#CC([H])([H])OC([H])([H])C([H])([H])Oc1c([H])c([H])c(C([H])([H])c2c([H])c([C@]3([H])O[C@]([H])(C([H])([H])O[H])[C@@]([H])(O[H])[C@]([H])(O[H])[C@@]3([H])O[H])c([H])c([H])c2Cl)c([H])c1[H]	1.4742999999999997	462.92600000000004	8.096910013008056	1
CHEMBL1807540	OCCOc1ccc(Cc2cc([C@@H]3O[C@H](CO)[C@@H](O)[C@H](O)[C@H]3O)ccc2Cl)cc1	[H]OC([H])([H])C([H])([H])Oc1c([H])c([H])c(C([H])([H])c2c([H])c([C@]3([H])O[C@]([H])(C([H])([H])O[H])[C@@]([H])(O[H])[C@]([H])(O[H])[C@@]3([H])O[H])c([H])c([H])c2Cl)c([H])c1[H]	0.8167999999999993	424.87700000000007	6.368556230986828	1
CHEMBL4112382	OC[C@H]1O[C@H](c2ccc(Cl)c(Cc3ccc(O[C@H]4C[C@@H]5C[C@@H]5C4)cc3)c2)[C@H](O)[C@@H](O)[C@@H]1O	[H]OC([H])([H])[C@@]1([H])O[C@]([H])(c2c([H])c([H])c(Cl)c(C([H])([H])c3c([H])c([H])c(O[C@]4([H])C([H])([H])[C@@]5([H])C([H])([H])[C@@]5([H])C4([H])[H])c([H])c3[H])c2[H])[C@]([H])(O[H])[C@@]([H])(O[H])[C@]1([H])O[H]	2.6230000000000007	460.9540000000001	5.954305486705163	0
CHEMBL2048487	OC[C@H]1C[C@@H](c2cccc(Cc3ccc(C4CC4)cc3)c2)[C@H](O)[C@@H](O)[C@@H]1O	[H]OC([H])([H])[C@@]1([H])C([H])([H])[C@@]([H])(c2c([H])c([H])c([H])c(C([H])([H])c3c([H])c([H])c(C4([H])C([H])([H])C4([H])[H])c([H])c3[H])c2[H])[C@]([H])(O[H])[C@@]([H])(O[H])[C@]1([H])O[H]	2.333300000000001	368.47299999999996	7.958607314841775	1
CHEMBL2048491	CCc1ccc(Cc2ccc(OC)c([C@]3(O)C[C@H](CO)[C@@H](O)[C@H](O)[C@H]3O)c2)cc1	[H]OC([H])([H])[C@@]1([H])C([H])([H])[C@@](O[H])(c2c([H])c(C([H])([H])c3c([H])c([H])c(C([H])([H])C([H])([H])[H])c([H])c3[H])c([H])c([H])c2OC([H])([H])[H])[C@]([H])(O[H])[C@@]([H])(O[H])[C@]1([H])O[H]	1.1308999999999996	402.4870000000001	7.853871964321762	1
CHEMBL589254	C/C=C1/CN2[C@@H]3C[C@@]45c6cc(OC)ccc6N(C)[C@]4(O3)[C@@H]2C[C@@H]1[C@@]5(COC(=O)/C=C/c1ccccc1)C(=O)OC	[H]/C(C(=O)OC([H])([H])[C@]1(C(=O)OC([H])([H])[H])[C@]23c4c([H])c(OC([H])([H])[H])c([H])c([H])c4N(C([H])([H])[H])[C@@]24O[C@]([H])(N2C([H])([H])/C(=C(\[H])C([H])([H])[H])[C@]1([H])C([H])([H])[C@]24[H])C3([H])[H])=C(/[H])c1c([H])c([H])c([H])c([H])c1[H]	3.9055000000000026	542.6320000000004	6	1
CHEMBL590772	C/C=C1/CN2[C@@H]3C[C@@]45c6cc(OC)ccc6N(C)[C@]4(O3)[C@@H]2C[C@@H]1[C@@]5(COCc1ccccc1)C(=O)OC	[H]/C(=C1\C([H])([H])N2[C@@]3([H])C([H])([H])[C@]1([H])[C@](C(=O)OC([H])([H])[H])(C([H])([H])OC([H])([H])c1c([H])c([H])c([H])c([H])c1[H])[C@]14c5c([H])c(OC([H])([H])[H])c([H])c([H])c5N(C([H])([H])[H])[C@@]13O[C@@]2([H])C4([H])[H])C([H])([H])[H]	3.865700000000003	502.6110000000003	4	0
CHEMBL1213739	OC[C@H]1O[C@@H](c2ncc(Cc3ccc(Cl)cc3)s2)[C@H](O)[C@@H](O)[C@@H]1O	[H]OC([H])([H])[C@@]1([H])O[C@@]([H])(c2nc([H])c(C([H])([H])c3c([H])c([H])c(Cl)c([H])c3[H])s2)[C@]([H])(O[H])[C@@]([H])(O[H])[C@]1([H])O[H]	0.9021999999999997	371.84200000000004	5	0
CHEMBL1213859	CC(C)(C)c1ccc(Cc2sc([C@@H]3O[C@H](CO)[C@@H](O)[C@H](O)[C@H]3O)nc2Br)cc1	[H]OC([H])([H])[C@@]1([H])O[C@@]([H])(c2nc(Br)c(C([H])([H])c3c([H])c([H])c(C(C([H])([H])[H])(C([H])([H])[H])C([H])([H])[H])c([H])c3[H])s2)[C@]([H])(O[H])[C@@]([H])(O[H])[C@]1([H])O[H]	2.3088	472.4010000000001	5.627087997029894	0
CHEMBL1213861	Cc1ccc(Cc2nc([C@@H]3O[C@H](CO)[C@@H](O)[C@H](O)[C@H]3O)sc2Cl)cc1	[H]OC([H])([H])[C@@]1([H])O[C@@]([H])(c2nc(C([H])([H])c3c([H])c([H])c(C([H])([H])[H])c([H])c3[H])c(Cl)s2)[C@]([H])(O[H])[C@@]([H])(O[H])[C@]1([H])O[H]	1.2106199999999996	385.8690000000001	6.590066876668706	1
CHEMBL4112259	OC[C@H]1O[C@@H](c2ccc(Cl)c(Cc3ccc(O[C@@H]4C[C@@H]5C[C@@H]5C4)cc3)c2)[C@H](O)[C@@H](O)[C@@H]1O	[H]OC([H])([H])[C@@]1([H])O[C@@]([H])(c2c([H])c([H])c(Cl)c(C([H])([H])c3c([H])c([H])c(O[C@@]4([H])C([H])([H])[C@@]5([H])C([H])([H])[C@@]5([H])C4([H])[H])c([H])c3[H])c2[H])[C@]([H])(O[H])[C@@]([H])(O[H])[C@]1([H])O[H]	2.6230000000000007	460.9540000000001	8.106238237942057	1
CHEMBL1762503	O=C1COc2ccc(Cl)cc2N1Cc1nnc(CCc2ccc(Cl)cc2)n1C1CC1	[H]c1c([H])c(C([H])([H])C([H])([H])c2nnc(C([H])([H])N3C(=O)C([H])([H])Oc4c([H])c([H])c(Cl)c([H])c43)n2C2([H])C([H])([H])C2([H])[H])c([H])c([H])c1Cl	4.630600000000004	443.3340000000002	5.801342913045578	0
CHEMBL4112174	CCc1ccc(Cc2cc([C@@H]3O[C@H](CO)[C@@H](O)[C@H](O)[C@H]3O)c3c(c2Cl)CCCC3)cc1	[H]OC([H])([H])[C@@]1([H])O[C@@]([H])(c2c([H])c(C([H])([H])c3c([H])c([H])c(C([H])([H])C([H])([H])[H])c([H])c3[H])c(Cl)c3c2C([H])([H])C([H])([H])C([H])([H])C3([H])[H])[C@]([H])(O[H])[C@@]([H])(O[H])[C@]1([H])O[H]	2.886900000000001	446.97100000000023	9.309803919971486	1
CHEMBL1762485	CC(C)n1c(CN2C(=O)CSc3ccc(C(F)(F)F)cc32)nnc1SCc1ccc(Cl)cc1	[H]c1c([H])c(C([H])([H])Sc2nnc(C([H])([H])N3C(=O)C([H])([H])Sc4c([H])c([H])c(C(F)(F)F)c([H])c43)n2C([H])(C([H])([H])[H])C([H])([H])[H])c([H])c([H])c1Cl	6.462400000000004	513.0100000000001	5.920818753952375	0
CHEMBL1762497	CCCn1c(CCc2ccc(Cl)cc2)nnc1CN1C(=O)COc2ccc(C(F)(F)F)cc21	[H]c1c([H])c(C([H])([H])C([H])([H])c2nnc(C([H])([H])N3C(=O)C([H])([H])Oc4c([H])c([H])c(C(F)(F)F)c([H])c43)n2C([H])([H])C([H])([H])C([H])([H])[H])c([H])c([H])c1Cl	5.071100000000005	478.90200000000016	6.7447274948966935	1
CHEMBL2430318	CCc1ccc(Cc2cccn([C@@H]3O[C@H](CO)[C@@H](O)[C@H](O)[C@H]3O)c2=O)cc1	[H]OC([H])([H])[C@@]1([H])O[C@@]([H])(n2c([H])c([H])c([H])c(C([H])([H])c3c([H])c([H])c(C([H])([H])C([H])([H])[H])c([H])c3[H])c2=O)[C@]([H])(O[H])[C@@]([H])(O[H])[C@]1([H])O[H]	-0.0261	375.42100000000005	5.175809059347417	0
CHEMBL1808390	OC[C@H]1O[C@@H](c2ccc(Cl)c(Cc3ccc(OCCOC4CCCC4)cc3)c2)[C@H](O)[C@@H](O)[C@@H]1O	[H]OC([H])([H])[C@@]1([H])O[C@@]([H])(c2c([H])c([H])c(Cl)c(C([H])([H])c3c([H])c([H])c(OC([H])([H])C([H])([H])OC4([H])C([H])([H])C([H])([H])C([H])([H])C4([H])[H])c([H])c3[H])c2[H])[C@]([H])(O[H])[C@@]([H])(O[H])[C@]1([H])O[H]	2.783700000000001	492.99600000000027	8.397940008672037	1
CHEMBL1642517	COC[C@H]1O[C@@H](c2ccc(Cl)c(Cc3ncc(-c4ccco4)s3)c2)[C@H](O)[C@@H](O)[C@@H]1O	[H]O[C@@]1([H])[C@]([H])(O[H])[C@@]([H])(C([H])([H])OC([H])([H])[H])O[C@@]([H])(c2c([H])c([H])c(Cl)c(C([H])([H])c3nc([H])c(-c4oc([H])c([H])c4[H])s3)c2[H])[C@]1([H])O[H]	2.8163000000000014	451.92800000000017	7.628932137728264	1
CHEMBL4111780	CCOc1ccc(Cc2cc([C@@H]3O[C@H](SC)[C@@H](O)[C@H](O)[C@H]3O)c3c(c2Cl)OCO3)cc1	[H]O[C@@]1([H])[C@]([H])(O[H])[C@@]([H])(SC([H])([H])[H])O[C@@]([H])(c2c([H])c(C([H])([H])c3c([H])c([H])c(OC([H])([H])C([H])([H])[H])c([H])c3[H])c(Cl)c3c2OC([H])([H])O3)[C@]1([H])O[H]	2.901300000000002	468.9550000000002	9.309803919971486	1
CHEMBL3125459	[2H]C([2H])([2H])Oc1ccc(Cc2cc([C@@H]3O[C@H](CO)[C@@H](O)[C@H](O)[C@H]3O)ccc2Cl)cc1	[H]OC([H])([H])[C@@]1([H])O[C@@]([H])(c2c([H])c([H])c(Cl)c(C([H])([H])c3c([H])c([H])c(OC([2H])([2H])[2H])c([H])c3[H])c2[H])[C@]([H])(O[H])[C@@]([H])(O[H])[C@]1([H])O[H]	1.454299999999999	397.869	8.602059991327963	1
CHEMBL4111678	Cc1ccc(Cc2cc([C@@H]3O[C@H](CO)[C@@H](O)[C@H](O)[C@H]3O)c3c(c2Cl)CCCO3)cc1	[H]OC([H])([H])[C@@]1([H])O[C@@]([H])(c2c([H])c(C([H])([H])c3c([H])c([H])c(C([H])([H])[H])c([H])c3[H])c(Cl)c3c2OC([H])([H])C([H])([H])C3([H])[H])[C@]([H])(O[H])[C@@]([H])(O[H])[C@]1([H])O[H]	2.07912	434.9160000000002	8.958607314841775	1
CHEMBL1779204	O=C(O)c1cc(Cl)cc2c1OCC(=O)N2Cc1nnc(CCc2ccc(Cl)cc2)n1CCC(F)(F)F	[H]OC(=O)c1c([H])c(Cl)c([H])c2c1OC([H])([H])C(=O)N2C([H])([H])c1nnc(C([H])([H])C([H])([H])c2c([H])c([H])c(Cl)c([H])c2[H])n1C([H])([H])C([H])([H])C(F)(F)F	4.946300000000003	543.3290000000003	5	0
CHEMBL1779209	N#Cc1cc(Cl)cc2c1OCC(=O)N2Cc1nnc(CCc2ccc(Cl)cc2)n1CCC(F)(F)F	[H]c1c([H])c(C([H])([H])C([H])([H])c2nnc(C([H])([H])N3C(=O)C([H])([H])Oc4c(C#N)c([H])c(Cl)c([H])c43)n2C([H])([H])C([H])([H])C(F)(F)F)c([H])c([H])c1Cl	5.119780000000004	524.3300000000002	7.229147988357856	1
CHEMBL1779213	O=C1COc2c(Cl)cc(Cl)cc2N1Cc1nnc(COc2ccc(Cl)cc2)n1CCC(F)(F)F	[H]c1c([H])c(OC([H])([H])c2nnc(C([H])([H])N3C(=O)C([H])([H])Oc4c(Cl)c([H])c(Cl)c([H])c43)n2C([H])([H])C([H])([H])C(F)(F)F)c([H])c([H])c1Cl	5.695300000000003	535.7370000000002	7.136677139879544	1
CHEMBL1779338	CCCn1c(CN2C(=O)COc3c2cc(Cl)cc3[N+](=O)[O-])nnc1-c1ccc(Cl)cn1	[H]c1nc(-c2nnc(C([H])([H])N3C(=O)C([H])([H])Oc4c3c([H])c(Cl)c([H])c4[N+](=O)[O-])n2C([H])([H])C([H])([H])C([H])([H])[H])c([H])c([H])c1Cl	3.8907000000000034	463.2810000000002	8.301029995663981	1
CHEMBL1779341	CCCn1c(CN2C(=O)COc3c(C)cc(C)cc32)nnc1-c1ccccn1	[H]c1nc(-c2nnc(C([H])([H])N3C(=O)C([H])([H])Oc4c3c([H])c(C([H])([H])[H])c([H])c4C([H])([H])[H])n2C([H])([H])C([H])([H])C([H])([H])[H])c([H])c([H])c1[H]	3.2925400000000016	377.44800000000015	7.920818753952375	1
CHEMBL1762490	CCn1c(CN2C(=O)COc3ccc(Br)cc32)nnc1SCc1ccc(Cl)cc1	[H]c1c([H])c(C([H])([H])Sc2nnc(C([H])([H])N3C(=O)C([H])([H])Oc4c([H])c([H])c(Br)c([H])c43)n2C([H])([H])C([H])([H])[H])c([H])c([H])c1Cl	4.9318000000000035	493.8140000000001	7.045757490560675	1
CHEMBL1762495	CCn1c(CN2C(=O)COc3c(Cl)cccc32)nnc1SCc1ccc(Cl)cc1	[H]c1c([H])c(Cl)c2c(c1[H])N(C([H])([H])c1nnc(SC([H])([H])c3c([H])c([H])c(Cl)c([H])c3[H])n1C([H])([H])C([H])([H])[H])C(=O)C([H])([H])O2	4.822700000000004	449.3630000000002	6.823908740944319	1
CHEMBL1762496	CCn1c(CCc2ccc(Cl)cc2)nnc1CN1C(=O)COc2ccc(C(F)(F)F)cc21	[H]c1c([H])c(C([H])([H])C([H])([H])c2nnc(C([H])([H])N3C(=O)C([H])([H])Oc4c([H])c([H])c(C(F)(F)F)c([H])c43)n2C([H])([H])C([H])([H])[H])c([H])c([H])c1Cl	4.681000000000004	464.8750000000001	6.1938200260161125	1
CHEMBL4070322	CCOc1ccc(Cc2cc([C@]34OC[C@](Sc5ccccn5)(O3)[C@@H](O)[C@H](O)[C@H]4O)ccc2Cl)cc1	[H]O[C@]1([H])[C@@]([H])(O[H])[C@@]2(c3c([H])c([H])c(Cl)c(C([H])([H])c4c([H])c([H])c(OC([H])([H])C([H])([H])[H])c([H])c4[H])c3[H])OC([H])([H])[C@](Sc3nc([H])c([H])c([H])c3[H])(O2)[C@@]1([H])O[H]	3.5090000000000026	516.0150000000002	7.546681659952962	1
CHEMBL4111439	CCc1ccc(Cc2cc([C@@H]3O[C@H](CO)[C@@H](O)[C@H](O)[C@H]3O)c3c(c2Cl)SCC3)cc1	[H]OC([H])([H])[C@@]1([H])O[C@@]([H])(c2c([H])c(C([H])([H])c3c([H])c([H])c(C([H])([H])C([H])([H])[H])c([H])c3[H])c(Cl)c3c2C([H])([H])C([H])([H])S3)[C@]([H])(O[H])[C@@]([H])(O[H])[C@]1([H])O[H]	2.656300000000001	450.98400000000015	9.060480747381382	1
CHEMBL4111173	COc1ccc(Cc2cc([C@@H]3O[C@H](CO)[C@@H](O)[C@H](O)[C@H]3O)c3c(c2C)OCO3)cc1	[H]OC([H])([H])[C@@]1([H])O[C@@]([H])(c2c([H])c(C([H])([H])c3c([H])c([H])c(OC([H])([H])[H])c([H])c3[H])c(C([H])([H])[H])c3c2OC([H])([H])O3)[C@]([H])(O[H])[C@@]([H])(O[H])[C@]1([H])O[H]	0.83802	418.4420000000001	8.795880017344075	1
CHEMBL4111036	Cc1ccc(Cc2cc([C@@H]3O[C@H](CO)[C@@H](O)[C@H](O)[C@H]3O)c3c(c2Cl)OCO3)cc1	[H]OC([H])([H])[C@@]1([H])O[C@@]([H])(c2c([H])c(C([H])([H])c3c([H])c([H])c(C([H])([H])[H])c([H])c3[H])c(Cl)c3c2OC([H])([H])O3)[C@]([H])(O[H])[C@@]([H])(O[H])[C@]1([H])O[H]	1.4828200000000002	422.86100000000016	9	1
CHEMBL4110861	Cc1ccc(Cc2cc([C@@H]3O[C@H](CO)[C@@H](O)[C@H](O)[C@H]3O)c3c(c2Cl)CCO3)cc1	[H]OC([H])([H])[C@@]1([H])O[C@@]([H])(c2c([H])c(C([H])([H])c3c([H])c([H])c(C([H])([H])[H])c([H])c3[H])c(Cl)c3c2OC([H])([H])C3([H])[H])[C@]([H])(O[H])[C@@]([H])(O[H])[C@]1([H])O[H]	1.68902	420.8890000000002	8.853871964321762	1
CHEMBL4110562	CSc1ccc(Cc2cc([C@@H]3O[C@H](CO)[C@@H](O)[C@H](O)[C@H]3O)c3c(c2Cl)OCCO3)cc1	[H]OC([H])([H])[C@@]1([H])O[C@@]([H])(c2c([H])c(C([H])([H])c3c([H])c([H])c(SC([H])([H])[H])c([H])c3[H])c(Cl)c3c2OC([H])([H])C([H])([H])O3)[C@]([H])(O[H])[C@@]([H])(O[H])[C@]1([H])O[H]	1.9387999999999992	468.9550000000002	9.070581074285707	1
CHEMBL4110474	COc1ccc(Cc2cc([C@@H]3O[C@H](CO)[C@@H](O)[C@H](O)[C@H]3O)c3c(c2Cl)CCS3)cc1	[H]OC([H])([H])[C@@]1([H])O[C@@]([H])(c2c([H])c(C([H])([H])c3c([H])c([H])c(OC([H])([H])[H])c([H])c3[H])c(Cl)c3c2SC([H])([H])C3([H])[H])[C@]([H])(O[H])[C@@]([H])(O[H])[C@]1([H])O[H]	2.1025000000000005	452.9560000000002	8.638272163982407	1
CHEMBL4110395	OC[C@H]1O[C@@H](c2cc(Cc3ccc(C4CC4)cc3)c(Cl)c3c2CCS3)[C@H](O)[C@@H](O)[C@@H]1O	[H]OC([H])([H])[C@@]1([H])O[C@@]([H])(c2c([H])c(C([H])([H])c3c([H])c([H])c(C4([H])C([H])([H])C4([H])[H])c([H])c3[H])c(Cl)c3c2C([H])([H])C([H])([H])S3)[C@]([H])(O[H])[C@@]([H])(O[H])[C@]1([H])O[H]	2.9713000000000025	462.9950000000002	9.173925197299173	1
CHEMBL4109996	Cc1ccc(Cc2cc3c(c([C@@H]4O[C@H](CO)[C@@H](O)[C@H](O)[C@H]4O)c2)CCC3)cc1	[H]OC([H])([H])[C@@]1([H])O[C@@]([H])(c2c([H])c(C([H])([H])c3c([H])c([H])c(C([H])([H])[H])c([H])c3[H])c([H])c3c2C([H])([H])C([H])([H])C3([H])[H])[C@]([H])(O[H])[C@@]([H])(O[H])[C@]1([H])O[H]	1.5894199999999994	384.47200000000015	8.096910013008056	1
CHEMBL4109832	OC[C@H]1O[C@@H](c2cc(Cc3cc4ccccc4s3)c(Cl)c3c2OCO3)[C@H](O)[C@@H](O)[C@@H]1O	[H]OC([H])([H])[C@@]1([H])O[C@@]([H])(c2c([H])c(C([H])([H])c3sc4c([H])c([H])c([H])c([H])c4c3[H])c(Cl)c3c2OC([H])([H])O3)[C@]([H])(O[H])[C@@]([H])(O[H])[C@]1([H])O[H]	2.3891000000000004	464.9230000000002	8.823908740944319	1
CHEMBL1807550	N#Cc1ccc(Cc2cc([C@@H]3O[C@H](CO)[C@@H](O)[C@H](O)[C@H]3O)ccc2Cl)cc1	[H]OC([H])([H])[C@@]1([H])O[C@@]([H])(c2c([H])c([H])c(Cl)c(C([H])([H])c3c([H])c([H])c(C#N)c([H])c3[H])c2[H])[C@]([H])(O[H])[C@@]([H])(O[H])[C@]1([H])O[H]	1.3173799999999996	389.835	8	1
CHEMBL2430320	CCc1ccc(Cc2c3ccccc3nn2[C@@H]2O[C@H](CO)[C@@H](O)[C@H](O)[C@H]2O)cc1	[H]OC([H])([H])[C@@]1([H])O[C@@]([H])(n2nc3c([H])c([H])c([H])c([H])c3c2C([H])([H])c2c([H])c([H])c(C([H])([H])C([H])([H])[H])c([H])c2[H])[C@]([H])(O[H])[C@@]([H])(O[H])[C@]1([H])O[H]	1.1618999999999995	398.4590000000001	5.959397659885927	0
CHEMBL567953	COCCOc1ccc(Cc2cc([C@@H]3OC(OC)[C@@H](O)[C@H](O)[C@H]3O)ccc2Cl)cc1	[H]O[C@]1([H])[C@@]([H])(O[H])[C@]([H])(O[H])C([H])(OC([H])([H])[H])O[C@@]1([H])c1c([H])c([H])c(Cl)c(C([H])([H])c2c([H])c([H])c(OC([H])([H])C([H])([H])OC([H])([H])[H])c([H])c2[H])c1[H]	2.0825	438.9040000000003	7.346787486224656	1
CHEMBL567743	COC1O[C@@H](c2ccc(Cl)c(Cc3ccc(OCCO)cc3)c2)[C@H](O)[C@@H](O)[C@@H]1O	[H]OC([H])([H])C([H])([H])Oc1c([H])c([H])c(C([H])([H])c2c([H])c([C@]3([H])OC([H])(OC([H])([H])[H])[C@@]([H])(O[H])[C@]([H])(O[H])[C@@]3([H])O[H])c([H])c([H])c2Cl)c([H])c1[H]	1.4283999999999992	424.87700000000007	7.443697499232713	1
CHEMBL568398	CCOc1ccc(Cc2cccc([C@@H]3OC(OC)[C@@H](O)[C@H](O)[C@H]3O)c2)cc1	[H]O[C@]1([H])[C@@]([H])(O[H])[C@]([H])(O[H])C([H])(OC([H])([H])[H])O[C@@]1([H])c1c([H])c([H])c([H])c(C([H])([H])c2c([H])c([H])c(OC([H])([H])C([H])([H])[H])c([H])c2[H])c1[H]	1.8025999999999998	374.4330000000001	5.958607314841775	0
CHEMBL1672789	CCCCSc1cnc(Cc2cc([C@@H]3O[C@H](CO)[C@@H](O)[C@H](O)[C@H]3O)ccc2Cl)s1	[H]OC([H])([H])[C@@]1([H])O[C@@]([H])(c2c([H])c([H])c(Cl)c(C([H])([H])c3nc([H])c(SC([H])([H])C([H])([H])C([H])([H])C([H])([H])[H])s3)c2[H])[C@]([H])(O[H])[C@@]([H])(O[H])[C@]1([H])O[H]	2.794400000000001	460.01700000000017	7.231361898752385	1
CHEMBL4109638	OC[C@H]1O[C@@H](c2cc(Cc3cc4ccccc4s3)c(Cl)c3c2OCCO3)[C@H](O)[C@@H](O)[C@@H]1O	[H]OC([H])([H])[C@@]1([H])O[C@@]([H])(c2c([H])c(C([H])([H])c3sc4c([H])c([H])c([H])c([H])c4c3[H])c(Cl)c3c2OC([H])([H])C([H])([H])O3)[C@]([H])(O[H])[C@@]([H])(O[H])[C@]1([H])O[H]	2.4316	478.9500000000002	8.657577319177793	1
CHEMBL3125148	CCOC(=O)c1nnn(-c2ccc3c(c2)oc2ccccc23)c1[C@H](O)[C@@H](O)[C@H](C)O	[H]O[C@]([H])([C@@]([H])(O[H])c1c(C(=O)OC([H])([H])C([H])([H])[H])nnn1-c1c([H])c([H])c2c(oc3c([H])c([H])c([H])c([H])c32)c1[H])[C@@]([H])(O[H])C([H])([H])[H]	2.118499999999999	411.41400000000016	6.339134521996131	1
CHEMBL4109112	Cc1ccc(Cc2cc([C@@H]3O[C@H](CO)[C@@H](O)[C@H](O)[C@H]3O)c3c(c2Cl)OCCC3)cc1	[H]OC([H])([H])[C@@]1([H])O[C@@]([H])(c2c([H])c(C([H])([H])c3c([H])c([H])c(C([H])([H])[H])c([H])c3[H])c(Cl)c3c2C([H])([H])C([H])([H])C([H])([H])O3)[C@]([H])(O[H])[C@@]([H])(O[H])[C@]1([H])O[H]	2.07912	434.9160000000002	8.721246399047171	1
CHEMBL4126863	CCc1ccc(Cc2cc([C@@H]3O[C@H](CO)[C@@H](O)[C@H](O)[C@H]3O)c(O)cc2Cl)cc1	[H]Oc1c([H])c(Cl)c(C([H])([H])c2c([H])c([H])c(C([H])([H])C([H])([H])[H])c([H])c2[H])c([H])c1[C@]1([H])O[C@]([H])(C([H])([H])O[H])[C@@]([H])(O[H])[C@]([H])(O[H])[C@@]1([H])O[H]	1.7137	408.8780000000001	9.200659450546418	1
CHEMBL4128909	Cc1ccc(Cc2cc([C@@H]3O[C@H](CO)[C@@H](O)[C@H](O)[C@H]3O)c(O)cc2Cl)cc1	[H]Oc1c([H])c(Cl)c(C([H])([H])c2c([H])c([H])c(C([H])([H])[H])c([H])c2[H])c([H])c1[C@]1([H])O[C@]([H])(C([H])([H])O[H])[C@@]([H])(O[H])[C@]([H])(O[H])[C@@]1([H])O[H]	1.45972	394.8510000000001	9.09151498112135	1
CHEMBL4108796	COc1cc(C(C)C)c(Cc2ccc(/C=C/C(C)(C)C(=O)NC(C)(C)C(N)=O)cc2C)cc1[C@@H]1O[C@H](CO)[C@@H](O)[C@H](O)[C@H]1O	[H]OC([H])([H])[C@@]1([H])O[C@@]([H])(c2c([H])c(C([H])([H])c3c([H])c([H])c(/C([H])=C(\[H])C(C(=O)N([H])C(C(=O)N([H])[H])(C([H])([H])[H])C([H])([H])[H])(C([H])([H])[H])C([H])([H])[H])c([H])c3C([H])([H])[H])c(C([H])(C([H])([H])[H])C([H])([H])[H])c([H])c2OC([H])([H])[H])[C@]([H])(O[H])[C@@]([H])(O[H])[C@]1([H])O[H]	2.652220000000001	612.7640000000006	6.2564902352715706	1
CHEMBL1784288	C=CCOc1cc(Cl)c(Cc2ncc(-c3ccsc3)s2)cc1[C@@H]1O[C@H](CO)[C@@H](O)[C@H](O)[C@H]1O	[H]OC([H])([H])[C@@]1([H])O[C@@]([H])(c2c([H])c(C([H])([H])c3nc([H])c(-c4c([H])sc([H])c4[H])s3)c(Cl)c([H])c2OC([H])([H])C([H])=C([H])[H])[C@]([H])(O[H])[C@@]([H])(O[H])[C@]1([H])O[H]	3.195500000000003	510.03300000000024	9.029653123769906	1
CHEMBL1784412	OC[C@H]1O[C@@H](c2cc(Cc3ncc(-c4ccco4)s3)c(Cl)cc2O)[C@H](O)[C@@H](O)[C@@H]1O	[H]Oc1c([H])c(Cl)c(C([H])([H])c2nc([H])c(-c3oc([H])c([H])c3[H])s2)c([H])c1[C@]1([H])O[C@]([H])(C([H])([H])O[H])[C@@]([H])(O[H])[C@]([H])(O[H])[C@@]1([H])O[H]	1.8678000000000012	453.90000000000015	9.098541678603887	1
CHEMBL1784418	OC[C@H]1O[C@@H](c2cc(Cc3ncc(-c4ccco4)s3)c(Cl)cc2OCCn2cncn2)[C@H](O)[C@@H](O)[C@@H]1O	[H]OC([H])([H])[C@@]1([H])O[C@@]([H])(c2c([H])c(C([H])([H])c3nc([H])c(-c4oc([H])c([H])c4[H])s3)c(Cl)c([H])c2OC([H])([H])C([H])([H])n2nc([H])nc2[H])[C@]([H])(O[H])[C@@]([H])(O[H])[C@]1([H])O[H]	1.8326999999999996	549.0050000000002	6.882728704344236	1
CHEMBL1784420	OCc1cc(Cl)c(Cc2ncc(-c3ccco3)s2)cc1[C@@H]1O[C@H](CO)[C@@H](O)[C@H](O)[C@H]1O	[H]OC([H])([H])c1c([H])c(Cl)c(C([H])([H])c2nc([H])c(-c3oc([H])c([H])c3[H])s2)c([H])c1[C@]1([H])O[C@]([H])(C([H])([H])O[H])[C@@]([H])(O[H])[C@]([H])(O[H])[C@@]1([H])O[H]	1.6545000000000003	467.92700000000013	8.23582386760967	1
CHEMBL1784433	OC[C@H]1O[C@@H](c2cc(Cc3ncc(-c4ccoc4)s3)c(Cl)cc2Cl)[C@H](O)[C@@H](O)[C@@H]1O	[H]OC([H])([H])[C@@]1([H])O[C@@]([H])(c2c([H])c(C([H])([H])c3nc([H])c(-c4c([H])oc([H])c4[H])s3)c(Cl)c([H])c2Cl)[C@]([H])(O[H])[C@@]([H])(O[H])[C@]1([H])O[H]	2.815600000000003	472.34600000000006	7.876148359032914	1
CHEMBL3125455	[2H]C([2H])(c1ccc(OCC)cc1)c1cc([C@@H]2O[C@H](CO)[C@@H](O)[C@H](O)[C@H]2O)ccc1Cl	[H]OC([H])([H])[C@@]1([H])O[C@@]([H])(c2c([H])c([H])c(Cl)c(C([2H])([2H])c3c([H])c([H])c(OC([H])([H])C([H])([H])[H])c([H])c3[H])c2[H])[C@]([H])(O[H])[C@@]([H])(O[H])[C@]1([H])O[H]	1.8443999999999998	410.8902035560001	8.494850021680094	1
CHEMBL3125318	[2H][C@@]1(c2ccc(Cl)c(Cc3ccc(OCC)cc3)c2)O[C@H](CO)[C@@H](O)[C@H](O)[C@H]1O	[H]OC([H])([H])[C@@]1([H])O[C@@]([2H])(c2c([H])c([H])c(Cl)c(C([H])([H])c3c([H])c([H])c(OC([H])([H])C([H])([H])[H])c([H])c3[H])c2[H])[C@]([H])(O[H])[C@@]([H])(O[H])[C@]1([H])O[H]	1.8443999999999998	409.88410177800006	8.537602002101044	1
CHEMBL3125316	[2H]C([2H])([2H])C([2H])([2H])Oc1ccc(Cc2cc([C@@H]3O[C@H](CO)[C@@H](O)[C@H](O)[C@H]3O)ccc2Cl)cc1	[H]OC([H])([H])[C@@]1([H])O[C@@]([H])(c2c([H])c([H])c(Cl)c(C([H])([H])c3c([H])c([H])c(OC([2H])([2H])C([2H])([2H])[2H])c([H])c3[H])c2[H])[C@]([H])(O[H])[C@@]([H])(O[H])[C@]1([H])O[H]	1.8443999999999998	413.909	8.602059991327963	1
CHEMBL567276	CC(C)c1ccc(Cc2cc3c(cc2Cl)CO[C@]32O[C@H](CO)[C@@H](O)[C@H](O)[C@H]2O)cc1	[H]OC([H])([H])[C@@]1([H])O[C@]2(OC([H])([H])c3c([H])c(Cl)c(C([H])([H])c4c([H])c([H])c(C([H])(C([H])([H])[H])C([H])([H])[H])c([H])c4[H])c([H])c32)[C@]([H])(O[H])[C@@]([H])(O[H])[C@]1([H])O[H]	2.211	434.9160000000001	8.148741651280925	1
CHEMBL565781	OC[C@H]1O[C@]2(OCc3cc(Cl)c(Cc4ccc(OC(F)(F)F)cc4)cc32)[C@H](O)[C@@H](O)[C@@H]1O	[H]OC([H])([H])[C@@]1([H])O[C@]2(OC([H])([H])c3c([H])c(Cl)c(C([H])([H])c4c([H])c([H])c(OC(F)(F)F)c([H])c4[H])c([H])c32)[C@]([H])(O[H])[C@@]([H])(O[H])[C@]1([H])O[H]	1.9862000000000006	476.8310000000001	9.522878745280337	1
CHEMBL584689	CCc1ccc(Cc2cc3c(cc2F)CO[C@]32O[C@H](CO)[C@@H](O)[C@H](O)[C@H]2O)cc1	[H]OC([H])([H])[C@@]1([H])O[C@]2(OC([H])([H])c3c([H])c(F)c(C([H])([H])c4c([H])c([H])c(C([H])([H])C([H])([H])[H])c([H])c4[H])c([H])c32)[C@]([H])(O[H])[C@@]([H])(O[H])[C@]1([H])O[H]	1.1356999999999997	404.434	8.065501548756432	1
CHEMBL585092	CCOc1ccc(Cc2cc3c(cc2Cl)CO[C@]32O[C@H](CO)[C@@H](O)[C@H](O)[C@H]2O)c(C)c1	[H]OC([H])([H])[C@@]1([H])O[C@]2(OC([H])([H])c3c([H])c(Cl)c(C([H])([H])c4c([H])c([H])c(OC([H])([H])C([H])([H])[H])c([H])c4C([H])([H])[H])c([H])c32)[C@]([H])(O[H])[C@@]([H])(O[H])[C@]1([H])O[H]	1.7947199999999994	450.9150000000002	6	1
CHEMBL565377	Cc1cccc(Cc2cc3c(cc2Cl)CO[C@]32O[C@H](CO)[C@@H](O)[C@H](O)[C@H]2O)c1F	[H]OC([H])([H])[C@@]1([H])O[C@]2(OC([H])([H])c3c([H])c(Cl)c(C([H])([H])c4c([H])c([H])c([H])c(C([H])([H])[H])c4F)c([H])c32)[C@]([H])(O[H])[C@@]([H])(O[H])[C@]1([H])O[H]	1.5351199999999996	424.8520000000001	9.096910013008056	1
CHEMBL4108764	COc1ccc(Cc2cc([C@@H]3O[C@H](CO)[C@@H](O)[C@H](O)[C@H]3O)c3c(c2Cl)CCCC3)cc1	[H]OC([H])([H])[C@@]1([H])O[C@@]([H])(c2c([H])c(C([H])([H])c3c([H])c([H])c(OC([H])([H])[H])c([H])c3[H])c(Cl)c3c2C([H])([H])C([H])([H])C([H])([H])C3([H])[H])[C@]([H])(O[H])[C@@]([H])(O[H])[C@]1([H])O[H]	2.3331000000000004	448.94300000000027	9.221848749616356	1
CHEMBL383463	OC[C@H]1O[C@@H](Oc2cccc3[nH]cc(Cc4ccc(-c5ccccc5)c(F)c4)c23)[C@H](O)[C@@H](O)[C@@H]1O	[H]OC([H])([H])[C@@]1([H])O[C@@]([H])(Oc2c([H])c([H])c([H])c3c2c(C([H])([H])c2c([H])c([H])c(-c4c([H])c([H])c([H])c([H])c4[H])c(F)c2[H])c([H])n3[H])[C@]([H])(O[H])[C@@]([H])(O[H])[C@]1([H])O[H]	2.7435000000000005	479.504	6.739928612014925	1
CHEMBL4108267	CCOc1ccc(Cc2cc([C@@H]3O[C@H](CO)[C@@H](O)[C@H](O)[C@H]3O)c3c(c2C)CCCC3)cc1	[H]OC([H])([H])[C@@]1([H])O[C@@]([H])(c2c([H])c(C([H])([H])c3c([H])c([H])c(OC([H])([H])C([H])([H])[H])c([H])c3[H])c(C([H])([H])[H])c3c2C([H])([H])C([H])([H])C([H])([H])C3([H])[H])[C@]([H])(O[H])[C@@]([H])(O[H])[C@]1([H])O[H]	2.3782200000000002	442.55200000000025	8.886056647693163	1
CHEMBL4108220	Cc1ccc(Cc2cc([C@@H]3O[C@H](CO)[C@@H](O)[C@H](O)[C@H]3O)c3c(c2Cl)OCCO3)cc1	[H]OC([H])([H])[C@@]1([H])O[C@@]([H])(c2c([H])c(C([H])([H])c3c([H])c([H])c(C([H])([H])[H])c([H])c3[H])c(Cl)c3c2OC([H])([H])C([H])([H])O3)[C@]([H])(O[H])[C@@]([H])(O[H])[C@]1([H])O[H]	1.5253199999999998	436.8880000000002	9	1
CHEMBL4108078	CCOc1ccc(Cc2cc([C@@H]3O[C@H](CO)[C@@H](O)[C@H](O)[C@H]3O)c3c(c2Cl)SCC3)cc1	[H]OC([H])([H])[C@@]1([H])O[C@@]([H])(c2c([H])c(C([H])([H])c3c([H])c([H])c(OC([H])([H])C([H])([H])[H])c([H])c3[H])c(Cl)c3c2C([H])([H])C([H])([H])S3)[C@]([H])(O[H])[C@@]([H])(O[H])[C@]1([H])O[H]	2.492600000000001	466.9830000000001	8.958607314841775	1
CHEMBL4107988	OC[C@H]1O[C@@H](c2cc(Cc3ccc(C4CCC4)cc3)c(Cl)c3c2OCCC3)[C@H](O)[C@@H](O)[C@@H]1O	[H]OC([H])([H])[C@@]1([H])O[C@@]([H])(c2c([H])c(C([H])([H])c3c([H])c([H])c(C4([H])C([H])([H])C([H])([H])C4([H])[H])c([H])c3[H])c(Cl)c3c2OC([H])([H])C([H])([H])C3([H])[H])[C@]([H])(O[H])[C@@]([H])(O[H])[C@]1([H])O[H]	3.038200000000002	474.98100000000017	8.958607314841775	1
CHEMBL4107584	OC[C@H]1OC(c2ccc(Cl)c(Cc3ccc(OC4CC5CC5C4)cc3)c2)[C@H](O)[C@@H](O)[C@@H]1O	[H]OC([H])([H])[C@@]1([H])OC([H])(c2c([H])c([H])c(Cl)c(C([H])([H])c3c([H])c([H])c(OC4([H])C([H])([H])C5([H])C([H])([H])C5([H])C4([H])[H])c([H])c3[H])c2[H])[C@]([H])(O[H])[C@@]([H])(O[H])[C@]1([H])O[H]	2.6230000000000007	460.9540000000001	8.440093374963887	1
CHEMBL3109016	Cc1cccc2c1c(Cc1ccc(C3CC3)cc1)cn2[C@@H]1O[C@H](CO)[C@@H](O)[C@H](O)[C@H]1O	[H]OC([H])([H])[C@@]1([H])O[C@@]([H])(n2c([H])c(C([H])([H])c3c([H])c([H])c(C4([H])C([H])([H])C4([H])[H])c([H])c3[H])c3c(C([H])([H])[H])c([H])c([H])c([H])c32)[C@]([H])(O[H])[C@@]([H])(O[H])[C@]1([H])O[H]	2.3903200000000004	423.50900000000007	8.795880017344075	1
CHEMBL4107453	CSc1ccc(Cc2cc([C@@H]3O[C@H](CO)[C@@H](O)[C@H](O)[C@H]3O)c3c(c2Cl)OCO3)cc1	[H]OC([H])([H])[C@@]1([H])O[C@@]([H])(c2c([H])c(C([H])([H])c3c([H])c([H])c(SC([H])([H])[H])c([H])c3[H])c(Cl)c3c2OC([H])([H])O3)[C@]([H])(O[H])[C@@]([H])(O[H])[C@]1([H])O[H]	1.8962999999999988	454.92800000000017	9.096910013008056	1
CHEMBL4107297	OC[C@H]1O[C@@H](c2ccc(Cl)c(Cc3ccc(O[C@H]4C[C@@H]5C[C@@H]5C4)cc3)c2)[C@H](O)[C@@H](O)[C@@H]1O	[H]OC([H])([H])[C@@]1([H])O[C@@]([H])(c2c([H])c([H])c(Cl)c(C([H])([H])c3c([H])c([H])c(O[C@]4([H])C([H])([H])[C@@]5([H])C([H])([H])[C@@]5([H])C4([H])[H])c([H])c3[H])c2[H])[C@]([H])(O[H])[C@@]([H])(O[H])[C@]1([H])O[H]	2.6230000000000007	460.9540000000001	8.602059991327963	1
CHEMBL4106858	CCOc1ccc(Cc2cc([C@@H]3O[C@H](CO)[C@@H](O)[C@H](O)[C@H]3O)c3c(c2C)CCC3)cc1	[H]OC([H])([H])[C@@]1([H])O[C@@]([H])(c2c([H])c(C([H])([H])c3c([H])c([H])c(OC([H])([H])C([H])([H])[H])c([H])c3[H])c(C([H])([H])[H])c3c2C([H])([H])C([H])([H])C3([H])[H])[C@]([H])(O[H])[C@@]([H])(O[H])[C@]1([H])O[H]	1.9881199999999999	428.5250000000002	8.920818753952375	1
CHEMBL2397448	OC[C@H]1O[C@@H](c2cc(Cc3cc4cccccc-4c3)ccc2Cl)[C@H](O)[C@@H](O)[C@@H]1O	[H]OC([H])([H])[C@@]1([H])O[C@@]([H])(c2c([H])c(C([H])([H])c3c([H])c4c([H])c([H])c([H])c([H])c([H])c-4c3[H])c([H])c([H])c2Cl)[C@]([H])(O[H])[C@@]([H])(O[H])[C@]1([H])O[H]	2.5505000000000018	414.88500000000005	7.154901959985743	1
CHEMBL2414618	Cc1ccc([C@@H]2O[C@H](CO)[C@@H](O)[C@H](O)[C@H]2O)cc1Cc1ccc(-c2cccnc2)s1	[H]OC([H])([H])[C@@]1([H])O[C@@]([H])(c2c([H])c([H])c(C([H])([H])[H])c(C([H])([H])c3sc(-c4c([H])nc([H])c([H])c4[H])c([H])c3[H])c2[H])[C@]([H])(O[H])[C@@]([H])(O[H])[C@]1([H])O[H]	2.2242199999999994	427.522	9	1
CHEMBL3288756	CC(C)N1C(=O)CN(c2ccc(Cc3cc([C@@H]4O[C@H](CO)[C@@H](O)[C@H](O)[C@H]4O)ccc3Cl)cc2)C1=O	[H]OC([H])([H])[C@@]1([H])O[C@@]([H])(c2c([H])c([H])c(Cl)c(C([H])([H])c3c([H])c([H])c(N4C(=O)N(C([H])(C([H])([H])[H])C([H])([H])[H])C(=O)C4([H])[H])c([H])c3[H])c2[H])[C@]([H])(O[H])[C@@]([H])(O[H])[C@]1([H])O[H]	1.6226999999999998	504.9670000000002	7.627087997029894	1
CHEMBL2159104	Cc1cccc(Cc2c(O[C@@H]3O[C@H](CO)[C@@H](O)[C@H](O)[C@H]3O)n[nH]c2C(C)C)c1	[H]OC([H])([H])[C@@]1([H])O[C@@]([H])(Oc2nn([H])c(C([H])(C([H])([H])[H])C([H])([H])[H])c2C([H])([H])c2c([H])c([H])c([H])c(C([H])([H])[H])c2[H])[C@]([H])(O[H])[C@@]([H])(O[H])[C@]1([H])O[H]	0.6110199999999997	392.45200000000006	5.223298816011589	0
CHEMBL2159432	CC(C)c1[nH]nc(O[C@@H]2O[C@H](CO)[C@@H](O)[C@H](O)[C@H]2O)c1Cc1ccccc1C#N	[H]OC([H])([H])[C@@]1([H])O[C@@]([H])(Oc2nn([H])c(C([H])(C([H])([H])[H])C([H])([H])[H])c2C([H])([H])c2c([H])c([H])c([H])c([H])c2C#N)[C@]([H])(O[H])[C@@]([H])(O[H])[C@]1([H])O[H]	0.17427999999999966	403.43500000000006	4.182434630440219	0
CHEMBL2159090	CC(C)(C)c1[nH]nc(O[C@@H]2O[C@H](CO)[C@@H](O)[C@H](O)[C@H]2O)c1Cc1ccccc1OCc1ccccc1	[H]OC([H])([H])[C@@]1([H])O[C@@]([H])(Oc2nn([H])c(C(C([H])([H])[H])(C([H])([H])[H])C([H])([H])[H])c2C([H])([H])c2c([H])c([H])c([H])c([H])c2OC([H])([H])c2c([H])c([H])c([H])c([H])c2[H])[C@]([H])(O[H])[C@@]([H])(O[H])[C@]1([H])O[H]	2.0557000000000003	498.57600000000014	4.189095719331299	0
CHEMBL2159100	OC[C@H]1O[C@@H](Oc2n[nH]c(C(F)(F)F)c2Cc2ccc(OCc3ccccc3)cc2)[C@H](O)[C@@H](O)[C@@H]1O	[H]OC([H])([H])[C@@]1([H])O[C@@]([H])(Oc2nn([H])c(C(F)(F)F)c2C([H])([H])c2c([H])c([H])c(OC([H])([H])c3c([H])c([H])c([H])c([H])c3[H])c([H])c2[H])[C@]([H])(O[H])[C@@]([H])(O[H])[C@]1([H])O[H]	1.7769999999999997	510.46500000000015	8.154901959985743	1
CHEMBL4102834	CS[C@H]1O[C@@H](c2ccc(C)c(Cc3ccc(CCCC(=O)NC(C)(C)C(=O)N(C)CCN(C)C)cc3)c2)[C@H](O)[C@@H](O)[C@@H]1O	[H]O[C@@]1([H])[C@]([H])(O[H])[C@@]([H])(SC([H])([H])[H])O[C@@]([H])(c2c([H])c([H])c(C([H])([H])[H])c(C([H])([H])c3c([H])c([H])c(C([H])([H])C([H])([H])C([H])([H])C(=O)N([H])C(C(=O)N(C([H])([H])[H])C([H])([H])C([H])([H])N(C([H])([H])[H])C([H])([H])[H])(C([H])([H])[H])C([H])([H])[H])c([H])c3[H])c2[H])[C@]1([H])O[H]	2.666420000000002	615.8370000000004	8.886056647693163	1
CHEMBL4101512	CS[C@H]1O[C@@H](c2ccc(Cl)c(Cc3ccc(OCCCC(=O)O)cc3)c2)[C@H](O)[C@@H](O)[C@@H]1O	[H]OC(=O)C([H])([H])C([H])([H])C([H])([H])Oc1c([H])c([H])c(C([H])([H])c2c([H])c([C@]3([H])O[C@]([H])(SC([H])([H])[H])[C@@]([H])(O[H])[C@]([H])(O[H])[C@@]3([H])O[H])c([H])c([H])c2Cl)c([H])c1[H]	3.017500000000002	482.9820000000001	8	1
CHEMBL1672803	Cc1ccc([C@@H]2O[C@H](CO)[C@@H](O)[C@H](O)[C@H]2O)cc1Cc1ncc(-c2ccsc2)s1	[H]OC([H])([H])[C@@]1([H])O[C@@]([H])(c2c([H])c([H])c(C([H])([H])[H])c(C([H])([H])c3nc([H])c(-c4c([H])sc([H])c4[H])s3)c2[H])[C@]([H])(O[H])[C@@]([H])(O[H])[C@]1([H])O[H]	2.285720000000001	433.551	8.892790030352131	1
CHEMBL1770249	CCOc1ccc(Cc2cc([C@]34OC[C@](CO)(O3)[C@@H](O)[C@H](O)[C@@H]4O)ccc2Cl)cc1	[H]OC([H])([H])[C@]12O[C@](c3c([H])c([H])c(Cl)c(C([H])([H])c4c([H])c([H])c(OC([H])([H])C([H])([H])[H])c([H])c4[H])c3[H])(OC1([H])[H])[C@@]([H])(O[H])[C@@]([H])(O[H])[C@]2([H])O[H]	1.3564999999999998	436.88800000000015	7.046240308266771	1
CHEMBL1779206	CC(=O)Nc1cc(Cl)cc2c1OCC(=O)N2Cc1nnc(CCc2ccc(Cl)cc2)n1CCC(F)(F)F	[H]c1c([H])c(C([H])([H])C([H])([H])c2nnc(C([H])([H])N3C(=O)C([H])([H])Oc4c(N([H])C(=O)C([H])([H])[H])c([H])c(Cl)c([H])c43)n2C([H])([H])C([H])([H])C(F)(F)F)c([H])c([H])c1Cl	5.206500000000004	556.3720000000001	5.008773924307505	0
CHEMBL1779214	O=C1COc2c(Cl)cc(Cl)cc2N1Cc1nnc(COCc2ccccc2)n1CCC(F)(F)F	[H]c1c([H])c([H])c(C([H])([H])OC([H])([H])c2nnc(C([H])([H])N3C(=O)C([H])([H])Oc4c(Cl)c([H])c(Cl)c([H])c43)n2C([H])([H])C([H])([H])C(F)(F)F)c([H])c1[H]	5.179700000000004	515.3190000000002	8.096910013008056	1
CHEMBL1779215	O=C1COc2c(Cl)cc(Cl)cc2N1Cc1nnc(-c2ccc(Cl)cc2)n1CCC(F)(F)F	[H]c1c([H])c(-c2nnc(C([H])([H])N3C(=O)C([H])([H])Oc4c(Cl)c([H])c(Cl)c([H])c43)n2C([H])([H])C([H])([H])C(F)(F)F)c([H])c([H])c1Cl	5.783300000000003	505.7110000000001	7.638272163982407	1
CHEMBL1779221	O=C1COc2c(Cl)cc(Cl)cc2N1Cc1nnc(C2Cc3ccccc3C2)n1CCC(F)(F)F	[H]c1c([H])c([H])c2c(c1[H])C([H])([H])C([H])(c1nnc(C([H])([H])N3C(=O)C([H])([H])Oc4c(Cl)c([H])c(Cl)c([H])c43)n1C([H])([H])C([H])([H])C(F)(F)F)C2([H])[H]	5.3453000000000035	511.33100000000013	7.886056647693163	1
CHEMBL1779340	CCCn1c(CN2C(=O)COc3c(C)cc(C)cc32)nnc1-c1ccc(Cl)cn1	[H]c1nc(-c2nnc(C([H])([H])N3C(=O)C([H])([H])Oc4c3c([H])c(C([H])([H])[H])c([H])c4C([H])([H])[H])n2C([H])([H])C([H])([H])C([H])([H])[H])c([H])c([H])c1Cl	3.945940000000003	411.89300000000014	8.522878745280337	1
CHEMBL565786	CCc1ccc(Cc2c(Cl)ccc3c2CO[C@]32O[C@H](COC(C)=O)[C@@H](O)[C@H](O)[C@H]2O)cc1	[H]O[C@]1([H])[C@@]([H])(O[H])[C@@]2(OC([H])([H])c3c(C([H])([H])c4c([H])c([H])c(C([H])([H])C([H])([H])[H])c([H])c4[H])c(Cl)c([H])c([H])c32)O[C@]([H])(C([H])([H])OC(=O)C([H])([H])[H])[C@@]1([H])O[H]	2.2208	462.92600000000016	7.366531544420414	1
CHEMBL4100375	CS[C@H]1O[C@@H](c2ccc(C)c(Cc3ccc(CCCCNC(C)(C)C(=O)N4CCN(C)CC4)cc3)c2)[C@H](O)[C@@H](O)[C@@H]1O	[H]O[C@@]1([H])[C@]([H])(O[H])[C@@]([H])(SC([H])([H])[H])O[C@@]([H])(c2c([H])c([H])c(C([H])([H])[H])c(C([H])([H])c3c([H])c([H])c(C([H])([H])C([H])([H])C([H])([H])C([H])([H])N([H])C(C(=O)N4C([H])([H])C([H])([H])N(C([H])([H])[H])C([H])([H])C4([H])[H])(C([H])([H])[H])C([H])([H])[H])c([H])c3[H])c2[H])[C@]1([H])O[H]	2.893820000000001	599.8380000000005	8.508638306165727	1
CHEMBL540945	C/C=C1/CN2[C@@H]3C[C@@]45c6cc(OC)ccc6N(C)[C@]4(O3)[C@@H]2C[C@@H]1[C@@]5(COC(=O)c1cc(OC)c(OC)c(OC)c1)C(=O)OC	[H]/C(=C1\C([H])([H])N2[C@@]3([H])C([H])([H])[C@]1([H])[C@](C(=O)OC([H])([H])[H])(C([H])([H])OC(=O)c1c([H])c(OC([H])([H])[H])c(OC([H])([H])[H])c(OC([H])([H])[H])c1[H])[C@]14c5c([H])c(OC([H])([H])[H])c([H])c([H])c5N(C([H])([H])[H])[C@@]13O[C@@]2([H])C4([H])[H])C([H])([H])[H]	3.5317000000000025	606.6720000000001	5.698970004336019	0
CHEMBL4099154	CS[C@H]1O[C@@H](c2ccc(C)c(Cc3ccc(OCCNC(=O)NC(C)(C)CO)cc3)c2)[C@H](O)[C@@H](O)[C@@H]1O	[H]OC([H])([H])C(N([H])C(=O)N([H])C([H])([H])C([H])([H])Oc1c([H])c([H])c(C([H])([H])c2c([H])c([C@]3([H])O[C@]([H])(SC([H])([H])[H])[C@@]([H])(O[H])[C@]([H])(O[H])[C@@]3([H])O[H])c([H])c([H])c2C([H])([H])[H])c([H])c1[H])(C([H])([H])[H])C([H])([H])[H]	1.8778199999999994	534.6750000000001	8.431798275933005	1
CHEMBL4095070	CS[C@H]1O[C@@H](c2ccc(C)c(Cc3ccc(CCCC(=O)NC(C)(C)C(=O)NC4CCN(C)CC4)cc3)c2)[C@H](O)[C@@H](O)[C@@H]1O	[H]O[C@@]1([H])[C@]([H])(O[H])[C@@]([H])(SC([H])([H])[H])O[C@@]([H])(c2c([H])c([H])c(C([H])([H])[H])c(C([H])([H])c3c([H])c([H])c(C([H])([H])C([H])([H])C([H])([H])C(=O)N([H])C(C(=O)N([H])C4([H])C([H])([H])C([H])([H])N(C([H])([H])[H])C([H])([H])C4([H])[H])(C([H])([H])[H])C([H])([H])[H])c([H])c3[H])c2[H])[C@]1([H])O[H]	2.8568200000000012	627.8480000000003	8	1
CHEMBL3288749	Cc1cccc2nn(Cc3cc([C@@H]4O[C@H](CO)[C@@H](O)[C@H](O)[C@H]4O)ccc3Cl)c(=O)n12	[H]OC([H])([H])[C@@]1([H])O[C@@]([H])(c2c([H])c([H])c(Cl)c(C([H])([H])n3nc4c([H])c([H])c([H])c(C([H])([H])[H])n4c3=O)c2[H])[C@]([H])(O[H])[C@@]([H])(O[H])[C@]1([H])O[H]	0.02101999999999976	435.8640000000001	5.0036634819042165	0
CHEMBL3288751	O=c1n(Cc2cc([C@@H]3O[C@H](CO)[C@@H](O)[C@H](O)[C@H]3O)ccc2Cl)nc2c(F)cccn12	[H]OC([H])([H])[C@@]1([H])O[C@@]([H])(c2c([H])c([H])c(Cl)c(C([H])([H])n3nc4c(F)c([H])c([H])c([H])n4c3=O)c2[H])[C@]([H])(O[H])[C@@]([H])(O[H])[C@]1([H])O[H]	-0.1483	439.82700000000006	5.482012796974922	0
CHEMBL4093607	CS[C@H]1O[C@@H](c2ccc(C)c(Cc3ccc(OCCCNCC(C)(C)CN(C)C)cc3)c2)[C@H](O)[C@@H](O)[C@@H]1O	[H]O[C@@]1([H])[C@]([H])(O[H])[C@@]([H])(SC([H])([H])[H])O[C@@]([H])(c2c([H])c([H])c(C([H])([H])[H])c(C([H])([H])c3c([H])c([H])c(OC([H])([H])C([H])([H])C([H])([H])N([H])C([H])([H])C(C([H])([H])[H])(C([H])([H])[H])C([H])([H])N(C([H])([H])[H])C([H])([H])[H])c([H])c3[H])c2[H])[C@]1([H])O[H]	3.3752200000000028	546.7740000000005	8.795880017344075	1
CHEMBL2048489	CCc1ccc(Cc2cc([C@]3(O)C[C@H](CO)[C@@H](O)[C@H](O)[C@H]3O)ccc2OC)cc1	[H]OC([H])([H])[C@@]1([H])C([H])([H])[C@@](O[H])(c2c([H])c([H])c(OC([H])([H])[H])c(C([H])([H])c3c([H])c([H])c(C([H])([H])C([H])([H])[H])c([H])c3[H])c2[H])[C@]([H])(O[H])[C@@]([H])(O[H])[C@]1([H])O[H]	1.1308999999999998	402.4870000000001	7	1
CHEMBL3109014	OC[C@H]1O[C@@H](n2cc(Cc3ccc(C4CCC4)cc3)c3ccccc32)[C@H](O)[C@@H](O)[C@@H]1O	[H]OC([H])([H])[C@@]1([H])O[C@@]([H])(n2c([H])c(C([H])([H])c3c([H])c([H])c(C4([H])C([H])([H])C([H])([H])C4([H])[H])c([H])c3[H])c3c([H])c([H])c([H])c([H])c32)[C@]([H])(O[H])[C@@]([H])(O[H])[C@]1([H])O[H]	2.472000000000001	423.50900000000007	7.958607314841775	1
CHEMBL3109015	OC[C@H]1O[C@@H](n2cc(Cc3ccc(C4CC4)cc3)c3ccccc32)[C@H](O)[C@@H](O)[C@@H]1O	[H]OC([H])([H])[C@@]1([H])O[C@@]([H])(n2c([H])c(C([H])([H])c3c([H])c([H])c(C4([H])C([H])([H])C4([H])[H])c([H])c3[H])c3c([H])c([H])c([H])c([H])c32)[C@]([H])(O[H])[C@@]([H])(O[H])[C@]1([H])O[H]	2.0818999999999996	409.482	8.657577319177793	1
CHEMBL2172491	Cc1ccc(Cc2ccc3c(c2)[C@]2(OC3)O[C@H](CO)[C@@H](O)[C@H](O)[C@H]2O)cc1	[H]OC([H])([H])[C@@]1([H])O[C@]2(OC([H])([H])c3c([H])c([H])c(C([H])([H])c4c([H])c([H])c(C([H])([H])[H])c([H])c4[H])c([H])c32)[C@]([H])(O[H])[C@@]([H])(O[H])[C@]1([H])O[H]	0.7426199999999998	372.41700000000003	8.318758762624412	1
CHEMBL4092642	CS[C@H]1O[C@@H](c2ccc(C)c(Cc3ccc(CCCC(=O)NCC(=O)N4CCN(C)CC4)cc3)c2)[C@H](O)[C@@H](O)[C@@H]1O	[H]O[C@@]1([H])[C@]([H])(O[H])[C@@]([H])(SC([H])([H])[H])O[C@@]([H])(c2c([H])c([H])c(C([H])([H])[H])c(C([H])([H])c3c([H])c([H])c(C([H])([H])C([H])([H])C([H])([H])C(=O)N([H])C([H])([H])C(=O)N4C([H])([H])C([H])([H])N(C([H])([H])[H])C([H])([H])C4([H])[H])c([H])c3[H])c2[H])[C@]1([H])O[H]	1.6418200000000016	585.7670000000005	8.602059991327963	1
CHEMBL3288747	COc1ccn2c(=O)n(Cc3cc([C@@H]4O[C@H](CO)[C@@H](O)[C@H](O)[C@H]4O)ccc3Cl)nc2c1	[H]OC([H])([H])[C@@]1([H])O[C@@]([H])(c2c([H])c([H])c(Cl)c(C([H])([H])n3nc4c([H])c(OC([H])([H])[H])c([H])c([H])n4c3=O)c2[H])[C@]([H])(O[H])[C@@]([H])(O[H])[C@]1([H])O[H]	-0.2788	451.8630000000001	5.261377972082057	0
CHEMBL4091304	CS[C@H]1O[C@@H](c2ccc(C)c(Cc3ccc(OCC(O)CO)cc3)c2)[C@H](O)[C@@H](O)[C@@H]1O	[H]OC([H])([H])C([H])(O[H])C([H])([H])Oc1c([H])c([H])c(C([H])([H])c2c([H])c([C@]3([H])O[C@]([H])(SC([H])([H])[H])[C@@]([H])(O[H])[C@]([H])(O[H])[C@@]3([H])O[H])c([H])c([H])c2C([H])([H])[H])c([H])c1[H]	1.16092	450.5530000000001	7.838631997765025	1
CHEMBL2017955	COc1ccc(Cc2cc([C@@H]3O[C@H](CO)[C@@H](O)[C@H](O)[C@H]3O)cs2)cc1	[H]OC([H])([H])[C@@]1([H])O[C@@]([H])(c2c([H])sc(C([H])([H])c3c([H])c([H])c(OC([H])([H])[H])c([H])c3[H])c2[H])[C@]([H])(O[H])[C@@]([H])(O[H])[C@]1([H])O[H]	0.8623999999999998	366.435	7	1
CHEMBL2018091	COc1ccc(Cc2cc3ccccc3s2)cc1[C@@H]1O[C@H](CO)[C@@H](O)[C@H](O)[C@H]1O	[H]OC([H])([H])[C@@]1([H])O[C@@]([H])(c2c([H])c(C([H])([H])c3sc4c([H])c([H])c([H])c([H])c4c3[H])c([H])c([H])c2OC([H])([H])[H])[C@]([H])(O[H])[C@@]([H])(O[H])[C@]1([H])O[H]	2.0155999999999996	416.4950000000001	7.886056647693163	1
CHEMBL2414622	OC[C@H]1O[C@@H](c2ccc(Cl)c(Cc3ccc(-n4cccn4)s3)c2)[C@H](O)[C@@H](O)[C@@H]1O	[H]OC([H])([H])[C@@]1([H])O[C@@]([H])(c2c([H])c([H])c(Cl)c(C([H])([H])c3sc(-n4nc([H])c([H])c4[H])c([H])c3[H])c2[H])[C@]([H])(O[H])[C@@]([H])(O[H])[C@]1([H])O[H]	1.6928999999999987	436.91700000000003	8.823908740944319	1
CHEMBL3109013	OC[C@H]1O[C@@H](n2cc(Cc3ccc(C4CCCC4)cc3)c3ccccc32)[C@H](O)[C@@H](O)[C@@H]1O	[H]OC([H])([H])[C@@]1([H])O[C@@]([H])(n2c([H])c(C([H])([H])c3c([H])c([H])c(C4([H])C([H])([H])C([H])([H])C([H])([H])C4([H])[H])c([H])c3[H])c3c([H])c([H])c([H])c([H])c32)[C@]([H])(O[H])[C@@]([H])(O[H])[C@]1([H])O[H]	2.862100000000001	437.53600000000006	7.031517051446065	1
CHEMBL3109017	CCc1ccc(Cc2cn([C@@H]3O[C@H](CO)[C@@H](O)[C@H](O)[C@H]3O)c3cccc(C)c23)cc1	[H]OC([H])([H])[C@@]1([H])O[C@@]([H])(n2c([H])c(C([H])([H])c3c([H])c([H])c(C([H])([H])C([H])([H])[H])c([H])c3[H])c3c(C([H])([H])[H])c([H])c([H])c([H])c32)[C@]([H])(O[H])[C@@]([H])(O[H])[C@]1([H])O[H]	2.07532	411.49800000000005	8.958607314841775	1
CHEMBL4090382	CS[C@H]1O[C@@H](c2ccc(C)c(Cc3ccc(OCCCC(=O)NC(C)(C)C(=O)N4CCN(C)CC4)cc3)c2)[C@H](O)[C@@H](O)[C@@H]1O	[H]O[C@@]1([H])[C@]([H])(O[H])[C@@]([H])(SC([H])([H])[H])O[C@@]([H])(c2c([H])c([H])c(C([H])([H])[H])c(C([H])([H])c3c([H])c([H])c(OC([H])([H])C([H])([H])C([H])([H])C(=O)N([H])C(C(=O)N4C([H])([H])C([H])([H])N(C([H])([H])[H])C([H])([H])C4([H])[H])(C([H])([H])[H])C([H])([H])[H])c([H])c3[H])c2[H])[C@]1([H])O[H]	2.256720000000002	629.8200000000003	8.431798275933005	1
CHEMBL4084883	CS[C@H]1O[C@@H](c2ccc(C)c(Cc3ccc(CCCC(=O)NC(C)(C)C(=O)N4CCC(C)CC4)cc3)c2)[C@H](O)[C@@H](O)[C@@H]1O	[H]O[C@@]1([H])[C@]([H])(O[H])[C@@]([H])(SC([H])([H])[H])O[C@@]([H])(c2c([H])c([H])c(C([H])([H])[H])c(C([H])([H])c3c([H])c([H])c(C([H])([H])C([H])([H])C([H])([H])C(=O)N([H])C(C(=O)N4C([H])([H])C([H])([H])C([H])(C([H])([H])[H])C([H])([H])C4([H])[H])(C([H])([H])[H])C([H])([H])[H])c([H])c3[H])c2[H])[C@]1([H])O[H]	3.9049200000000037	612.8330000000004	8	1
CHEMBL4092561	CCOc1ccc(Cc2cc([C@]34OC[C@](OCC)(O3)[C@@H](O)[C@H](O)[C@H]4O)ccc2Cl)cc1	[H]O[C@]1([H])[C@@]([H])(O[H])[C@@]2(c3c([H])c([H])c(Cl)c(C([H])([H])c4c([H])c([H])c(OC([H])([H])C([H])([H])[H])c([H])c4[H])c3[H])OC([H])([H])[C@](OC([H])([H])C([H])([H])[H])(O2)[C@@]1([H])O[H]	2.3582000000000005	450.91500000000025	8.602059991327963	1
CHEMBL4128089	CCOc1ccc(Cc2cc([C@@H]3O[C@H](CO)[C@@H](O)[C@H](O)[C@H]3O)c(O)cc2Cl)cc1	[H]Oc1c([H])c(Cl)c(C([H])([H])c2c([H])c([H])c(OC([H])([H])C([H])([H])[H])c([H])c2[H])c([H])c1[C@]1([H])O[C@]([H])(C([H])([H])O[H])[C@@]([H])(O[H])[C@]([H])(O[H])[C@@]1([H])O[H]	1.5499999999999998	424.8770000000001	8.987162775294827	1
CHEMBL4082283	CCOc1ccc(Cc2cc([C@]34OC[C@](OC)(O3)[C@@H](O)[C@H](O)[C@H]4O)ccc2Cl)cc1	[H]O[C@]1([H])[C@@]([H])(O[H])[C@@]2(c3c([H])c([H])c(Cl)c(C([H])([H])c4c([H])c([H])c(OC([H])([H])C([H])([H])[H])c([H])c4[H])c3[H])OC([H])([H])[C@](OC([H])([H])[H])(O2)[C@@]1([H])O[H]	1.9681000000000002	436.8880000000002	8.886056647693163	1
CHEMBL4090131	CCOc1ccc(Cc2cccc([C@]34OC[C@](OC)(O3)[C@@H](O)[C@H](O)[C@H]4O)c2)cc1	[H]O[C@]1([H])[C@@]([H])(O[H])[C@@]2(c3c([H])c([H])c([H])c(C([H])([H])c4c([H])c([H])c(OC([H])([H])C([H])([H])[H])c([H])c4[H])c3[H])OC([H])([H])[C@](OC([H])([H])[H])(O2)[C@@]1([H])O[H]	1.3147	402.4430000000001	8.301029995663981	1
CHEMBL4074614	CS[C@H]1O[C@@H](c2ccc(C)c(Cc3ccc(CCCC(=O)NC(C)(C)C(=O)NCCN(C)C)cc3)c2)[C@H](O)[C@@H](O)[C@@H]1O	[H]O[C@@]1([H])[C@]([H])(O[H])[C@@]([H])(SC([H])([H])[H])O[C@@]([H])(c2c([H])c([H])c(C([H])([H])[H])c(C([H])([H])c3c([H])c([H])c(C([H])([H])C([H])([H])C([H])([H])C(=O)N([H])C(C(=O)N([H])C([H])([H])C([H])([H])N(C([H])([H])[H])C([H])([H])[H])(C([H])([H])[H])C([H])([H])[H])c([H])c3[H])c2[H])[C@]1([H])O[H]	2.3242200000000017	601.8100000000004	8.568636235841012	1
CHEMBL3125146	CCOC(=O)c1nnn(-c2cccc([N+](=O)[O-])c2)c1[C@H](O)[C@@H](O)[C@H](C)O	[H]O[C@]([H])([C@@]([H])(O[H])c1c(C(=O)OC([H])([H])C([H])([H])[H])nnn1-c1c([H])c([H])c([H])c([N+](=O)[O-])c1[H])[C@@]([H])(O[H])C([H])([H])[H]	0.12729999999999958	366.3300000000001	6.756961951313706	1
CHEMBL3125142	CCOC(=O)c1nnn(-c2ccc(OC(F)(F)F)cc2)c1[C@H](O)[C@@H](O)[C@H](C)O	[H]O[C@]([H])([C@@]([H])(O[H])c1c(C(=O)OC([H])([H])C([H])([H])[H])nnn1-c1c([H])c([H])c(OC(F)(F)F)c([H])c1[H])[C@@]([H])(O[H])C([H])([H])[H]	1.1176999999999997	405.32900000000006	6.823908740944319	1
CHEMBL2397443	Cc1cc(Cc2cccc([C@@H]3O[C@H](CO)[C@@H](O)[C@H](O)[C@H]3O)c2)c2cccccc1-2	[H]OC([H])([H])[C@@]1([H])O[C@@]([H])(c2c([H])c([H])c([H])c(C([H])([H])c3c([H])c(C([H])([H])[H])c4c([H])c([H])c([H])c([H])c([H])c3-4)c2[H])[C@]([H])(O[H])[C@@]([H])(O[H])[C@]1([H])O[H]	2.2055200000000004	394.46700000000004	4.356547323513813	0
CHEMBL2397445	OC[C@H]1O[C@@H](c2cccc(Cc3cc4cccccc-4c3Cc3ccccc3)c2)[C@H](O)[C@@H](O)[C@@H]1O	[H]OC([H])([H])[C@@]1([H])O[C@@]([H])(c2c([H])c([H])c([H])c(C([H])([H])c3c([H])c4c([H])c([H])c([H])c([H])c([H])c-4c3C([H])([H])c3c([H])c([H])c([H])c([H])c3[H])c2[H])[C@]([H])(O[H])[C@@]([H])(O[H])[C@]1([H])O[H]	3.4879000000000038	470.56500000000017	6.013228265733755	1
CHEMBL4070727	CCOc1ccc(Cc2cc([C@]34OC[C@](OC(F)F)(O3)[C@@H](O)[C@H](O)[C@H]4O)ccc2Cl)cc1	[H]O[C@]1([H])[C@@]([H])(O[H])[C@@]2(c3c([H])c([H])c(Cl)c(C([H])([H])c4c([H])c([H])c(OC([H])([H])C([H])([H])[H])c([H])c4[H])c3[H])OC([H])([H])[C@](OC([H])(F)F)(O2)[C@@]1([H])O[H]	2.5609000000000006	472.86800000000017	9	1
CHEMBL4073540	CS[C@H]1O[C@@H](c2ccc(C)c(Cc3ccc(CCCC(=O)NC4(C(=O)N5CCN(C)CC5)CC4)cc3)c2)[C@H](O)[C@@H](O)[C@@H]1O	[H]O[C@@]1([H])[C@]([H])(O[H])[C@@]([H])(SC([H])([H])[H])O[C@@]([H])(c2c([H])c([H])c(C([H])([H])[H])c(C([H])([H])c3c([H])c([H])c(C([H])([H])C([H])([H])C([H])([H])C(=O)N([H])C4(C(=O)N5C([H])([H])C([H])([H])N(C([H])([H])[H])C([H])([H])C5([H])[H])C([H])([H])C4([H])[H])c([H])c3[H])c2[H])[C@]1([H])O[H]	2.174420000000001	611.8050000000003	8.602059991327963	1
CHEMBL4069350	CS[C@H]1O[C@@H](c2ccc(C)c(Cc3ccc(CCCC(=O)NC(C)(C)C(=O)N4CCN(C)CC4)cc3)c2)[C@H](O)[C@@H](O)[C@@H]1O	[H]O[C@@]1([H])[C@]([H])(O[H])[C@@]([H])(SC([H])([H])[H])O[C@@]([H])(c2c([H])c([H])c(C([H])([H])[H])c(C([H])([H])c3c([H])c([H])c(C([H])([H])C([H])([H])C([H])([H])C(=O)N([H])C(C(=O)N4C([H])([H])C([H])([H])N(C([H])([H])[H])C([H])([H])C4([H])[H])(C([H])([H])[H])C([H])([H])[H])c([H])c3[H])c2[H])[C@]1([H])O[H]	2.4204200000000013	613.8210000000004	8	1
CHEMBL4064945	CS[C@H]1O[C@@H](c2ccc(C)c(Cc3ccc(CCCC(=O)NCC(C)(C)C(=O)N4CCN(C)CC4)cc3)c2)[C@H](O)[C@@H](O)[C@@H]1O	[H]O[C@@]1([H])[C@]([H])(O[H])[C@@]([H])(SC([H])([H])[H])O[C@@]([H])(c2c([H])c([H])c(C([H])([H])[H])c(C([H])([H])c3c([H])c([H])c(C([H])([H])C([H])([H])C([H])([H])C(=O)N([H])C([H])([H])C(C(=O)N4C([H])([H])C([H])([H])N(C([H])([H])[H])C([H])([H])C4([H])[H])(C([H])([H])[H])C([H])([H])[H])c([H])c3[H])c2[H])[C@]1([H])O[H]	2.6680200000000016	627.8480000000003	8.468521082957745	1
CHEMBL4063450	CS[C@H]1O[C@@H](c2ccc(C)c(Cc3ccc(OCC(=O)NC(C)(C)C(N)=O)cc3)c2)[C@H](O)[C@@H](O)[C@@H]1O	[H]O[C@@]1([H])[C@]([H])(O[H])[C@@]([H])(SC([H])([H])[H])O[C@@]([H])(c2c([H])c([H])c(C([H])([H])[H])c(C([H])([H])c3c([H])c([H])c(OC([H])([H])C(=O)N([H])C(C(=O)N([H])[H])(C([H])([H])[H])C([H])([H])[H])c([H])c3[H])c2[H])[C@]1([H])O[H]	1.1878199999999994	518.6320000000003	8.2839966563652	1
CHEMBL4061935	CS[C@H]1O[C@@H](c2ccc(C)c(Cc3ccc(OCCCNC(C)(C)CO)cc3)c2)[C@H](O)[C@@H](O)[C@@H]1O	[H]OC([H])([H])C(N([H])C([H])([H])C([H])([H])C([H])([H])Oc1c([H])c([H])c(C([H])([H])c2c([H])c([C@]3([H])O[C@]([H])(SC([H])([H])[H])[C@@]([H])(O[H])[C@]([H])(O[H])[C@@]3([H])O[H])c([H])c([H])c2C([H])([H])[H])c([H])c1[H])(C([H])([H])[H])C([H])([H])[H]	2.55832	505.6770000000002	8.602059991327963	1
CHEMBL4551742	COc1cc(C(C)C)c(Cc2ccc(/C=C/C(C)(C)C(=O)NC(C)(C)CO)cc2)cc1[C@@H]1O[C@H](CO)[C@@H](O)[C@H](O)[C@H]1O	[H]OC([H])([H])C(N([H])C(=O)C(/C([H])=C(\[H])c1c([H])c([H])c(C([H])([H])c2c([H])c([C@]3([H])O[C@]([H])(C([H])([H])O[H])[C@@]([H])(O[H])[C@]([H])(O[H])[C@@]3([H])O[H])c(OC([H])([H])[H])c([H])c2C([H])(C([H])([H])[H])C([H])([H])[H])c([H])c1[H])(C([H])([H])[H])C([H])([H])[H])(C([H])([H])[H])C([H])([H])[H]	2.8507999999999996	585.738	7.468521082957745	1
CHEMBL4437509	Cc1cc(/C=C/C(C)(C)C(=O)NC(C)(C)CO)ccc1Cc1cc([C@@H]2O[C@H](CO)[C@@H](O)[C@H](O)[C@H]2O)c(O)cc1C(C)C	[H]Oc1c([H])c(C([H])(C([H])([H])[H])C([H])([H])[H])c(C([H])([H])c2c([H])c([H])c(/C([H])=C(\[H])C(C(=O)N([H])C(C([H])([H])[H])(C([H])([H])[H])C([H])([H])O[H])(C([H])([H])[H])C([H])([H])[H])c([H])c2C([H])([H])[H])c([H])c1[C@]1([H])O[C@]([H])(C([H])([H])O[H])[C@@]([H])(O[H])[C@]([H])(O[H])[C@@]1([H])O[H]	2.856220000000001	585.7380000000005	7.161150909262744	1
CHEMBL4514344	COc1cc(C(C)C)c(Cc2ccc(/C=C/C(C)(C)C(=O)NC(C)(C)C(=O)N3CCN(C)CC3)cc2)cc1[C@@H]1O[C@H](CO)[C@@H](O)[C@H](O)[C@H]1O	[H]OC([H])([H])[C@@]1([H])O[C@@]([H])(c2c([H])c(C([H])([H])c3c([H])c([H])c(/C([H])=C(\[H])C(C(=O)N([H])C(C(=O)N4C([H])([H])C([H])([H])N(C([H])([H])[H])C([H])([H])C4([H])[H])(C([H])([H])[H])C([H])([H])[H])(C([H])([H])[H])C([H])([H])[H])c([H])c3[H])c(C([H])(C([H])([H])[H])C([H])([H])[H])c([H])c2OC([H])([H])[H])[C@]([H])(O[H])[C@@]([H])(O[H])[C@]1([H])O[H]	2.6325000000000025	681.8710000000005	7.585026652029182	1
CHEMBL4060670	CS[C@H]1O[C@@H](c2ccc(C)c(Cc3ccc(CCCCNCC(C)(C)C(N)=O)cc3)c2)[C@H](O)[C@@H](O)[C@@H]1O	[H]O[C@@]1([H])[C@]([H])(O[H])[C@@]([H])(SC([H])([H])[H])O[C@@]([H])(c2c([H])c([H])c(C([H])([H])[H])c(C([H])([H])c3c([H])c([H])c(C([H])([H])C([H])([H])C([H])([H])C([H])([H])N([H])C([H])([H])C(C(=O)N([H])[H])(C([H])([H])[H])C([H])([H])[H])c([H])c3[H])c2[H])[C@]1([H])O[H]	2.852720000000001	530.7310000000004	8.443697499232712	1
CHEMBL1093777	CCc1ccc(Cc2cc([C@@H]3S[C@H](CO)[C@@H](O)[C@H](O)[C@H]3O)c(OC)cc2C)cc1	[H]OC([H])([H])[C@@]1([H])S[C@@]([H])(c2c([H])c(C([H])([H])c3c([H])c([H])c(C([H])([H])C([H])([H])[H])c([H])c3[H])c(C([H])([H])[H])c([H])c2OC([H])([H])[H])[C@]([H])(O[H])[C@@]([H])(O[H])[C@]1([H])O[H]	2.3883200000000007	418.5550000000001	8.767003889607846	1
CHEMBL3980689	CSc1ccc(Cc2c(O[C@@H]3O[C@H](CO)[C@@H](O)[C@H](O)[C@H]3O)n[nH]c2C(F)(F)F)cc1	[H]OC([H])([H])[C@@]1([H])O[C@@]([H])(Oc2nn([H])c(C(F)(F)F)c2C([H])([H])c2c([H])c([H])c(SC([H])([H])[H])c([H])c2[H])[C@]([H])(O[H])[C@@]([H])(O[H])[C@]1([H])O[H]	0.9198999999999999	450.43500000000006	6.168130225719499	1
CHEMBL383266	OC[C@H]1O[C@@H](Oc2cccc3[nH]cc(Cc4ccc(-c5ccsc5)cc4)c23)[C@H](O)[C@@H](O)[C@@H]1O	[H]OC([H])([H])[C@@]1([H])O[C@@]([H])(Oc2c([H])c([H])c([H])c3c2c(C([H])([H])c2c([H])c([H])c(-c4c([H])sc([H])c4[H])c([H])c2[H])c([H])n3[H])[C@]([H])(O[H])[C@@]([H])(O[H])[C@]1([H])O[H]	2.665900000000001	467.543	7.301029995663981	1
CHEMBL381695	CCOc1ccc(CCc2c[nH]c3cccc(O[C@@H]4O[C@H](CO)[C@@H](O)[C@H](O)[C@H]4O)c23)cc1	[H]OC([H])([H])[C@@]1([H])O[C@@]([H])(Oc2c([H])c([H])c([H])c3c2c(C([H])([H])C([H])([H])c2c([H])c([H])c(OC([H])([H])C([H])([H])[H])c([H])c2[H])c([H])n3[H])[C@]([H])(O[H])[C@@]([H])(O[H])[C@]1([H])O[H]	1.530499999999999	443.49600000000004	6.694648630553377	1
CHEMBL5898450	CS[C@H]1O[C@@H](c2ccc(C)c(Cc3ccc(CCCCNC(=O)NC(C)(C)C(N)=O)cc3)c2)[C@H](O)[C@@H](O)[C@@H]1O	[H]O[C@@]1([H])[C@]([H])(O[H])[C@@]([H])(SC([H])([H])[H])O[C@@]([H])(c2c([H])c([H])c(C([H])([H])[H])c(C([H])([H])c3c([H])c([H])c(C([H])([H])C([H])([H])C([H])([H])C([H])([H])N([H])C(=O)N([H])C(C(=O)N([H])[H])(C([H])([H])[H])C([H])([H])[H])c([H])c3[H])c2[H])[C@]1([H])O[H]	2.31472	559.7290000000005	8	1
CHEMBL5924451	CS[C@H]1O[C@@H](c2ccc(C)c(Cc3ccc(CCCCNCC(O)CO)cc3)c2)[C@H](O)[C@@H](O)[C@@H]1O	[H]OC([H])([H])C([H])(O[H])C([H])([H])N([H])C([H])([H])C([H])([H])C([H])([H])C([H])([H])c1c([H])c([H])c(C([H])([H])c2c([H])c([C@]3([H])O[C@]([H])(SC([H])([H])[H])[C@@]([H])(O[H])[C@]([H])(O[H])[C@@]3([H])O[H])c([H])c([H])c2C([H])([H])[H])c([H])c1[H]	1.694419999999999	505.67700000000013	8	1
CHEMBL6004474	CS[C@H]1O[C@@H](c2ccc(C)c(Cc3ccc(OCCCNCC(C)(C)C(N)=O)cc3)c2)[C@H](O)[C@@H](O)[C@@H]1O	[H]O[C@@]1([H])[C@]([H])(O[H])[C@@]([H])(SC([H])([H])[H])O[C@@]([H])(c2c([H])c([H])c(C([H])([H])[H])c(C([H])([H])c3c([H])c([H])c(OC([H])([H])C([H])([H])C([H])([H])N([H])C([H])([H])C(C(=O)N([H])[H])(C([H])([H])[H])C([H])([H])[H])c([H])c3[H])c2[H])[C@]1([H])O[H]	2.2989200000000003	532.7030000000004	8	1
CHEMBL3972664	CCc1[nH]nc(O[C@@H]2O[C@H](CO)[C@@H](O)[C@H](O)[C@H]2O)c1Cc1ccc(SC)cc1	[H]OC([H])([H])[C@@]1([H])O[C@@]([H])(Oc2nn([H])c(C([H])([H])C([H])([H])[H])c2C([H])([H])c2c([H])c([H])c(SC([H])([H])[H])c([H])c2[H])[C@]([H])(O[H])[C@@]([H])(O[H])[C@]1([H])O[H]	0.46349999999999963	410.492	7.29073003902417	1
CHEMBL4093508	CCOc1ccc(Cc2cc([C@]34OC[C@](OCC)(O3)[C@@H](O)[C@H](O)[C@H]4O)ccc2Cl)cc1F	[H]O[C@]1([H])[C@@]([H])(O[H])[C@@]2(c3c([H])c([H])c(Cl)c(C([H])([H])c4c([H])c([H])c(OC([H])([H])C([H])([H])[H])c(F)c4[H])c3[H])OC([H])([H])[C@](OC([H])([H])C([H])([H])[H])(O2)[C@@]1([H])O[H]	2.4973000000000005	468.90500000000026	7.651695136951839	1
CHEMBL3969998	Cc1[nH]nc(O[C@@H]2O[C@H](CO)[C@@H](O)[C@H](O)[C@H]2O)c1Cc1ccc(C(C)C)cc1	[H]OC([H])([H])[C@@]1([H])O[C@@]([H])(Oc2nn([H])c(C([H])([H])[H])c2C([H])([H])c2c([H])c([H])c(C([H])(C([H])([H])[H])C([H])([H])[H])c([H])c2[H])[C@]([H])(O[H])[C@@]([H])(O[H])[C@]1([H])O[H]	0.6110199999999997	392.45200000000006	6.355561410532162	1
CHEMBL5584138	COc1ccc(Cn2cc([C@@H]3O[C@H](CO)[C@@H](O)[C@H](O)[C@H]3O)c3cc(C)ccc32)cc1	[H]OC([H])([H])[C@@]1([H])O[C@@]([H])(c2c([H])n(C([H])([H])c3c([H])c([H])c(OC([H])([H])[H])c([H])c3[H])c3c([H])c([H])c(C([H])([H])[H])c([H])c23)[C@]([H])(O[H])[C@@]([H])(O[H])[C@]1([H])O[H]	1.5215199999999998	413.4700000000001	8.221848749616356	1
CHEMBL3960449	Cc1[nH]nc(O[C@@H]2O[C@H](CO)[C@@H](O)[C@H](O)[C@H]2O)c1Cc1ccc(OC(C)C)cc1	[H]OC([H])([H])[C@@]1([H])O[C@@]([H])(Oc2nn([H])c(C([H])([H])[H])c2C([H])([H])c2c([H])c([H])c(OC([H])(C([H])([H])[H])C([H])([H])[H])c([H])c2[H])[C@]([H])(O[H])[C@@]([H])(O[H])[C@]1([H])O[H]	0.2748199999999999	408.4510000000001	8	1
CHEMBL3958686	Cc1c(Cc2ccc(OC(C)C)cc2)c(O[C@@H]2O[C@H](CO)[C@@H](O)[C@H](O)[C@H]2O)nn1C(C)C	[H]OC([H])([H])[C@@]1([H])O[C@@]([H])(Oc2nn(C([H])(C([H])([H])[H])C([H])([H])[H])c(C([H])([H])[H])c2C([H])([H])c2c([H])c([H])c(OC([H])(C([H])([H])[H])C([H])([H])[H])c([H])c2[H])[C@]([H])(O[H])[C@@]([H])(O[H])[C@]1([H])O[H]	1.3291199999999996	450.5320000000001	6.432973633840939	1
CHEMBL3953991	CCOC(=O)OC[C@@]12CO[C@@](c3ccc(Cl)c(Cc4ccc(OCC)cc4)c3)(O1)[C@H](O)[C@@H](O)[C@@H]2O	[H]O[C@]1([H])[C@@]([H])(O[H])[C@@]2(c3c([H])c([H])c(Cl)c(C([H])([H])c4c([H])c([H])c(OC([H])([H])C([H])([H])[H])c([H])c4[H])c3[H])OC([H])([H])[C@](C([H])([H])OC(=O)OC([H])([H])C([H])([H])[H])(O2)[C@@]1([H])O[H]	2.5373000000000014	508.95100000000036	7.338187314462739	1
CHEMBL4289884	COc1c([C@@H]2O[C@H](CO)[C@@H](F)[C@H](O)[C@H]2O)cc(Cc2ccc3c(c2)SCCO3)c2c1CCO2	[H]OC([H])([H])[C@@]1([H])O[C@@]([H])(c2c([H])c(C([H])([H])c3c([H])c([H])c4c(c3[H])SC([H])([H])C([H])([H])O4)c3c(c2OC([H])([H])[H])C([H])([H])C([H])([H])O3)[C@]([H])(O[H])[C@@]([H])(O[H])[C@]1([H])F	2.1975	478.5380000000003	8.080921907623926	1
CHEMBL4282708	COc1c(Cc2ccc3c(c2)SCCO3)cc([C@@H]2O[C@H](CO)[C@@H](F)[C@H](O)[C@H]2O)c2c1CCO2	[H]OC([H])([H])[C@@]1([H])O[C@@]([H])(c2c([H])c(C([H])([H])c3c([H])c([H])c4c(c3[H])SC([H])([H])C([H])([H])O4)c(OC([H])([H])[H])c3c2OC([H])([H])C3([H])[H])[C@]([H])(O[H])[C@@]([H])(O[H])[C@]1([H])F	2.1975	478.5380000000003	7.205511953340831	1
CHEMBL3950588	CCc1ccc(Cc2c(O[C@@H]3O[C@H](CO)[C@@H](O)[C@H](O)[C@H]3O)n[nH]c2C)cc1	[H]OC([H])([H])[C@@]1([H])O[C@@]([H])(Oc2nn([H])c(C([H])([H])[H])c2C([H])([H])c2c([H])c([H])c(C([H])([H])C([H])([H])[H])c([H])c2[H])[C@]([H])(O[H])[C@@]([H])(O[H])[C@]1([H])O[H]	0.0500199999999999	378.425	6.721246399047171	1
CHEMBL508623	Cc1cc(C)n2c1C=C1C=CC(CCC(=O)NCCCOc3ccc(Cc4cc([C@@H]5O[C@H](CO)[C@@H](O)[C@H](O)[C@H]5O)ccc4Cl)cc3)=[N+]1[B-]2(F)F	[H]OC([H])([H])[C@@]1([H])O[C@@]([H])(c2c([H])c([H])c(Cl)c(C([H])([H])c3c([H])c([H])c(OC([H])([H])C([H])([H])C([H])([H])N([H])C(=O)C([H])([H])C([H])([H])C4=[N+]5C(=C([H])c6c(C([H])([H])[H])c([H])c(C([H])([H])[H])n6[B-]5(F)F)C([H])=C4[H])c([H])c3[H])c2[H])[C@]([H])(O[H])[C@@]([H])(O[H])[C@]1([H])O[H]	3.8300400000000034	711.9990000000007	6.692503962086787	1
CHEMBL473046	Cc1cc(C)n2c1C=C1C=CC(CCC(=O)N(C)CCCOc3ccc(Cc4cc([C@@H]5O[C@H](CO)[C@@H](O)[C@H](O)[C@H]5O)ccc4Cl)cc3)=[N+]1[B-]2(F)F	[H]OC([H])([H])[C@@]1([H])O[C@@]([H])(c2c([H])c([H])c(Cl)c(C([H])([H])c3c([H])c([H])c(OC([H])([H])C([H])([H])C([H])([H])N(C(=O)C([H])([H])C([H])([H])C4=[N+]5C(=C([H])c6c(C([H])([H])[H])c([H])c(C([H])([H])[H])n6[B-]5(F)F)C([H])=C4[H])C([H])([H])[H])c([H])c3[H])c2[H])[C@]([H])(O[H])[C@@]([H])(O[H])[C@]1([H])O[H]	4.172240000000007	726.0260000000006	6.366531544420414	1
CHEMBL445247	O=C(NCc1ccc(Cc2cc([C@@H]3O[C@H](CO)[C@@H](O)[C@H](O)[C@H]3O)ccc2Cl)cc1)c1ccc(-c2c3ccc(=O)cc-3oc3cc(O)ccc23)c(C(=O)O)c1	[H]OC(=O)c1c([H])c(C(=O)N([H])C([H])([H])c2c([H])c([H])c(C([H])([H])c3c([H])c([C@]4([H])O[C@]([H])(C([H])([H])O[H])[C@@]([H])(O[H])[C@]([H])(O[H])[C@@]4([H])O[H])c([H])c([H])c3Cl)c([H])c2[H])c([H])c([H])c1-c1c2c([H])c([H])c(=O)c([H])c-2oc2c([H])c(O[H])c([H])c([H])c12	4.657700000000004	752.172	4.958607314841775	0
CHEMBL3125144	CCOC(=O)c1nnn(-c2ccc(Cl)cc2Cl)c1[C@H](O)[C@@H](O)[C@H](C)O	[H]O[C@]([H])([C@@]([H])(O[H])c1c(C(=O)OC([H])([H])C([H])([H])[H])nnn1-c1c([H])c([H])c(Cl)c([H])c1Cl)[C@@]([H])(O[H])C([H])([H])[H]	1.5258999999999996	390.22300000000007	6.72056121171298	1
CHEMBL3125147	CCOC(=O)c1nnn(-c2ccc([N+](=O)[O-])cc2)c1[C@H](O)[C@@H](O)[C@H](C)O	[H]O[C@]([H])([C@@]([H])(O[H])c1c(C(=O)OC([H])([H])C([H])([H])[H])nnn1-c1c([H])c([H])c([N+](=O)[O-])c([H])c1[H])[C@@]([H])(O[H])C([H])([H])[H]	0.12729999999999958	366.3300000000001	6.899974269892137	1
CHEMBL3934976	COc1ccc(Cc2c(O[C@@H]3O[C@H](CO)[C@@H](O)[C@H](O)[C@H]3O)n[nH]c2C)cc1	[H]OC([H])([H])[C@@]1([H])O[C@@]([H])(Oc2nn([H])c(C([H])([H])[H])c2C([H])([H])c2c([H])c([H])c(OC([H])([H])[H])c([H])c2[H])[C@]([H])(O[H])[C@@]([H])(O[H])[C@]1([H])O[H]	-0.50378	380.39700000000005	6.416801226031377	1
CHEMBL3923809	CCOc1ccc(Cc2c(O[C@@H]3O[C@H](CO)[C@@H](O)[C@H](O)[C@H]3O)n[nH]c2C)cc1	[H]OC([H])([H])[C@@]1([H])O[C@@]([H])(Oc2nn([H])c(C([H])([H])[H])c2C([H])([H])c2c([H])c([H])c(OC([H])([H])C([H])([H])[H])c([H])c2[H])[C@]([H])(O[H])[C@@]([H])(O[H])[C@]1([H])O[H]	-0.11368	394.4240000000001	6.732828271596986	1
CHEMBL3915296	CCCOc1ccc(Cc2c(O[C@@H]3O[C@H](CO)[C@@H](O)[C@H](O)[C@H]3O)n[nH]c2C)cc1	[H]OC([H])([H])[C@@]1([H])O[C@@]([H])(Oc2nn([H])c(C([H])([H])[H])c2C([H])([H])c2c([H])c([H])c(OC([H])([H])C([H])([H])C([H])([H])[H])c([H])c2[H])[C@]([H])(O[H])[C@@]([H])(O[H])[C@]1([H])O[H]	0.2764199999999997	408.45100000000014	6.153662887870195	1
CHEMBL3908950	CSc1ccc(Cc2c(O[C@@H]3O[C@H](CO)[C@@H](O)[C@H](O)[C@H]3O)n[nH]c2C)cc1	[H]OC([H])([H])[C@@]1([H])O[C@@]([H])(Oc2nn([H])c(C([H])([H])[H])c2C([H])([H])c2c([H])c([H])c(SC([H])([H])[H])c([H])c2[H])[C@]([H])(O[H])[C@@]([H])(O[H])[C@]1([H])O[H]	0.20951999999999982	396.46500000000003	8.309803919971486	1
CHEMBL3907970	CCCc1ccc(Cc2c(O[C@@H]3O[C@H](CO)[C@@H](O)[C@H](O)[C@H]3O)n[nH]c2C)cc1	[H]OC([H])([H])[C@@]1([H])O[C@@]([H])(Oc2nn([H])c(C([H])([H])[H])c2C([H])([H])c2c([H])c([H])c(C([H])([H])C([H])([H])C([H])([H])[H])c([H])c2[H])[C@]([H])(O[H])[C@@]([H])(O[H])[C@]1([H])O[H]	0.4401199999999997	392.45200000000006	8.05551732784983	1
CHEMBL4471038	C[C@H]1O[C@]2(OCc3ccc(Cc4ccc(-c5ccc(F)cc5)s4)cc32)[C@H](O)[C@@H](O)[C@@H]1O	[H]O[C@]1([H])[C@@]([H])(O[H])[C@@]2(OC([H])([H])c3c([H])c([H])c(C([H])([H])c4sc(-c5c([H])c([H])c(F)c([H])c5[H])c([H])c4[H])c([H])c32)O[C@]([H])(C([H])([H])[H])[C@@]1([H])O[H]	3.329400000000002	442.5080000000001	7	1
CHEMBL4442775	C[C@H]1O[C@]2(OCc3ccc(Cc4ccc(-c5ccccc5)s4)cc32)[C@H](O)[C@@H](O)[C@@H]1O	[H]O[C@]1([H])[C@@]([H])(O[H])[C@@]2(OC([H])([H])c3c([H])c([H])c(C([H])([H])c4sc(-c5c([H])c([H])c([H])c([H])c5[H])c([H])c4[H])c([H])c32)O[C@]([H])(C([H])([H])[H])[C@@]1([H])O[H]	3.190300000000001	424.5180000000001	7	1
CHEMBL4532602	C[C@H]1O[C@]2(OCc3ccc(Cc4ccc(Cl)s4)cc32)[C@H](O)[C@@H](O)[C@@H]1O	[H]O[C@]1([H])[C@@]([H])(O[H])[C@@]2(OC([H])([H])c3c([H])c([H])c(C([H])([H])c4sc(Cl)c([H])c4[H])c([H])c32)O[C@]([H])(C([H])([H])[H])[C@@]1([H])O[H]	2.1767	382.86500000000007	7	1
CHEMBL4448138	CCOc1ccc(Cc2ccc3c(c2)[C@]2(OC3)O[C@H](C)[C@@H](O)[C@H](O)[C@H]2O)cc1	[H]O[C@]1([H])[C@@]([H])(O[H])[C@@]2(OC([H])([H])c3c([H])c([H])c(C([H])([H])c4c([H])c([H])c(OC([H])([H])C([H])([H])[H])c([H])c4[H])c([H])c32)O[C@]([H])(C([H])([H])[H])[C@@]1([H])O[H]	1.8604999999999996	386.4440000000001	7	1
CHEMBL4442564	COCCc1ccc(Cc2cc3c(cc2Cl)CO[C@]32O[C@H](C)[C@@H](O)[C@H](O)[C@H]2O)s1	[H]O[C@]1([H])[C@@]([H])(O[H])[C@@]2(OC([H])([H])c3c([H])c(Cl)c(C([H])([H])c4sc(C([H])([H])C([H])([H])OC([H])([H])[H])c([H])c4[H])c([H])c32)O[C@]([H])(C([H])([H])[H])[C@@]1([H])O[H]	2.365600000000001	440.9450000000002	7.158640529545145	1
CHEMBL4248660	O=[N+]([O-])OCCCCOc1ccc(Cc2cc([C@@H]3O[C@H](CO)[C@@H](O)[C@H](O)[C@H]3O)ccc2Cl)cc1	[H]OC([H])([H])[C@@]1([H])O[C@@]([H])(c2c([H])c([H])c(Cl)c(C([H])([H])c3c([H])c([H])c(OC([H])([H])C([H])([H])C([H])([H])C([H])([H])O[N+](=O)[O-])c([H])c3[H])c2[H])[C@]([H])(O[H])[C@@]([H])(O[H])[C@]1([H])O[H]	1.8129999999999993	497.9280000000002	6.735418270761922	1
CHEMBL3896936	Cc1ccc(Cc2c(O[C@@H]3O[C@H](CO)[C@@H](O)[C@H](O)[C@H]3O)n[nH]c2C)cc1	[H]OC([H])([H])[C@@]1([H])O[C@@]([H])(Oc2nn([H])c(C([H])([H])[H])c2C([H])([H])c2c([H])c([H])c(C([H])([H])[H])c([H])c2[H])[C@]([H])(O[H])[C@@]([H])(O[H])[C@]1([H])O[H]	-0.20396	364.398	6.552841968657781	1
CHEMBL2397442	OC[C@H]1O[C@@H](c2cccc(Cc3cc4cccccc-4c3)c2)[C@H](O)[C@@H](O)[C@@H]1O	[H]OC([H])([H])[C@@]1([H])O[C@@]([H])(c2c([H])c([H])c([H])c(C([H])([H])c3c([H])c4c([H])c([H])c([H])c([H])c([H])c-4c3[H])c2[H])[C@]([H])(O[H])[C@@]([H])(O[H])[C@]1([H])O[H]	1.8970999999999987	380.44000000000005	7.657577319177793	1
CHEMBL3891805	CCOc1ccc(Cc2cc(C3OC(C)C(O)C(O)C3O)ccc2Cl)cc1	[H]OC1([H])C([H])(c2c([H])c([H])c(Cl)c(C([H])([H])c3c([H])c([H])c(OC([H])([H])C([H])([H])[H])c([H])c3[H])c2[H])OC([H])(C([H])([H])[H])C([H])(O[H])C1([H])O[H]	2.872000000000001	392.879	9.161150909262744	1
CHEMBL1819486	CCc1ccc(Cc2ccccc2O[C@@H]2C[C@H](CO)[C@@H](O)[C@H](O)[C@H]2O)cc1	[H]OC([H])([H])[C@@]1([H])C([H])([H])[C@@]([H])(Oc2c([H])c([H])c([H])c([H])c2C([H])([H])c2c([H])c([H])c(C([H])([H])C([H])([H])[H])c([H])c2[H])[C@]([H])(O[H])[C@@]([H])(O[H])[C@]1([H])O[H]	1.6821	372.461	7.552841968657781	1
CHEMBL4516721	Cc1cc(/C=C/C(C)(C)C(=O)NC(C)(C)C(=O)NCC(C)(C)N)ccc1Cc1cc([C@@H]2O[C@H](CO)[C@@H](O)[C@H](O)[C@H]2O)c(O)cc1C(C)C	[H]Oc1c([H])c(C([H])(C([H])([H])[H])C([H])([H])[H])c(C([H])([H])c2c([H])c([H])c(/C([H])=C(\[H])C(C(=O)N([H])C(C(=O)N([H])C([H])([H])C(N([H])[H])(C([H])([H])[H])C([H])([H])[H])(C([H])([H])[H])C([H])([H])[H])(C([H])([H])[H])C([H])([H])[H])c([H])c2C([H])([H])[H])c([H])c1[C@]1([H])O[C@]([H])(C([H])([H])O[H])[C@@]([H])(O[H])[C@]([H])(O[H])[C@@]1([H])O[H]	2.717420000000001	669.8600000000006	7.1938200260161125	1
CHEMBL4439673	COc1cc(C(C)C)c(Cc2ccc(/C=C/C(C)(C)C(=O)NC(C)(C)C(=O)NCC(C)(C)N)cc2C)cc1[C@@H]1O[C@H](CO)[C@@H](O)[C@H](O)[C@H]1O	[H]OC([H])([H])[C@@]1([H])O[C@@]([H])(c2c([H])c(C([H])([H])c3c([H])c([H])c(/C([H])=C(\[H])C(C(=O)N([H])C(C(=O)N([H])C([H])([H])C(N([H])[H])(C([H])([H])[H])C([H])([H])[H])(C([H])([H])[H])C([H])([H])[H])(C([H])([H])[H])C([H])([H])[H])c([H])c3C([H])([H])[H])c(C([H])(C([H])([H])[H])C([H])([H])[H])c([H])c2OC([H])([H])[H])[C@]([H])(O[H])[C@@]([H])(O[H])[C@]1([H])O[H]	3.0204200000000028	683.8870000000005	6.492144128304169	1
CHEMBL4072070	CS[C@H]1O[C@@H](c2ccc(Cl)c(Cc3ccc(OCCCC(=O)NC(C)(C)CO)cc3)c2)[C@H](O)[C@@H](O)[C@@H]1O	[H]OC([H])([H])C(N([H])C(=O)C([H])([H])C([H])([H])C([H])([H])Oc1c([H])c([H])c(C([H])([H])c2c([H])c([C@]3([H])O[C@]([H])(SC([H])([H])[H])[C@@]([H])(O[H])[C@]([H])(O[H])[C@@]3([H])O[H])c([H])c([H])c2Cl)c([H])c1[H])(C([H])([H])[H])C([H])([H])[H]	2.8200000000000003	554.105	9.045757490560675	1
CHEMBL1762498	CCCn1c(CCc2ccc(Cl)cc2)nnc1CN1C(=O)COc2ccc(Cl)cc21	[H]c1c([H])c(C([H])([H])C([H])([H])c2nnc(C([H])([H])N3C(=O)C([H])([H])Oc4c([H])c([H])c(Cl)c([H])c43)n2C([H])([H])C([H])([H])C([H])([H])[H])c([H])c([H])c1Cl	4.705700000000004	445.35000000000014	7.3979400086720375	1
CHEMBL4554040	COc1cc(C(C)C)c(Cc2ccc(/C=C/C(C)(C)C(=O)NC(C)(C)C(=O)NCCN(C)C)cc2)cc1[C@@H]1O[C@H](CO)[C@@H](O)[C@H](O)[C@H]1O	[H]OC([H])([H])[C@@]1([H])O[C@@]([H])(c2c([H])c(C([H])([H])c3c([H])c([H])c(/C([H])=C(\[H])C(C(=O)N([H])C(C(=O)N([H])C([H])([H])C([H])([H])N(C([H])([H])[H])C([H])([H])[H])(C([H])([H])[H])C([H])([H])[H])(C([H])([H])[H])C([H])([H])[H])c([H])c3[H])c(C([H])(C([H])([H])[H])C([H])([H])[H])c([H])c2OC([H])([H])[H])[C@]([H])(O[H])[C@@]([H])(O[H])[C@]1([H])O[H]	2.536300000000002	669.8600000000005	7.698970004336019	1
CHEMBL4436171	COc1cc(C(C)C)c(Cc2ccc(/C=C/C(C)(C)C(=O)NC(C)(C)C(=O)NCCN3CCN(C)CC3)cc2C)cc1[C@@H]1O[C@H](CO)[C@@H](O)[C@H](O)[C@H]1O	[H]OC([H])([H])[C@@]1([H])O[C@@]([H])(c2c([H])c(C([H])([H])c3c([H])c([H])c(/C([H])=C(\[H])C(C(=O)N([H])C(C(=O)N([H])C([H])([H])C([H])([H])N4C([H])([H])C([H])([H])N(C([H])([H])[H])C([H])([H])C4([H])[H])(C([H])([H])[H])C([H])([H])[H])(C([H])([H])[H])C([H])([H])[H])c([H])c3C([H])([H])[H])c(C([H])(C([H])([H])[H])C([H])([H])[H])c([H])c2OC([H])([H])[H])[C@]([H])(O[H])[C@@]([H])(O[H])[C@]1([H])O[H]	2.530520000000003	738.9670000000004	6.55129368009492	1
CHEMBL3703936	CCCc1ccc(Cc2cc([C@@H]3O[C@H](CO)[C@@H](O)[C@H](O)[C@H]3O)c3c(c2Cl)OCC3)cc1	[H]OC([H])([H])[C@@]1([H])O[C@@]([H])(c2c([H])c(C([H])([H])c3c([H])c([H])c(C([H])([H])C([H])([H])C([H])([H])[H])c([H])c3[H])c(Cl)c3c2C([H])([H])C([H])([H])O3)[C@]([H])(O[H])[C@@]([H])(O[H])[C@]1([H])O[H]	2.3331000000000013	448.94300000000015	8.931814138253838	1
CHEMBL4065901	CCOc1ccc(Cc2cc([C@]34OC[C@](OC)(O3)[C@@H](O)[C@H](O)[C@H]4O)ccc2Cl)cc1F	[H]O[C@]1([H])[C@@]([H])(O[H])[C@@]2(c3c([H])c([H])c(Cl)c(C([H])([H])c4c([H])c([H])c(OC([H])([H])C([H])([H])[H])c(F)c4[H])c3[H])OC([H])([H])[C@](OC([H])([H])[H])(O2)[C@@]1([H])O[H]	2.1072	454.8780000000002	8.229147988357855	1
CHEMBL4297625	CCc1ccc([C@@H]2O[C@H](CO)[C@@H](O)[C@H](O)[C@H]2O)cc1Cc1ccc2c(c1)OCCO2	[H]OC([H])([H])[C@@]1([H])O[C@@]([H])(c2c([H])c([H])c(C([H])([H])C([H])([H])[H])c(C([H])([H])c3c([H])c([H])c4c(c3[H])OC([H])([H])C([H])([H])O4)c2[H])[C@]([H])(O[H])[C@@]([H])(O[H])[C@]1([H])O[H]	1.1258999999999995	416.4700000000001	9.301029995663981	1
CHEMBL208885	COc1ccc(Cc2c[nH]c3cccc(O[C@@H]4O[C@H](CO)[C@@H](O)[C@H](O)[C@H]4O)c23)cc1	[H]OC([H])([H])[C@@]1([H])O[C@@]([H])(Oc2c([H])c([H])c([H])c3c2c(C([H])([H])c2c([H])c([H])c(OC([H])([H])[H])c([H])c2[H])c([H])n3[H])[C@]([H])(O[H])[C@@]([H])(O[H])[C@]1([H])O[H]	0.9459999999999995	415.442	6.91721462968355	1
CHEMBL3703935	N#Cc1ccc(Cc2cc([C@@H]3O[C@H](CO)[C@@H](O)[C@H](O)[C@H]3O)c3c(c2Cl)OCC3)cc1	[H]OC([H])([H])[C@@]1([H])O[C@@]([H])(c2c([H])c(C([H])([H])c3c([H])c([H])c(C#N)c([H])c3[H])c(Cl)c3c2C([H])([H])C([H])([H])O3)[C@]([H])(O[H])[C@@]([H])(O[H])[C@]1([H])O[H]	1.2522799999999998	431.8720000000002	8.217527375833713	1
CHEMBL3703934	OC[C@H]1O[C@@H](c2cc(Cc3ccc(CN4CC4)cc3)c(Cl)c3c2CCO3)[C@H](O)[C@@H](O)[C@@H]1O	[H]OC([H])([H])[C@@]1([H])O[C@@]([H])(c2c([H])c(C([H])([H])c3c([H])c([H])c(C([H])([H])N4C([H])([H])C4([H])[H])c([H])c3[H])c(Cl)c3c2C([H])([H])C([H])([H])O3)[C@]([H])(O[H])[C@@]([H])(O[H])[C@]1([H])O[H]	1.1962	461.9420000000002	6.785156151952302	1
CHEMBL4539027	C[C@H]1O[C@]2(OCc3cc(Cl)c(Cc4ccc(C=O)s4)cc32)[C@H](O)[C@@H](O)[C@@H]1O	[H]O[C@]1([H])[C@@]([H])(O[H])[C@@]2(OC([H])([H])c3c([H])c(Cl)c(C([H])([H])c4sc(C([H])=O)c([H])c4[H])c([H])c32)O[C@]([H])(C([H])([H])[H])[C@@]1([H])O[H]	1.9892000000000007	410.8750000000001	7.289882634888183	1
CHEMBL4565314	CCOc1ccc(Cc2cc3c(cc2Cl)CO[C@]32O[C@H](C)[C@@H](O)[C@H](O)[C@H]2O)cc1	[H]O[C@]1([H])[C@@]([H])(O[H])[C@@]2(OC([H])([H])c3c([H])c(Cl)c(C([H])([H])c4c([H])c([H])c(OC([H])([H])C([H])([H])[H])c([H])c4[H])c([H])c32)O[C@]([H])(C([H])([H])[H])[C@@]1([H])O[H]	2.513900000000001	420.8890000000002	8.05551732784983	1
CHEMBL243796	C=C(C)C(CC=C(C)C)Cc1c(O)cc(OC)c2c1O[C@H](c1ccc(O)cc1O)CC2=O	[H]Oc1c([H])c([H])c([C@@]2([H])Oc3c(c(OC([H])([H])[H])c([H])c(O[H])c3C([H])([H])C([H])(C(=C([H])[H])C([H])([H])[H])C([H])([H])C([H])=C(C([H])([H])[H])C([H])([H])[H])C(=O)C2([H])[H])c(O[H])c1[H]	5.609600000000005	438.5200000000003	5.769551078621726	0
CHEMBL592589	C/C=C1\CN2[C@@H]3C[C@@]45c6ccccc6N[C@]4(O3)[C@@H]2C[C@@H]1[C@@]5(COC(=O)c1cc(OC)c(OC)c(OC)c1)C(=O)OC	[H]/C(=C1/C([H])([H])N2[C@@]3([H])C([H])([H])[C@]1([H])[C@](C(=O)OC([H])([H])[H])(C([H])([H])OC(=O)c1c([H])c(OC([H])([H])[H])c(OC([H])([H])[H])c(OC([H])([H])[H])c1[H])[C@]14c5c([H])c([H])c([H])c([H])c5N([H])[C@@]13O[C@@]2([H])C4([H])[H])C([H])([H])[H]	3.498800000000002	562.6190000000001	4.455931955649724	0
CHEMBL592603	C/C=C1/CN2[C@@H]3C[C@@]45c6cc(OC)ccc6N(C)[C@]4(O3)[C@@H]2C[C@@H]1[C@@]5(COC(=O)c1ccc(OC)c(OC)c1)C(=O)OC	[H]/C(=C1\C([H])([H])N2[C@@]3([H])C([H])([H])[C@]1([H])[C@](C(=O)OC([H])([H])[H])(C([H])([H])OC(=O)c1c([H])c([H])c(OC([H])([H])[H])c(OC([H])([H])[H])c1[H])[C@]14c5c([H])c(OC([H])([H])[H])c([H])c([H])c5N(C([H])([H])[H])[C@@]13O[C@@]2([H])C4([H])[H])C([H])([H])[H]	3.523100000000002	576.6460000000002	6.301029995663981	1
CHEMBL3703933	CN(C)Cc1ccc(Cc2cc([C@@H]3O[C@H](CO)[C@@H](O)[C@H](O)[C@H]3O)c3c(c2Cl)OCC3)cc1	[H]OC([H])([H])[C@@]1([H])O[C@@]([H])(c2c([H])c(C([H])([H])c3c([H])c([H])c(C([H])([H])N(C([H])([H])[H])C([H])([H])[H])c([H])c3[H])c(Cl)c3c2C([H])([H])C([H])([H])O3)[C@]([H])(O[H])[C@@]([H])(O[H])[C@]1([H])O[H]	1.4422	463.95800000000014	6.790484985457369	1
CHEMBL1163592	CCc1ccc(Cc2cc([C@@H]3O[C@H](CO)[C@@H](O)[C@H](O)[C@H]3O)c(COCC(F)(F)F)cc2Cl)cc1	[H]OC([H])([H])[C@@]1([H])O[C@@]([H])(c2c([H])c(C([H])([H])c3c([H])c([H])c(C([H])([H])C([H])([H])[H])c([H])c3[H])c(Cl)c([H])c2C([H])([H])OC([H])([H])C(F)(F)F)[C@]([H])(O[H])[C@@]([H])(O[H])[C@]1([H])O[H]	3.087000000000002	504.92900000000014	6.769551078621726	1
CHEMBL567778	CCOc1ccc(Cc2cc([C@@H]3OC(OCc4ccccc4)[C@@H](O)[C@H](O)[C@H]3O)ccc2Cl)cc1	[H]O[C@]1([H])[C@@]([H])(O[H])[C@]([H])(O[H])C([H])(OC([H])([H])c2c([H])c([H])c([H])c([H])c2[H])O[C@@]1([H])c1c([H])c([H])c(Cl)c(C([H])([H])c2c([H])c([H])c(OC([H])([H])C([H])([H])[H])c([H])c2[H])c1[H]	4.026400000000002	484.9760000000002	6.2076083105017466	1
CHEMBL1163593	CCc1ccc(Cc2cc([C@@H]3O[C@H](CO)[C@@H](O)[C@H](O)[C@H]3O)c(COCC(F)F)cc2Cl)cc1	[H]OC([H])([H])[C@@]1([H])O[C@@]([H])(c2c([H])c(C([H])([H])c3c([H])c([H])c(C([H])([H])C([H])([H])[H])c([H])c3[H])c(Cl)c([H])c2C([H])([H])OC([H])([H])C([H])(F)F)[C@]([H])(O[H])[C@@]([H])(O[H])[C@]1([H])O[H]	2.789800000000001	486.93900000000014	8.522878745280337	1
CHEMBL4460389	C[C@H]1O[C@]2(OCc3cc(Cl)c(Cc4cc5ccccc5s4)cc32)[C@H](O)[C@@H](O)[C@@H]1O	[H]O[C@]1([H])[C@@]([H])(O[H])[C@@]2(OC([H])([H])c3c([H])c(Cl)c(C([H])([H])c4sc5c([H])c([H])c([H])c([H])c5c4[H])c([H])c32)O[C@]([H])(C([H])([H])[H])[C@@]1([H])O[H]	3.3299000000000025	432.9250000000001	7.619788758288394	1
CHEMBL4454888	C[C@H]1O[C@]2(OCc3ccc(Cc4cc5ccccc5o4)cc32)[C@H](O)[C@@H](O)[C@@H]1O	[H]O[C@]1([H])[C@@]([H])(O[H])[C@@]2(OC([H])([H])c3c([H])c([H])c(C([H])([H])c4oc5c([H])c([H])c([H])c([H])c5c4[H])c([H])c32)O[C@]([H])(C([H])([H])[H])[C@@]1([H])O[H]	2.2080000000000006	382.4120000000001	7	1
CHEMBL3703932	CNCc1ccc(Cc2cc([C@@H]3O[C@H](CO)[C@@H](O)[C@H](O)[C@H]3O)c3c(c2Cl)OCC3)cc1	[H]OC([H])([H])[C@@]1([H])O[C@@]([H])(c2c([H])c(C([H])([H])c3c([H])c([H])c(C([H])([H])N([H])C([H])([H])[H])c([H])c3[H])c(Cl)c3c2C([H])([H])C([H])([H])O3)[C@]([H])(O[H])[C@@]([H])(O[H])[C@]1([H])O[H]	1.0999999999999999	449.9310000000002	6.913640169325252	1
CHEMBL3703931	C#Cc1ccc(Cc2cc([C@@H]3O[C@H](CO)[C@@H](O)[C@H](O)[C@H]3O)c3c(c2Cl)OCC3)cc1	[H]C#Cc1c([H])c([H])c(C([H])([H])c2c([H])c([C@]3([H])O[C@]([H])(C([H])([H])O[H])[C@@]([H])(O[H])[C@]([H])(O[H])[C@@]3([H])O[H])c3c(c2Cl)OC([H])([H])C3([H])[H])c([H])c1[H]	1.3618999999999999	430.88400000000024	8.987162775294827	1
CHEMBL3703930	CC(C)c1ccc(Cc2cc([C@@H]3O[C@H](CO)[C@@H](O)[C@H](O)[C@H]3O)c3c(c2Cl)OCC3)cc1	[H]OC([H])([H])[C@@]1([H])O[C@@]([H])(c2c([H])c(C([H])([H])c3c([H])c([H])c(C([H])(C([H])([H])[H])C([H])([H])[H])c([H])c3[H])c(Cl)c3c2C([H])([H])C([H])([H])O3)[C@]([H])(O[H])[C@@]([H])(O[H])[C@]1([H])O[H]	2.504000000000002	448.94300000000015	9.102372908709558	1
CHEMBL200236	COc1ccc(CCn2nnc3cccc(O[C@@H]4O[C@H](CO)[C@@H](O)[C@H](O)[C@H]4O)c32)cc1	[H]OC([H])([H])[C@@]1([H])O[C@@]([H])(Oc2c([H])c([H])c([H])c3nnn(C([H])([H])C([H])([H])c4c([H])c([H])c(OC([H])([H])[H])c([H])c4[H])c23)[C@]([H])(O[H])[C@@]([H])(O[H])[C@]1([H])O[H]	-0.1387	431.4450000000001	6.42021640338319	1
CHEMBL4091576	CCOc1ccc(Cc2cc([C@]34OC[C@](OC(C)C)(O3)[C@@H](O)[C@H](O)[C@H]4O)ccc2Cl)cc1F	[H]O[C@]1([H])[C@@]([H])(O[H])[C@@]2(c3c([H])c([H])c(Cl)c(C([H])([H])c4c([H])c([H])c(OC([H])([H])C([H])([H])[H])c(F)c4[H])c3[H])OC([H])([H])[C@](OC([H])(C([H])([H])[H])C([H])([H])[H])(O2)[C@@]1([H])O[H]	2.885800000000002	482.93200000000024	8.167491087293763	1
CHEMBL3703929	C=C(C)c1ccc(Cc2cc([C@@H]3O[C@H](CO)[C@@H](O)[C@H](O)[C@H]3O)c3c(c2Cl)OCC3)cc1	[H]OC([H])([H])[C@@]1([H])O[C@@]([H])(c2c([H])c(C([H])([H])c3c([H])c([H])c(C(=C([H])[H])C([H])([H])[H])c([H])c3[H])c(Cl)c3c2C([H])([H])C([H])([H])O3)[C@]([H])(O[H])[C@@]([H])(O[H])[C@]1([H])O[H]	2.413700000000001	446.9270000000002	9.241088107602026	1
CHEMBL3703928	C#CC(C)(O)c1ccc(Cc2cc([C@@H]3O[C@H](CO)[C@@H](O)[C@H](O)[C@H]3O)c3c(c2Cl)OCC3)cc1	[H]C#CC(O[H])(c1c([H])c([H])c(C([H])([H])c2c([H])c([C@]3([H])O[C@]([H])(C([H])([H])O[H])[C@@]([H])(O[H])[C@]([H])(O[H])[C@@]3([H])O[H])c3c(c2Cl)OC([H])([H])C3([H])[H])c([H])c1[H])C([H])([H])[H]	1.2213	474.9370000000002	8.2839966563652	1
CHEMBL4294285	Cc1cc(O)c([C@@H]2O[C@H](CO)[C@@H](F)[C@H](O)[C@H]2O)cc1Cc1cc2c(s1)CCN(C#N)C2	[H]Oc1c([H])c(C([H])([H])[H])c(C([H])([H])c2sc3c(c2[H])C([H])([H])N(C#N)C([H])([H])C3([H])[H])c([H])c1[C@]1([H])O[C@]([H])(C([H])([H])O[H])[C@@]([H])(F)[C@]([H])(O[H])[C@@]1([H])O[H]	1.6841999999999995	448.51600000000013	8.585026652029182	1
CHEMBL3703927	Cc1c(Cc2ccc(C3CC3)cc2)cc([C@@H]2O[C@H](CO)[C@@H](O)[C@H](O)[C@H]2O)c2c1OCC2	[H]OC([H])([H])[C@@]1([H])O[C@@]([H])(c2c([H])c(C([H])([H])c3c([H])c([H])c(C4([H])C([H])([H])C4([H])[H])c([H])c3[H])c(C([H])([H])[H])c3c2C([H])([H])C([H])([H])O3)[C@]([H])(O[H])[C@@]([H])(O[H])[C@]1([H])O[H]	1.91302	426.5090000000002	8.935542010773082	1
CHEMBL1289622	CC[C@H]1O[C@@H](c2ccc(Cl)c(Cc3cnc(SC)nc3)c2)[C@H](O)[C@@H](O)[C@@H]1O	[H]O[C@@]1([H])[C@]([H])(O[H])[C@@]([H])(C([H])([H])C([H])([H])[H])O[C@@]([H])(c2c([H])c([H])c(Cl)c(C([H])([H])c3c([H])nc(SC([H])([H])[H])nc3[H])c2[H])[C@]1([H])O[H]	2.3753000000000006	410.92300000000006	7.119186407719209	1
CHEMBL1289831	CC[C@H]1O[C@@H](c2ccc(Cl)c(Cc3ncc(-c4ccco4)cn3)c2)[C@H](O)[C@@H](O)[C@@H]1O	[H]O[C@@]1([H])[C@]([H])(O[H])[C@@]([H])(C([H])([H])C([H])([H])[H])O[C@@]([H])(c2c([H])c([H])c(Cl)c(C([H])([H])c3nc([H])c(-c4oc([H])c([H])c4[H])c([H])n3)c2[H])[C@]1([H])O[H]	2.9134000000000015	430.8880000000001	7.434152181326482	1
CHEMBL1290047	CC[C@H]1O[C@@H](c2ccc(Cl)c(Cc3ncc(SC)cn3)c2)[C@H](O)[C@@H](O)[C@@H]1O	[H]O[C@@]1([H])[C@]([H])(O[H])[C@@]([H])(C([H])([H])C([H])([H])[H])O[C@@]([H])(c2c([H])c([H])c(Cl)c(C([H])([H])c3nc([H])c(SC([H])([H])[H])c([H])n3)c2[H])[C@]1([H])O[H]	2.3753000000000006	410.92300000000006	7.97061622231479	1
CHEMBL3703926	CC(F)(F)c1ccc(Cc2cc([C@@H]3O[C@H](CO)[C@@H](O)[C@H](O)[C@H]3O)c3c(c2Cl)OCC3)cc1	[H]OC([H])([H])[C@@]1([H])O[C@@]([H])(c2c([H])c(C([H])([H])c3c([H])c([H])c(C(F)(F)C([H])([H])[H])c([H])c3[H])c(Cl)c3c2C([H])([H])C([H])([H])O3)[C@]([H])(O[H])[C@@]([H])(O[H])[C@]1([H])O[H]	2.4923000000000006	470.89600000000013	9.040958607678906	1
CHEMBL4793115	Cc1[nH]nc(O[C@@H]2O[C@H](CO)[C@@H](O)[C@H](O)[C@H]2O)c1Cc1ccccc1	[H]OC([H])([H])[C@@]1([H])O[C@@]([H])(Oc2nn([H])c(C([H])([H])[H])c2C([H])([H])c2c([H])c([H])c([H])c([H])c2[H])[C@]([H])(O[H])[C@@]([H])(O[H])[C@]1([H])O[H]	-0.51238	350.37100000000004	6.7423214251308154	1
CHEMBL5933758	CS[C@H]1O[C@@H](c2ccc(C)c(Cc3ccc(OCCNC(=O)NCC(C)(C)C(N)=O)cc3)c2)[C@H](O)[C@@H](O)[C@@H]1O	[H]O[C@@]1([H])[C@]([H])(O[H])[C@@]([H])(SC([H])([H])[H])O[C@@]([H])(c2c([H])c([H])c(C([H])([H])[H])c(C([H])([H])c3c([H])c([H])c(OC([H])([H])C([H])([H])N([H])C(=O)N([H])C([H])([H])C(C(=O)N([H])[H])(C([H])([H])[H])C([H])([H])[H])c([H])c3[H])c2[H])[C@]1([H])O[H]	1.6184200000000009	561.7010000000005	8	1
CHEMBL5916181	CS[C@H]1O[C@@H](c2ccc(C)c(Cc3ccc(CCCCC(=O)NC(C)(C)CO)cc3)c2)[C@H](O)[C@@H](O)[C@@H]1O	[H]OC([H])([H])C(N([H])C(=O)C([H])([H])C([H])([H])C([H])([H])C([H])([H])c1c([H])c([H])c(C([H])([H])c2c([H])c([C@]3([H])O[C@]([H])(SC([H])([H])[H])[C@@]([H])(O[H])[C@]([H])(O[H])[C@@]3([H])O[H])c([H])c([H])c2C([H])([H])[H])c([H])c1[H])(C([H])([H])[H])C([H])([H])[H]	3.0288200000000005	531.715	8	1
CHEMBL6040468	CS[C@H]1O[C@@H](c2ccc(C)c(Cc3ccc(Cl)cc3)c2)[C@H](O)[C@@H](O)[C@@H]1O	[H]O[C@@]1([H])[C@]([H])(O[H])[C@@]([H])(SC([H])([H])[H])O[C@@]([H])(c2c([H])c([H])c(C([H])([H])[H])c(C([H])([H])c3c([H])c([H])c(Cl)c([H])c3[H])c2[H])[C@]1([H])O[H]	3.0823200000000015	394.92	8	1
CHEMBL6048153	CS[C@H]1O[C@@H](c2ccc(C)c(Cc3ccc(OCC(=O)NC(CO)(CO)CO)cc3)c2)[C@H](O)[C@@H](O)[C@@H]1O	[H]OC([H])([H])C(N([H])C(=O)C([H])([H])Oc1c([H])c([H])c(C([H])([H])c2c([H])c([C@]3([H])O[C@]([H])(SC([H])([H])[H])[C@@]([H])(O[H])[C@]([H])(O[H])[C@@]3([H])O[H])c([H])c([H])c2C([H])([H])[H])c([H])c1[H])(C([H])([H])O[H])C([H])([H])O[H]	-0.36038	537.6310000000002	8	1
CHEMBL5907768	CS[C@H]1O[C@@H](c2ccc(C)c(Cc3ccc(OCCCC(=O)NC(CO)(CO)CO)cc3)c2)[C@H](O)[C@@H](O)[C@@H]1O	[H]OC([H])([H])C(N([H])C(=O)C([H])([H])C([H])([H])C([H])([H])Oc1c([H])c([H])c(C([H])([H])c2c([H])c([C@]3([H])O[C@]([H])(SC([H])([H])[H])[C@@]([H])(O[H])[C@]([H])(O[H])[C@@]3([H])O[H])c([H])c([H])c2C([H])([H])[H])c([H])c1[H])(C([H])([H])O[H])C([H])([H])O[H]	0.419819999999999	565.6850000000002	8	1
CHEMBL6063351	CS[C@H]1O[C@@H](c2ccc(C)c(Cc3ccc(OCCCC(=O)N4CCN(C)CC4)cc3)c2)[C@H](O)[C@@H](O)[C@@H]1O	[H]O[C@@]1([H])[C@]([H])(O[H])[C@@]([H])(SC([H])([H])[H])O[C@@]([H])(c2c([H])c([H])c(C([H])([H])[H])c(C([H])([H])c3c([H])c([H])c(OC([H])([H])C([H])([H])C([H])([H])C(=O)N4C([H])([H])C([H])([H])N(C([H])([H])[H])C([H])([H])C4([H])[H])c([H])c3[H])c2[H])[C@]1([H])O[H]	2.361920000000001	544.7140000000005	8	1
CHEMBL5972921	CS[C@H]1O[C@@H](c2ccc(C)c(Cc3ccc(OCCCC(=O)N[C@H](C)C(N)=O)cc3)c2)[C@H](O)[C@@H](O)[C@@H]1O	[H]O[C@@]1([H])[C@]([H])(O[H])[C@@]([H])(SC([H])([H])[H])O[C@@]([H])(c2c([H])c([H])c(C([H])([H])[H])c(C([H])([H])c3c([H])c([H])c(OC([H])([H])C([H])([H])C([H])([H])C(=O)N([H])[C@@]([H])(C(=O)N([H])[H])C([H])([H])[H])c([H])c3[H])c2[H])[C@]1([H])O[H]	1.5779199999999995	532.6590000000004	8	1
CHEMBL5747181	CS[C@H]1O[C@@H](c2ccc(C)c(Cc3ccc(CCCCCNC(=O)NC(C)(C)C(N)=O)cc3)c2)[C@H](O)[C@@H](O)[C@@H]1O	[H]O[C@@]1([H])[C@]([H])(O[H])[C@@]([H])(SC([H])([H])[H])O[C@@]([H])(c2c([H])c([H])c(C([H])([H])[H])c(C([H])([H])c3c([H])c([H])c(C([H])([H])C([H])([H])C([H])([H])C([H])([H])C([H])([H])N([H])C(=O)N([H])C(C(=O)N([H])[H])(C([H])([H])[H])C([H])([H])[H])c([H])c3[H])c2[H])[C@]1([H])O[H]	2.704820000000001	573.7560000000005	8	1
CHEMBL5890113	CS[C@H]1O[C@@H](c2ccc(C)c(Cc3ccc(CCCCCCC(=O)NC(C)(C)C(N)=O)cc3)c2)[C@H](O)[C@@H](O)[C@@H]1O	[H]O[C@@]1([H])[C@]([H])(O[H])[C@@]([H])(SC([H])([H])[H])O[C@@]([H])(c2c([H])c([H])c(C([H])([H])[H])c(C([H])([H])c3c([H])c([H])c(C([H])([H])C([H])([H])C([H])([H])C([H])([H])C([H])([H])C([H])([H])C(=O)N([H])C(C(=O)N([H])[H])(C([H])([H])[H])C([H])([H])[H])c([H])c3[H])c2[H])[C@]1([H])O[H]	3.302020000000001	572.7680000000006	8	1
CHEMBL5767098	CS[C@H]1O[C@@H](c2ccc(C)c(Cc3ccc(OCCCC(N)=O)cc3)c2)[C@H](O)[C@@H](O)[C@@H]1O	[H]O[C@@]1([H])[C@]([H])(O[H])[C@@]([H])(SC([H])([H])[H])O[C@@]([H])(c2c([H])c([H])c(C([H])([H])[H])c(C([H])([H])c3c([H])c([H])c(OC([H])([H])C([H])([H])C([H])([H])C(=O)N([H])[H])c([H])c3[H])c2[H])[C@]1([H])O[H]	2.0732200000000005	461.58000000000027	8	1
CHEMBL5957961	CS[C@H]1O[C@@H](c2ccc(Cl)c(Cc3ccc(OCCCC(=O)N(C)C(C)(C)CO)cc3)c2)[C@H](O)[C@@H](O)[C@@H]1O	[H]OC([H])([H])C(N(C(=O)C([H])([H])C([H])([H])C([H])([H])Oc1c([H])c([H])c(C([H])([H])c2c([H])c([C@]3([H])O[C@]([H])(SC([H])([H])[H])[C@@]([H])(O[H])[C@]([H])(O[H])[C@@]3([H])O[H])c([H])c([H])c2Cl)c([H])c1[H])C([H])([H])[H])(C([H])([H])[H])C([H])([H])[H]	3.1622000000000012	568.1320000000001	8	1
CHEMBL5896125	CNC(=O)NCCCCc1ccc(Cc2cc([C@@H]3O[C@H](SC)[C@@H](O)[C@H](O)[C@H]3O)ccc2C)cc1	[H]O[C@@]1([H])[C@]([H])(O[H])[C@@]([H])(SC([H])([H])[H])O[C@@]([H])(c2c([H])c([H])c(C([H])([H])[H])c(C([H])([H])c3c([H])c([H])c(C([H])([H])C([H])([H])C([H])([H])C([H])([H])N([H])C(=O)N([H])C([H])([H])[H])c([H])c3[H])c2[H])[C@]1([H])O[H]	2.6806200000000016	488.65000000000026	8	1
CHEMBL5757086	CS[C@H]1O[C@@H](c2ccc(Cl)c(Cc3ccc(OCCCC(=O)N(C)C(C)(C)C(N)=O)cc3)c2)[C@H](O)[C@@H](O)[C@@H]1O	[H]O[C@@]1([H])[C@]([H])(O[H])[C@@]([H])(SC([H])([H])[H])O[C@@]([H])(c2c([H])c([H])c(Cl)c(C([H])([H])c3c([H])c([H])c(OC([H])([H])C([H])([H])C([H])([H])C(=O)N(C([H])([H])[H])C(C(=O)N([H])[H])(C([H])([H])[H])C([H])([H])[H])c([H])c3[H])c2[H])[C@]1([H])O[H]	2.655200000000001	581.1310000000005	8	1
CHEMBL5924679	CS[C@H]1O[C@@H](c2ccc(C)c(Cc3ccc(CCCCNC(=O)NC(CO)(CO)CO)cc3)c2)[C@H](O)[C@@H](O)[C@@H]1O	[H]OC([H])([H])C(N([H])C(=O)N([H])C([H])([H])C([H])([H])C([H])([H])C([H])([H])c1c([H])c([H])c(C([H])([H])c2c([H])c([C@]3([H])O[C@]([H])(SC([H])([H])[H])[C@@]([H])(O[H])[C@]([H])(O[H])[C@@]3([H])O[H])c([H])c([H])c2C([H])([H])[H])c([H])c1[H])(C([H])([H])O[H])C([H])([H])O[H]	0.7665199999999996	578.7280000000002	8	1
CHEMBL5995710	CS[C@H]1O[C@@H](c2ccc(C)c(Cc3ccc(CCCCN)cc3)c2)[C@H](O)[C@@H](O)[C@@H]1O	[H]O[C@@]1([H])[C@]([H])(O[H])[C@@]([H])(SC([H])([H])[H])O[C@@]([H])(c2c([H])c([H])c(C([H])([H])[H])c(C([H])([H])c3c([H])c([H])c(C([H])([H])C([H])([H])C([H])([H])C([H])([H])N([H])[H])c([H])c3[H])c2[H])[C@]1([H])O[H]	2.7103200000000007	431.59800000000024	8	1
CHEMBL5920648	CS[C@H]1O[C@@H](c2ccc(C)c(Cc3ccc(CCCC(=O)NCC(C)(C)C(=O)NC4CCNCC4)cc3)c2)[C@H](O)[C@@H](O)[C@@H]1O	[H]O[C@@]1([H])[C@]([H])(O[H])[C@@]([H])(SC([H])([H])[H])O[C@@]([H])(c2c([H])c([H])c(C([H])([H])[H])c(C([H])([H])c3c([H])c([H])c(C([H])([H])C([H])([H])C([H])([H])C(=O)N([H])C([H])([H])C(C(=O)N([H])C4([H])C([H])([H])C([H])([H])N([H])C([H])([H])C4([H])[H])(C([H])([H])[H])C([H])([H])[H])c([H])c3[H])c2[H])[C@]1([H])O[H]	2.7622200000000023	627.8480000000003	8	1
CHEMBL5996622	CS[C@H]1O[C@@H](c2ccc(C)c(Cc3ccc(CCCC(=O)NCC(C)CN)cc3)c2)[C@H](O)[C@@H](O)[C@@H]1O	[H]O[C@@]1([H])[C@]([H])(O[H])[C@@]([H])(SC([H])([H])[H])O[C@@]([H])(c2c([H])c([H])c(C([H])([H])[H])c(C([H])([H])c3c([H])c([H])c(C([H])([H])C([H])([H])C([H])([H])C(=O)N([H])C([H])([H])C([H])(C([H])([H])[H])C([H])([H])N([H])[H])c([H])c3[H])c2[H])[C@]1([H])O[H]	2.46262	516.7040000000004	8	1
CHEMBL5770503	CS[C@H]1O[C@@H](c2ccc(C)c(Cc3ccc(OCCCC(=O)NC(C)(C)C(=O)NC4CCN(C)CC4)cc3)c2)[C@H](O)[C@@H](O)[C@@H]1O	[H]O[C@@]1([H])[C@]([H])(O[H])[C@@]([H])(SC([H])([H])[H])O[C@@]([H])(c2c([H])c([H])c(C([H])([H])[H])c(C([H])([H])c3c([H])c([H])c(OC([H])([H])C([H])([H])C([H])([H])C(=O)N([H])C(C(=O)N([H])C4([H])C([H])([H])C([H])([H])N(C([H])([H])[H])C([H])([H])C4([H])[H])(C([H])([H])[H])C([H])([H])[H])c([H])c3[H])c2[H])[C@]1([H])O[H]	2.6931200000000017	643.8470000000002	8	1
CHEMBL382319	CCc1cc(O[C@@H]2O[C@H](CO)[C@@H](O)[C@H](O)[C@H]2O)c2c(CCc3ccc4c(c3)CCO4)n[nH]c2c1	[H]OC([H])([H])[C@@]1([H])O[C@@]([H])(Oc2c([H])c(C([H])([H])C([H])([H])[H])c([H])c3c2c(C([H])([H])C([H])([H])c2c([H])c([H])c4c(c2[H])C([H])([H])C([H])([H])O4)nn3[H])[C@]([H])(O[H])[C@@]([H])(O[H])[C@]1([H])O[H]	1.0240999999999996	470.5220000000001	6.274088367704952	1
CHEMBL200608	Cc1cc(O[C@@H]2O[C@H](CO)[C@@H](O)[C@H](O)[C@H]2O)c2c(CCc3ccc4c(c3)CCO4)nn(C)c2c1	[H]OC([H])([H])[C@@]1([H])O[C@@]([H])(Oc2c([H])c(C([H])([H])[H])c([H])c3c2c(C([H])([H])C([H])([H])c2c([H])c([H])c4c(c2[H])C([H])([H])C([H])([H])O4)nn3C([H])([H])[H])[C@]([H])(O[H])[C@@]([H])(O[H])[C@]1([H])O[H]	0.7805199999999997	470.52200000000016	6.122628654130226	1
CHEMBL3703925	OC[C@H]1O[C@@H](c2cc(Cc3ccc(C(F)F)cc3)c(Cl)c3c2CCO3)[C@H](O)[C@@H](O)[C@@H]1O	[H]OC([H])([H])[C@@]1([H])O[C@@]([H])(c2c([H])c(C([H])([H])c3c([H])c([H])c(C([H])(F)F)c([H])c3[H])c(Cl)c3c2C([H])([H])C([H])([H])O3)[C@]([H])(O[H])[C@@]([H])(O[H])[C@]1([H])O[H]	2.3182000000000005	456.8690000000002	8.943095148663527	1
CHEMBL3703924	CC(C)(O)c1ccc(Cc2cc([C@@H]3O[C@H](CO)[C@@H](O)[C@H](O)[C@H]3O)c3c(c2Cl)OCC3)cc1	[H]OC(c1c([H])c([H])c(C([H])([H])c2c([H])c([C@]3([H])O[C@]([H])(C([H])([H])O[H])[C@@]([H])(O[H])[C@]([H])(O[H])[C@@]3([H])O[H])c3c(c2Cl)OC([H])([H])C3([H])[H])c([H])c1[H])(C([H])([H])[H])C([H])([H])[H]	1.608	464.94200000000023	8.692503962086787	1
CHEMBL3703923	CCCc1ccc(Cc2cc([C@@H]3O[C@H](CO)[C@@H](O)[C@H](O)[C@H]3O)c3occc3c2Cl)cc1	[H]OC([H])([H])[C@@]1([H])O[C@@]([H])(c2c([H])c(C([H])([H])c3c([H])c([H])c(C([H])([H])C([H])([H])C([H])([H])[H])c([H])c3[H])c(Cl)c3c([H])c([H])oc23)[C@]([H])(O[H])[C@@]([H])(O[H])[C@]1([H])O[H]	3.1444000000000023	446.9270000000001	6.241088107602026	1
CHEMBL3703922	OC[C@H]1O[C@@H](c2cc(Cc3ccc(C4CC4)cc3)c(Cl)c3ccoc23)[C@H](O)[C@@H](O)[C@@H]1O	[H]OC([H])([H])[C@@]1([H])O[C@@]([H])(c2c([H])c(C([H])([H])c3c([H])c([H])c(C4([H])C([H])([H])C4([H])[H])c([H])c3[H])c(Cl)c3c([H])c([H])oc23)[C@]([H])(O[H])[C@@]([H])(O[H])[C@]1([H])O[H]	3.0693000000000032	444.9110000000001	7.7423214251308154	1
CHEMBL3703921	OC[C@H]1O[C@@H](c2cc(Cc3ccc(C4CC4)cc3)c(Cl)c3c2CCO3)[C@H](O)[C@@H](O)[C@@H]1O	[H]OC([H])([H])[C@@]1([H])O[C@@]([H])(c2c([H])c(C([H])([H])c3c([H])c([H])c(C4([H])C([H])([H])C4([H])[H])c([H])c3[H])c(Cl)c3c2C([H])([H])C([H])([H])O3)[C@]([H])(O[H])[C@@]([H])(O[H])[C@]1([H])O[H]	2.2580000000000013	446.9270000000002	9.337242168318426	1
CHEMBL3703920	C=Cc1ccc(Cc2cc([C@@H]3O[C@H](CO)[C@@H](O)[C@H](O)[C@H]3O)c3c(c2Cl)OCC3)cc1	[H]OC([H])([H])[C@@]1([H])O[C@@]([H])(c2c([H])c(C([H])([H])c3c([H])c([H])c(C([H])=C([H])[H])c([H])c3[H])c(Cl)c3c2C([H])([H])C([H])([H])O3)[C@]([H])(O[H])[C@@]([H])(O[H])[C@]1([H])O[H]	2.0236000000000005	432.90000000000015	9.431798275933005	1
CHEMBL3125141	CCOC(=O)c1nnn(-c2ccccc2C(F)(F)F)c1[C@H](O)[C@@H](O)[C@H](C)O	[H]O[C@]([H])([C@@]([H])(O[H])c1c(C(=O)OC([H])([H])C([H])([H])[H])nnn1-c1c([H])c([H])c([H])c([H])c1C(F)(F)F)[C@@]([H])(O[H])C([H])([H])[H]	1.2378999999999998	389.33000000000004	6.730954290342377	1
CHEMBL3703919	CC(F)c1ccc(Cc2cc([C@@H]3O[C@H](CO)[C@@H](O)[C@H](O)[C@H]3O)c3c(c2Cl)OCC3)cc1	[H]OC([H])([H])[C@@]1([H])O[C@@]([H])(c2c([H])c(C([H])([H])c3c([H])c([H])c(C([H])(F)C([H])([H])[H])c([H])c3[H])c(Cl)c3c2C([H])([H])C([H])([H])O3)[C@]([H])(O[H])[C@@]([H])(O[H])[C@]1([H])O[H]	2.4111	452.90600000000023	8.835647144215564	1
CHEMBL4472047	COC(=O)c1ccc(Cc2cc3c(cc2Cl)CO[C@]32O[C@H](C)[C@@H](O)[C@H](O)[C@H]2O)s1	[H]O[C@]1([H])[C@@]([H])(O[H])[C@@]2(OC([H])([H])c3c([H])c(Cl)c(C([H])([H])c4sc(C(=O)OC([H])([H])[H])c([H])c4[H])c([H])c32)O[C@]([H])(C([H])([H])[H])[C@@]1([H])O[H]	1.9632999999999998	440.9010000000002	7.288192770958809	1
CHEMBL4574592	Cc1ccc(Cc2ccc3c(c2)[C@]2(OC3)O[C@H](C)[C@@H](O)[C@H](O)[C@H]2O)cc1	[H]O[C@]1([H])[C@@]([H])(O[H])[C@@]2(OC([H])([H])c3c([H])c([H])c(C([H])([H])c4c([H])c([H])c(C([H])([H])[H])c([H])c4[H])c([H])c32)O[C@]([H])(C([H])([H])[H])[C@@]1([H])O[H]	1.7702199999999997	356.41800000000006	7	1
CHEMBL2323411	CC(C)c1[nH]nc(O[C@@H]2O[C@H](CO)[C@@H](O)[C@H](O)[C@H]2O)c1Cc1ccc(CC(N)=O)cc1	[H]OC([H])([H])[C@@]1([H])O[C@@]([H])(Oc2nn([H])c(C([H])(C([H])([H])[H])C([H])([H])[H])c2C([H])([H])c2c([H])c([H])c(C([H])([H])C(=O)N([H])[H])c([H])c2[H])[C@]([H])(O[H])[C@@]([H])(O[H])[C@]1([H])O[H]	-0.6696	435.47700000000015	5.002176919254275	0
CHEMBL2323409	CC(C)c1[nH]nc(O[C@@H]2O[C@H](CO)[C@@H](O)[C@H](O)[C@H]2O)c1Cc1ccc(CCCC(=O)NC(C)(C)C(=O)NCCN(C)C)cc1	[H]OC([H])([H])[C@@]1([H])O[C@@]([H])(Oc2nn([H])c(C([H])(C([H])([H])[H])C([H])([H])[H])c2C([H])([H])c2c([H])c([H])c(C([H])([H])C([H])([H])C([H])([H])C(=O)N([H])C(C(=O)N([H])C([H])([H])C([H])([H])N(C([H])([H])[H])C([H])([H])[H])(C([H])([H])[H])C([H])([H])[H])c([H])c2[H])[C@]([H])(O[H])[C@@]([H])(O[H])[C@]1([H])O[H]	0.1979000000000054	619.7600000000007	7.337242168318426	1
CHEMBL2323405	CC(C)c1[nH]nc(O[C@@H]2O[C@H](CO)[C@@H](O)[C@H](O)[C@H]2O)c1Cc1ccc(CCCC(=O)NC(C)(C)C(=O)N2CCCCC2)cc1	[H]OC([H])([H])[C@@]1([H])O[C@@]([H])(Oc2nn([H])c(C([H])(C([H])([H])[H])C([H])([H])[H])c2C([H])([H])c2c([H])c([H])c(C([H])([H])C([H])([H])C([H])([H])C(=O)N([H])C(C(=O)N3C([H])([H])C([H])([H])C([H])([H])C([H])([H])C3([H])[H])(C([H])([H])[H])C([H])([H])[H])c([H])c2[H])[C@]([H])(O[H])[C@@]([H])(O[H])[C@]1([H])O[H]	1.5326000000000004	616.7560000000008	7.376750709602099	1
CHEMBL2323416	CC(C)c1[nH]nc(O[C@@H]2O[C@H](CO)[C@@H](O)[C@H](O)[C@H]2O)c1Cc1ccc(CCCC(=O)N(C)CCO)cc1	[H]OC([H])([H])C([H])([H])N(C(=O)C([H])([H])C([H])([H])C([H])([H])c1c([H])c([H])c(C([H])([H])c2c(O[C@]3([H])O[C@]([H])(C([H])([H])O[H])[C@@]([H])(O[H])[C@]([H])(O[H])[C@@]3([H])O[H])nn([H])c2C([H])(C([H])([H])[H])C([H])([H])[H])c([H])c1[H])C([H])([H])[H]	0.0760000000000014	521.6110000000001	6.446116973356125	1
CHEMBL4229132	COc1cc(O)c([C@@H]2O[C@H](CO)[C@@H](O)[C@H](O)[C@H]2O)cc1Cc1ccc2c(c1)CC2	[H]Oc1c([H])c(OC([H])([H])[H])c(C([H])([H])c2c([H])c([H])c3c(c2[H])C([H])([H])C3([H])[H])c([H])c1[C@]1([H])O[C@]([H])(C([H])([H])O[H])[C@@]([H])(O[H])[C@]([H])(O[H])[C@@]1([H])O[H]	0.6050999999999993	402.4430000000001	9	1
CHEMBL1819491	COc1ccc(Cc2ccccc2O[C@@H]2C[C@H](CO)[C@@H](O)[C@H](O)[C@H]2O)cc1	[H]OC([H])([H])[C@@]1([H])C([H])([H])[C@@]([H])(Oc2c([H])c([H])c([H])c([H])c2C([H])([H])c2c([H])c([H])c(OC([H])([H])[H])c([H])c2[H])[C@]([H])(O[H])[C@@]([H])(O[H])[C@]1([H])O[H]	1.1282999999999996	374.433	7.376750709602099	1
CHEMBL1819493	OC[C@H]1C[C@@H](Oc2ccccc2Cc2ccc(O)cc2)[C@H](O)[C@@H](O)[C@@H]1O	[H]Oc1c([H])c([H])c(C([H])([H])c2c([H])c([H])c([H])c([H])c2O[C@]2([H])C([H])([H])[C@]([H])(C([H])([H])O[H])[C@@]([H])(O[H])[C@]([H])(O[H])[C@@]2([H])O[H])c([H])c1[H]	0.8252999999999995	360.406	6.537602002101044	1
CHEMBL3703918	CC(O)c1ccc(Cc2cc([C@@H]3O[C@H](CO)[C@@H](O)[C@H](O)[C@H]3O)c3c(c2Cl)OCC3)cc1	[H]OC([H])(c1c([H])c([H])c(C([H])([H])c2c([H])c([C@]3([H])O[C@]([H])(C([H])([H])O[H])[C@@]([H])(O[H])[C@]([H])(O[H])[C@@]3([H])O[H])c3c(c2Cl)OC([H])([H])C3([H])[H])c([H])c1[H])C([H])([H])[H]	1.4339	450.91500000000025	8.67366413907125	1
CHEMBL4761283	COc1ccc(Cc2cc([C@@H]3O[C@H](CO)C(F)(F)[C@H](O)[C@H]3O)c(O)cc2Cl)cc1	[H]Oc1c([H])c(Cl)c(C([H])([H])c2c([H])c([H])c(OC([H])([H])[H])c([H])c2[H])c([H])c1[C@]1([H])O[C@]([H])(C([H])([H])O[H])C(F)(F)[C@]([H])(O[H])[C@@]1([H])O[H]	2.434300000000001	430.83100000000013	8.958607314841775	1
CHEMBL5945797	CS[C@H]1O[C@@H](c2ccc(C)c(Cc3ccc(OCCCC(=O)NC(C)(C)C(=O)N4CCC(C)CC4)cc3)c2)[C@H](O)[C@@H](O)[C@@H]1O	[H]O[C@@]1([H])[C@]([H])(O[H])[C@@]([H])(SC([H])([H])[H])O[C@@]([H])(c2c([H])c([H])c(C([H])([H])[H])c(C([H])([H])c3c([H])c([H])c(OC([H])([H])C([H])([H])C([H])([H])C(=O)N([H])C(C(=O)N4C([H])([H])C([H])([H])C([H])(C([H])([H])[H])C([H])([H])C4([H])[H])(C([H])([H])[H])C([H])([H])[H])c([H])c3[H])c2[H])[C@]1([H])O[H]	3.7412200000000033	628.8320000000003	8	1
CHEMBL3703917	CC(=O)c1ccc(Cc2cc([C@@H]3O[C@H](CO)[C@@H](O)[C@H](O)[C@H]3O)c3c(c2Cl)OCC3)cc1	[H]OC([H])([H])[C@@]1([H])O[C@@]([H])(c2c([H])c(C([H])([H])c3c([H])c([H])c(C(=O)C([H])([H])[H])c([H])c3[H])c(Cl)c3c2C([H])([H])C([H])([H])O3)[C@]([H])(O[H])[C@@]([H])(O[H])[C@]1([H])O[H]	1.5831999999999997	448.89900000000017	9.017728766960431	1
CHEMBL3703916	OC[C@H]1O[C@@H](c2cc(Cc3ccccc3)c(Cl)c3c2CCO3)[C@H](O)[C@@H](O)[C@@H]1O	[H]OC([H])([H])[C@@]1([H])O[C@@]([H])(c2c([H])c(C([H])([H])c3c([H])c([H])c([H])c([H])c3[H])c(Cl)c3c2C([H])([H])C([H])([H])O3)[C@]([H])(O[H])[C@@]([H])(O[H])[C@]1([H])O[H]	1.3806	406.8620000000002	8.374687549038326	1
CHEMBL508141	Cc1cc(C)n2c1C=C1C=CC(CCC(=O)N(CCCCOc3ccc(Cc4cc([C@@H]5O[C@H](CO)[C@@H](O)[C@H](O)[C@H]5O)ccc4Cl)cc3)CC(C)C)=[N+]1[B-]2(F)F	[H]OC([H])([H])[C@@]1([H])O[C@@]([H])(c2c([H])c([H])c(Cl)c(C([H])([H])c3c([H])c([H])c(OC([H])([H])C([H])([H])C([H])([H])C([H])([H])N(C(=O)C([H])([H])C([H])([H])C4=[N+]5C(=C([H])c6c(C([H])([H])[H])c([H])c(C([H])([H])[H])n6[B-]5(F)F)C([H])=C4[H])C([H])([H])C([H])(C([H])([H])[H])C([H])([H])[H])c([H])c3[H])c2[H])[C@]([H])(O[H])[C@@]([H])(O[H])[C@]1([H])O[H]	5.588540000000009	782.1340000000006	5.698970004336019	0
CHEMBL452214	CCN(CCCCOc1ccc(Cc2cc([C@@H]3O[C@H](CO)[C@@H](O)[C@H](O)[C@H]3O)ccc2Cl)cc1)C(=O)Cc1ccc2c(c1)C(C)(C)C1=C3C=C4C5=[N+](CCC4OC3CCN12)c1ccc(S(=O)(=O)[O-])cc1C5(C)C	[H]OC([H])([H])[C@@]1([H])O[C@@]([H])(c2c([H])c([H])c(Cl)c(C([H])([H])c3c([H])c([H])c(OC([H])([H])C([H])([H])C([H])([H])C([H])([H])N(C(=O)C([H])([H])c4c([H])c([H])c5c(c4[H])C(C([H])([H])[H])(C([H])([H])[H])C4=C6C([H])=C7C8=[N+](c9c([H])c([H])c(S(=O)(=O)[O-])c([H])c9C8(C([H])([H])[H])C([H])([H])[H])C([H])([H])C([H])([H])C7([H])OC6([H])C([H])([H])C([H])([H])N45)C([H])([H])C([H])([H])[H])c([H])c3[H]…	6.529300000000011	1022.66	6.882728704344236	1
CHEMBL3703915	CCc1ccc(Cc2cc([C@@H]3O[C@H](CO)[C@@H](O)[C@H](O)[C@H]3O)c3c(c2Cl)OCCCO3)cc1	[H]OC([H])([H])[C@@]1([H])O[C@@]([H])(c2c([H])c(C([H])([H])c3c([H])c([H])c(C([H])([H])C([H])([H])[H])c([H])c3[H])c(Cl)c3c2OC([H])([H])C([H])([H])C([H])([H])O3)[C@]([H])(O[H])[C@@]([H])(O[H])[C@]1([H])O[H]	2.1694	464.94200000000023	8.96657624451305	1
CHEMBL499912	CN(CCCCOc1ccc(Cc2cc([C@@H]3O[C@H](CO)[C@@H](O)[C@H](O)[C@H]3O)ccc2Cl)cc1)C(=O)Cc1ccc2c(c1)C(C)(C)C1=C3C=C4C5=[N+](CCC4OC3CCN12)c1ccc(S(=O)(=O)[O-])cc1C5(C)C	[H]OC([H])([H])[C@@]1([H])O[C@@]([H])(c2c([H])c([H])c(Cl)c(C([H])([H])c3c([H])c([H])c(OC([H])([H])C([H])([H])C([H])([H])C([H])([H])N(C(=O)C([H])([H])c4c([H])c([H])c5c(c4[H])C(C([H])([H])[H])(C([H])([H])[H])C4=C6C([H])=C7C8=[N+](c9c([H])c([H])c(S(=O)(=O)[O-])c([H])c9C8(C([H])([H])[H])C([H])([H])[H])C([H])([H])C([H])([H])C7([H])OC6([H])C([H])([H])C([H])([H])N45)C([H])([H])[H])c([H])c3[H])c2[H])[C@]…	6.1392000000000095	1008.6310000000001	6.913640169325252	1
CHEMBL3703914	CCOc1ccc(Cc2cc([C@@H]3O[C@H](CO)[C@@H](O)[C@H](O)[C@H]3O)c3c(c2Cl)OCCCO3)cc1	[H]OC([H])([H])[C@@]1([H])O[C@@]([H])(c2c([H])c(C([H])([H])c3c([H])c([H])c(OC([H])([H])C([H])([H])[H])c([H])c3[H])c(Cl)c3c2OC([H])([H])C([H])([H])C([H])([H])O3)[C@]([H])(O[H])[C@@]([H])(O[H])[C@]1([H])O[H]	2.0056999999999996	480.9410000000002	8.892790030352131	1
CHEMBL4071777	CCOc1ccc(Cc2cc([C@]34OC[C@](OCC#N)(O3)[C@@H](O)[C@H](O)[C@H]4O)ccc2Cl)cc1	[H]O[C@]1([H])[C@@]([H])(O[H])[C@@]2(c3c([H])c([H])c(Cl)c(C([H])([H])c4c([H])c([H])c(OC([H])([H])C([H])([H])[H])c([H])c4[H])c3[H])OC([H])([H])[C@](OC([H])([H])C#N)(O2)[C@@]1([H])O[H]	1.8618799999999998	461.89800000000025	8.958607314841775	1
CHEMBL4083794	CO[C@@]12CO[C@@](c3ccc(Cl)c(Cc4ccc(OCCOC5CC5)cc4)c3)(O1)[C@H](O)[C@@H](O)[C@@H]2O	[H]O[C@]1([H])[C@@]([H])(O[H])[C@@]2(c3c([H])c([H])c(Cl)c(C([H])([H])c4c([H])c([H])c(OC([H])([H])C([H])([H])OC5([H])C([H])([H])C5([H])[H])c([H])c4[H])c3[H])OC([H])([H])[C@](OC([H])([H])[H])(O2)[C@@]1([H])O[H]	2.1272000000000006	492.95200000000034	7.966576244513051	1
CHEMBL1672783	CCOc1cnc(Cc2cc([C@@H]3O[C@H](CO)[C@@H](O)[C@H](O)[C@H]3O)ccc2Cl)s1	[H]OC([H])([H])[C@@]1([H])O[C@@]([H])(c2c([H])c([H])c(Cl)c(C([H])([H])c3nc([H])c(OC([H])([H])C([H])([H])[H])s3)c2[H])[C@]([H])(O[H])[C@@]([H])(O[H])[C@]1([H])O[H]	1.3009	415.89500000000004	7.72584215073632	1
CHEMBL3703913	OC[C@H]1O[C@@H](c2cc(Cc3ccc(C4CC4)cc3)c(Cl)c3c2OCCO3)[C@H](O)[C@@H](O)[C@@H]1O	[H]OC([H])([H])[C@@]1([H])O[C@@]([H])(c2c([H])c(C([H])([H])c3c([H])c([H])c(C4([H])C([H])([H])C4([H])[H])c([H])c3[H])c(Cl)c3c2OC([H])([H])C([H])([H])O3)[C@]([H])(O[H])[C@@]([H])(O[H])[C@]1([H])O[H]	2.094300000000001	462.9260000000002	9.186419011431807	1
CHEMBL1090786	CCc1ccc(Cc2cc([C@@H]3S[C@H](CO)[C@@H](O)[C@H](O)[C@H]3O)c(OC)cc2Cl)cc1	[H]OC([H])([H])[C@@]1([H])S[C@@]([H])(c2c([H])c(C([H])([H])c3c([H])c([H])c(C([H])([H])C([H])([H])[H])c([H])c3[H])c(Cl)c([H])c2OC([H])([H])[H])[C@]([H])(O[H])[C@@]([H])(O[H])[C@]1([H])O[H]	2.733300000000002	438.9730000000001	8.821023052706831	1
CHEMBL1091946	CCOc1ccc(Cc2cc([C@@H]3S[C@H](CO)[C@@H](O)[C@H](O)[C@H]3O)ccc2Cl)cc1	[H]OC([H])([H])[C@@]1([H])S[C@@]([H])(c2c([H])c([H])c(Cl)c(C([H])([H])c3c([H])c([H])c(OC([H])([H])C([H])([H])[H])c([H])c3[H])c2[H])[C@]([H])(O[H])[C@@]([H])(O[H])[C@]1([H])O[H]	2.5610000000000013	424.9460000000001	8.752026733638193	1
CHEMBL1778657	CC/C=C/COc1ccc(Cc2cccc([C@@H]3O[C@H](CO)[C@@H](O)[C@H](O)[C@H]3O)c2)cc1	[H]OC([H])([H])[C@@]1([H])O[C@@]([H])(c2c([H])c([H])c([H])c(C([H])([H])c3c([H])c([H])c(OC([H])([H])/C([H])=C(\[H])C([H])([H])C([H])([H])[H])c([H])c3[H])c2[H])[C@]([H])(O[H])[C@@]([H])(O[H])[C@]1([H])O[H]	2.1373	414.49800000000005	7.22548303427145	1
CHEMBL1807546	O=C(O)COc1ccc(Cc2cc([C@@H]3O[C@H](CO)[C@@H](O)[C@H](O)[C@H]3O)ccc2Cl)cc1	[H]OC(=O)C([H])([H])Oc1c([H])c([H])c(C([H])([H])c2c([H])c([C@]3([H])O[C@]([H])(C([H])([H])O[H])[C@@]([H])(O[H])[C@]([H])(O[H])[C@@]3([H])O[H])c([H])c([H])c2Cl)c([H])c1[H]	0.9090999999999996	438.86	7.031517051446065	1
CHEMBL3703912	CCc1ccc(Cc2cc([C@@H]3O[C@H](CO)[C@@H](O)[C@H](O)[C@H]3O)c3c(c2Cl)OCO3)cc1	[H]OC([H])([H])[C@@]1([H])O[C@@]([H])(c2c([H])c(C([H])([H])c3c([H])c([H])c(C([H])([H])C([H])([H])[H])c([H])c3[H])c(Cl)c3c2OC([H])([H])O3)[C@]([H])(O[H])[C@@]([H])(O[H])[C@]1([H])O[H]	1.7368000000000001	436.88800000000015	9.393618634889394	1
CHEMBL1762489	CCn1c(CN2C(=O)COc3ccc([N+](=O)[O-])cc32)nnc1SCc1ccc(Cl)cc1	[H]c1c([H])c(C([H])([H])Sc2nnc(C([H])([H])N3C(=O)C([H])([H])Oc4c([H])c([H])c([N+](=O)[O-])c([H])c43)n2C([H])([H])C([H])([H])[H])c([H])c([H])c1Cl	4.077500000000003	459.9150000000002	5.6777807052660805	0
CHEMBL1762494	CCn1c(CN2C(=O)COc3cc(Br)ccc32)nnc1SCc1ccc(Cl)cc1	[H]c1c([H])c(C([H])([H])Sc2nnc(C([H])([H])N3C(=O)C([H])([H])Oc4c([H])c(Br)c([H])c([H])c43)n2C([H])([H])C([H])([H])[H])c([H])c([H])c1Cl	4.9318000000000035	493.8140000000001	6.2839966563652006	1
CHEMBL3703911	COc1ccc(Cc2cc([C@@H]3O[C@H](CO)[C@@H](O)[C@H](O)[C@H]3O)c3c(c2Cl)OCO3)cc1	[H]OC([H])([H])[C@@]1([H])O[C@@]([H])(c2c([H])c(C([H])([H])c3c([H])c([H])c(OC([H])([H])[H])c([H])c3[H])c(Cl)c3c2OC([H])([H])O3)[C@]([H])(O[H])[C@@]([H])(O[H])[C@]1([H])O[H]	1.1829999999999994	438.8600000000002	8.939302159646388	1
CHEMBL3703910	CCOc1ccc(Cc2cc([C@@H]3O[C@H](CO)[C@@H](O)[C@H](O)[C@H]3O)c3c(c2Cl)OCO3)cc1	[H]OC([H])([H])[C@@]1([H])O[C@@]([H])(c2c([H])c(C([H])([H])c3c([H])c([H])c(OC([H])([H])C([H])([H])[H])c([H])c3[H])c(Cl)c3c2OC([H])([H])O3)[C@]([H])(O[H])[C@@]([H])(O[H])[C@]1([H])O[H]	1.5730999999999993	452.8870000000001	8.96657624451305	1
CHEMBL2397453	COc1ccc([C@@H]2O[C@H](CO)[C@@H](O)[C@H](O)[C@H]2O)cc1Cc1cc2cccccc-2c1	[H]OC([H])([H])[C@@]1([H])O[C@@]([H])(c2c([H])c([H])c(OC([H])([H])[H])c(C([H])([H])c3c([H])c4c([H])c([H])c([H])c([H])c([H])c-4c3[H])c2[H])[C@]([H])(O[H])[C@@]([H])(O[H])[C@]1([H])O[H]	1.9057	410.466	7.769551078621726	1
CHEMBL3703909	CC(C)c1ccc(Cc2cc([C@@H]3O[C@H](CO)[C@@H](O)[C@H](O)[C@H]3O)c3c(c2Cl)OCO3)cc1	[H]OC([H])([H])[C@@]1([H])O[C@@]([H])(c2c([H])c(C([H])([H])c3c([H])c([H])c(C([H])(C([H])([H])[H])C([H])([H])[H])c([H])c3[H])c(Cl)c3c2OC([H])([H])O3)[C@]([H])(O[H])[C@@]([H])(O[H])[C@]1([H])O[H]	2.2978	450.91500000000013	9.059483515067432	1
CHEMBL1784277	COc1cc(Cl)c(Cc2ncc(-c3ccccc3)s2)cc1[C@@H]1O[C@H](CO)[C@@H](O)[C@H](O)[C@H]1O	[H]OC([H])([H])[C@@]1([H])O[C@@]([H])(c2c([H])c(C([H])([H])c3nc([H])c(-c4c([H])c([H])c([H])c([H])c4[H])s3)c(Cl)c([H])c2OC([H])([H])[H])[C@]([H])(O[H])[C@@]([H])(O[H])[C@]1([H])O[H]	2.577800000000001	477.9660000000002	8.69680394257951	1
CHEMBL1784283	CCOc1cc(Cl)c(Cc2ncc(-c3ccccc3)s2)cc1[C@@H]1O[C@H](CO)[C@@H](O)[C@H](O)[C@H]1O	[H]OC([H])([H])[C@@]1([H])O[C@@]([H])(c2c([H])c(C([H])([H])c3nc([H])c(-c4c([H])c([H])c([H])c([H])c4[H])s3)c(Cl)c([H])c2OC([H])([H])C([H])([H])[H])[C@]([H])(O[H])[C@@]([H])(O[H])[C@]1([H])O[H]	2.9679000000000024	491.9930000000002	8.542118103266008	1
CHEMBL1784285	C=CCOc1cc(Cl)c(Cc2ncc(-c3ccco3)s2)cc1[C@@H]1O[C@H](CO)[C@@H](O)[C@H](O)[C@H]1O	[H]OC([H])([H])[C@@]1([H])O[C@@]([H])(c2c([H])c(C([H])([H])c3nc([H])c(-c4oc([H])c([H])c4[H])s3)c(Cl)c([H])c2OC([H])([H])C([H])=C([H])[H])[C@]([H])(O[H])[C@@]([H])(O[H])[C@]1([H])O[H]	2.7270000000000025	493.96500000000015	8.906578314837764	1
CHEMBL1784286	C=CCOc1cc(Cl)c(Cc2ncc(-c3ccoc3)s2)cc1[C@@H]1O[C@H](CO)[C@@H](O)[C@H](O)[C@H]1O	[H]OC([H])([H])[C@@]1([H])O[C@@]([H])(c2c([H])c(C([H])([H])c3nc([H])c(-c4c([H])oc([H])c4[H])s3)c(Cl)c([H])c2OC([H])([H])C([H])=C([H])[H])[C@]([H])(O[H])[C@@]([H])(O[H])[C@]1([H])O[H]	2.7270000000000025	493.96500000000015	8.812479279163536	1
CHEMBL1784287	C=CCOc1cc(Cl)c(Cc2ncc(-c3cccs3)s2)cc1[C@@H]1O[C@H](CO)[C@@H](O)[C@H](O)[C@H]1O	[H]OC([H])([H])[C@@]1([H])O[C@@]([H])(c2c([H])c(C([H])([H])c3nc([H])c(-c4sc([H])c([H])c4[H])s3)c(Cl)c([H])c2OC([H])([H])C([H])=C([H])[H])[C@]([H])(O[H])[C@@]([H])(O[H])[C@]1([H])O[H]	3.195500000000003	510.03300000000024	8.772113295386326	1
CHEMBL1784417	COCCOc1cc(Cl)c(Cc2ncc(-c3ccco3)s2)cc1[C@@H]1O[C@H](CO)[C@@H](O)[C@H](O)[C@H]1O	[H]OC([H])([H])[C@@]1([H])O[C@@]([H])(c2c([H])c(C([H])([H])c3nc([H])c(-c4oc([H])c([H])c4[H])s3)c(Cl)c([H])c2OC([H])([H])C([H])([H])OC([H])([H])[H])[C@]([H])(O[H])[C@@]([H])(O[H])[C@]1([H])O[H]	2.1874000000000007	511.9800000000002	8.255707016877324	1
CHEMBL1784410	OC[C@H]1O[C@@H](c2cc(Cc3ncc(-c4ccsc4)s3)c(Cl)cc2F)[C@H](O)[C@@H](O)[C@@H]1O	[H]OC([H])([H])[C@@]1([H])O[C@@]([H])(c2c([H])c(C([H])([H])c3nc([H])c(-c4c([H])sc([H])c4[H])s3)c(Cl)c([H])c2F)[C@]([H])(O[H])[C@@]([H])(O[H])[C@]1([H])O[H]	2.7698000000000023	471.9590000000001	8.67366413907125	1
CHEMBL1784435	OC[C@H]1O[C@@H](c2cc(Cc3ncc(-c4ccsc4)s3)c(Cl)cc2Cl)[C@H](O)[C@@H](O)[C@@H]1O	[H]OC([H])([H])[C@@]1([H])O[C@@]([H])(c2c([H])c(C([H])([H])c3nc([H])c(-c4c([H])sc([H])c4[H])s3)c(Cl)c([H])c2Cl)[C@]([H])(O[H])[C@@]([H])(O[H])[C@]1([H])O[H]	3.2841000000000027	488.41400000000016	8.636388020107855	1
CHEMBL4281478	CCOc1ccc(Cc2ccc([C@@H]3O[C@H](CO)[C@@H](O)[C@H](O)[C@H]3O)cc2Cl)cc1	[H]OC([H])([H])[C@@]1([H])O[C@@]([H])(c2c([H])c([H])c(C([H])([H])c3c([H])c([H])c(OC([H])([H])C([H])([H])[H])c([H])c3[H])c(Cl)c2[H])[C@]([H])(O[H])[C@@]([H])(O[H])[C@]1([H])O[H]	1.8443999999999998	408.878	8.698970004336019	1
CHEMBL4291795	OC[C@H]1O[C@@H](c2cc(Cc3ccc4c(c3)OCCO4)c3c(c2O)CCO3)[C@H](O)[C@@H](O)[C@@H]1F	[H]Oc1c2c(c(C([H])([H])c3c([H])c([H])c4c(c3[H])OC([H])([H])C([H])([H])O4)c([H])c1[C@]1([H])O[C@]([H])(C([H])([H])O[H])[C@@]([H])(F)[C@]([H])(O[H])[C@@]1([H])O[H])OC([H])([H])C2([H])[H]	1.1811999999999991	448.44300000000015	8.522878745280337	1
CHEMBL3703908	OC[C@H]1O[C@@H](c2cc(Cc3ccc(C4CC4)cc3)c(Cl)c3c2OCO3)[C@H](O)[C@@H](O)[C@@H]1O	[H]OC([H])([H])[C@@]1([H])O[C@@]([H])(c2c([H])c(C([H])([H])c3c([H])c([H])c(C4([H])C([H])([H])C4([H])[H])c([H])c3[H])c(Cl)c3c2OC([H])([H])O3)[C@]([H])(O[H])[C@@]([H])(O[H])[C@]1([H])O[H]	2.0517999999999996	448.89900000000017	9.436518914605589	1
CHEMBL1762501	CC(C)Cn1c(CCc2ccc(Cl)cc2)nnc1CN1C(=O)COc2ccc(Cl)cc21	[H]c1c([H])c(C([H])([H])C([H])([H])c2nnc(C([H])([H])N3C(=O)C([H])([H])Oc4c([H])c([H])c(Cl)c([H])c43)n2C([H])([H])C([H])(C([H])([H])[H])C([H])([H])[H])c([H])c([H])c1Cl	4.951700000000004	459.3770000000002	6.795880017344075	1
CHEMBL1762502	O=C1COc2ccc(Cl)cc2N1Cc1nnc(CCc2ccc(Cl)cc2)n1CCC(F)(F)F	[H]c1c([H])c(C([H])([H])C([H])([H])c2nnc(C([H])([H])N3C(=O)C([H])([H])Oc4c([H])c([H])c(Cl)c([H])c43)n2C([H])([H])C([H])([H])C(F)(F)F)c([H])c([H])c1Cl	5.2481000000000035	499.32000000000016	7.154901959985743	1
CHEMBL3918460	CSc1ccc(Cn2[nH]c(=O)cc2C(F)(F)F)cc1	[H]c1c([H])c(C([H])([H])n2c(C(F)(F)F)c([H])c(=O)n2[H])c([H])c([H])c1SC([H])([H])[H]	2.9654000000000007	288.294	4	0
CHEMBL3703907	CCOc1ccc(Cc2cc([C@@H]3O[C@H](CO)[C@@H](O)[C@H](O)[C@H]3O)c3c(c2Cl)OCCC3)cc1	[H]OC([H])([H])[C@@]1([H])O[C@@]([H])(c2c([H])c(C([H])([H])c3c([H])c([H])c(OC([H])([H])C([H])([H])[H])c([H])c3[H])c(Cl)c3c2C([H])([H])C([H])([H])C([H])([H])O3)[C@]([H])(O[H])[C@@]([H])(O[H])[C@]1([H])O[H]	2.1694	464.9420000000002	8.892790030352131	1
CHEMBL3703906	COc1ccc(Cc2cc([C@@H]3O[C@H](CO)[C@@H](O)[C@H](O)[C@H]3O)c3c(c2Cl)OCCC3)cc1	[H]OC([H])([H])[C@@]1([H])O[C@@]([H])(c2c([H])c(C([H])([H])c3c([H])c([H])c(OC([H])([H])[H])c([H])c3[H])c(Cl)c3c2C([H])([H])C([H])([H])C([H])([H])O3)[C@]([H])(O[H])[C@@]([H])(O[H])[C@]1([H])O[H]	1.7792999999999997	450.91500000000025	8.679853713888946	1
CHEMBL1289832	CC[C@H]1O[C@@H](c2ccc(Cl)c(Cc3ncc(-c4ccoc4)cn3)c2)[C@H](O)[C@@H](O)[C@@H]1O	[H]O[C@@]1([H])[C@]([H])(O[H])[C@@]([H])(C([H])([H])C([H])([H])[H])O[C@@]([H])(c2c([H])c([H])c(Cl)c(C([H])([H])c3nc([H])c(-c4c([H])oc([H])c4[H])c([H])n3)c2[H])[C@]1([H])O[H]	2.9134000000000015	430.8880000000001	7.462180904926726	1
CHEMBL4130121	COc1ccc(Cc2cc([C@@H]3O[C@H](CO)[C@@H](O)[C@H](O)[C@H]3O)c(O)cc2Cl)cc1	[H]Oc1c([H])c(Cl)c(C([H])([H])c2c([H])c([H])c(OC([H])([H])[H])c([H])c2[H])c([H])c1[C@]1([H])O[C@]([H])(C([H])([H])O[H])[C@@]([H])(O[H])[C@]([H])(O[H])[C@@]1([H])O[H]	1.1598999999999995	410.85000000000014	8.96657624451305	1
CHEMBL2430316	CCc1ccc(Cc2cnn([C@@H]3O[C@H](CO)[C@@H](O)[C@H](O)[C@H]3O)c2)cc1	[H]OC([H])([H])[C@@]1([H])O[C@@]([H])(n2nc([H])c(C([H])([H])c3c([H])c([H])c(C([H])([H])C([H])([H])[H])c([H])c3[H])c2[H])[C@]([H])(O[H])[C@@]([H])(O[H])[C@]1([H])O[H]	0.008699999999999875	348.399	6.419075024324381	1
CHEMBL1819495	OC[C@H]1C[C@@H](Oc2ccccc2Cc2ccc(Cl)cc2)[C@H](O)[C@@H](O)[C@@H]1O	[H]OC([H])([H])[C@@]1([H])C([H])([H])[C@@]([H])(Oc2c([H])c([H])c([H])c([H])c2C([H])([H])c2c([H])c([H])c(Cl)c([H])c2[H])[C@]([H])(O[H])[C@@]([H])(O[H])[C@]1([H])O[H]	1.773099999999999	378.85200000000003	6.823908740944319	1
CHEMBL2159102	Cc1ccc(Cc2c(O[C@@H]3O[C@H](CO)[C@@H](O)[C@H](O)[C@H]3O)n[nH]c2C(C)C)c(C)c1	[H]OC([H])([H])[C@@]1([H])O[C@@]([H])(Oc2nn([H])c(C([H])(C([H])([H])[H])C([H])([H])[H])c2C([H])([H])c2c([H])c([H])c(C([H])([H])[H])c([H])c2C([H])([H])[H])[C@]([H])(O[H])[C@@]([H])(O[H])[C@]1([H])O[H]	0.9194399999999996	406.4790000000001	5.221125527997261	0
CHEMBL2159103	CC(C)c1[nH]nc(O[C@@H]2O[C@H](CO)[C@@H](O)[C@H](O)[C@H]2O)c1Cc1cccc(O)c1	[H]Oc1c([H])c([H])c([H])c(C([H])([H])c2c(O[C@]3([H])O[C@]([H])(C([H])([H])O[H])[C@@]([H])(O[H])[C@]([H])(O[H])[C@@]3([H])O[H])nn([H])c2C([H])(C([H])([H])[H])C([H])([H])[H])c1[H]	0.008199999999998875	394.4240000000001	4.876148359032914	0
CHEMBL3703905	OC[C@H]1O[C@@H](c2cc(Cc3ccc(C4CC4)cc3)c(Cl)c3c2CCCO3)[C@H](O)[C@@H](O)[C@@H]1O	[H]OC([H])([H])[C@@]1([H])O[C@@]([H])(c2c([H])c(C([H])([H])c3c([H])c([H])c(C4([H])C([H])([H])C4([H])[H])c([H])c3[H])c(Cl)c3c2C([H])([H])C([H])([H])C([H])([H])O3)[C@]([H])(O[H])[C@@]([H])(O[H])[C@]1([H])O[H]	2.6481000000000017	460.95400000000024	9.05551732784983	1
CHEMBL3703904	CSc1ccc(Cc2cc([C@@H]3O[C@H](CO)[C@@H](O)[C@H](O)[C@H]3O)c3c(c2Cl)CCCO3)cc1	[H]OC([H])([H])[C@@]1([H])O[C@@]([H])(c2c([H])c(C([H])([H])c3c([H])c([H])c(SC([H])([H])[H])c([H])c3[H])c(Cl)c3c2OC([H])([H])C([H])([H])C3([H])[H])[C@]([H])(O[H])[C@@]([H])(O[H])[C@]1([H])O[H]	2.492600000000001	466.98300000000023	8.995678626217357	1
CHEMBL1784280	CCOc1cc(Cl)c(Cc2ncc(-c3ccoc3)s2)cc1[C@@H]1O[C@H](CO)[C@@H](O)[C@H](O)[C@H]1O	[H]OC([H])([H])[C@@]1([H])O[C@@]([H])(c2c([H])c(C([H])([H])c3nc([H])c(-c4c([H])oc([H])c4[H])s3)c(Cl)c([H])c2OC([H])([H])C([H])([H])[H])[C@]([H])(O[H])[C@@]([H])(O[H])[C@]1([H])O[H]	2.5609000000000015	481.9540000000001	8.361510743045363	1
CHEMBL1784414	C#CCOc1cc(Cl)c(Cc2ncc(-c3ccco3)s2)cc1[C@@H]1O[C@H](CO)[C@@H](O)[C@H](O)[C@H]1O	[H]C#CC([H])([H])Oc1c([H])c(Cl)c(C([H])([H])c2nc([H])c(-c3oc([H])c([H])c3[H])s2)c([H])c1[C@]1([H])O[C@]([H])(C([H])([H])O[H])[C@@]([H])(O[H])[C@]([H])(O[H])[C@@]1([H])O[H]	2.1742000000000012	491.9490000000001	8.651695136951838	1
CHEMBL1784419	CN(C)CCOc1cc(Cl)c(Cc2ncc(-c3ccco3)s2)cc1[C@@H]1O[C@H](CO)[C@@H](O)[C@H](O)[C@H]1O.O=C(O)C(F)(F)F	[H]OC(=O)C(F)(F)F.[H]OC([H])([H])[C@@]1([H])O[C@@]([H])(c2c([H])c(C([H])([H])c3nc([H])c(-c4oc([H])c([H])c4[H])s3)c(Cl)c([H])c2OC([H])([H])C([H])([H])N(C([H])([H])[H])C([H])([H])[H])[C@]([H])(O[H])[C@@]([H])(O[H])[C@]1([H])O[H]	2.7359000000000013	639.0450000000004	6.146910470148135	1
CHEMBL1784421	OCc1cc(Cl)c(Cc2ncc(-c3ccoc3)s2)cc1[C@@H]1O[C@H](CO)[C@@H](O)[C@H](O)[C@H]1O	[H]OC([H])([H])c1c([H])c(Cl)c(C([H])([H])c2nc([H])c(-c3c([H])oc([H])c3[H])s2)c([H])c1[C@]1([H])O[C@]([H])(C([H])([H])O[H])[C@@]([H])(O[H])[C@]([H])(O[H])[C@@]1([H])O[H]	1.6545000000000003	467.92700000000013	7.688246138944246	1
CHEMBL1784429	OC[C@H]1O[C@@H](c2cc(Cc3ncc(-c4cccs4)s3)c(Cl)cc2F)[C@H](O)[C@@H](O)[C@@H]1O	[H]OC([H])([H])[C@@]1([H])O[C@@]([H])(c2c([H])c(C([H])([H])c3nc([H])c(-c4sc([H])c([H])c4[H])s3)c(Cl)c([H])c2F)[C@]([H])(O[H])[C@@]([H])(O[H])[C@]1([H])O[H]	2.7698000000000023	471.9590000000001	8.411168274405792	1
CHEMBL1807544	OC[C@H]1O[C@@H](c2ccc(Cl)c(Cc3ccc(OCC#CC4CC4)cc3)c2)[C@H](O)[C@@H](O)[C@@H]1O	[H]OC([H])([H])[C@@]1([H])O[C@@]([H])(c2c([H])c([H])c(Cl)c(C([H])([H])c3c([H])c([H])c(OC([H])([H])C#CC4([H])C([H])([H])C4([H])[H])c([H])c3[H])c2[H])[C@]([H])(O[H])[C@@]([H])(O[H])[C@]1([H])O[H]	2.2379000000000002	458.93800000000016	8.017728766960431	1
CHEMBL1642510	C[C@H](O)[C@H]1O[C@@H](c2ccc(Cl)c(Cc3ncc(-c4ccco4)s3)c2)[C@H](O)[C@@H](O)[C@@H]1O	[H]O[C@@]1([H])[C@]([H])(O[H])[C@@]([H])(O[H])[C@]([H])(c2c([H])c([H])c(Cl)c(C([H])([H])c3nc([H])c(-c4oc([H])c([H])c4[H])s3)c2[H])O[C@]1([H])[C@@]([H])(O[H])C([H])([H])[H]	2.5507	451.9280000000001	7.8696662315049934	1
CHEMBL1642512	C=C[C@H](O)[C@H]1O[C@@H](c2ccc(Cl)c(Cc3ncc(-c4ccco4)s3)c2)[C@H](O)[C@@H](O)[C@@H]1O	[H]O[C@@]1([H])[C@]([H])(O[H])[C@@]([H])(O[H])[C@]([H])(c2c([H])c([H])c(Cl)c(C([H])([H])c3nc([H])c(-c4oc([H])c([H])c4[H])s3)c2[H])O[C@]1([H])[C@@]([H])(O[H])C([H])=C([H])[H]	2.716800000000001	463.93900000000014	7.2604276555499085	1
CHEMBL1642525	COC(=O)[C@H]1O[C@@H](c2ccc(Cl)c(Cc3ncc(-c4ccco4)s3)c2)[C@H](O)[C@@H](O)[C@@H]1O	[H]O[C@@]1([H])[C@]([H])(O[H])[C@@]([H])(C(=O)OC([H])([H])[H])O[C@@]([H])(c2c([H])c([H])c(Cl)c(C([H])([H])c3nc([H])c(-c4oc([H])c([H])c4[H])s3)c2[H])[C@]1([H])O[H]	2.3429000000000006	465.9110000000002	7.228412519118745	1
CHEMBL3703903	CCc1ccc(Cc2cc([C@@H]3O[C@H](CO)[C@@H](O)[C@H](O)[C@H]3O)c3c(c2Cl)OCC3C)cc1	[H]OC([H])([H])[C@@]1([H])O[C@@]([H])(c2c([H])c(C([H])([H])c3c([H])c([H])c(C([H])([H])C([H])([H])[H])c([H])c3[H])c(Cl)c3c2C([H])(C([H])([H])[H])C([H])([H])O3)[C@]([H])(O[H])[C@@]([H])(O[H])[C@]1([H])O[H]	2.504000000000001	448.94300000000015	9.14206473528057	1
CHEMBL3703902	CC1Cc2c([C@@H]3O[C@H](CO)[C@@H](O)[C@H](O)[C@H]3O)cc(Cc3ccc(C(C)C)cc3)c(Cl)c2O1	[H]OC([H])([H])[C@@]1([H])O[C@@]([H])(c2c([H])c(C([H])([H])c3c([H])c([H])c(C([H])(C([H])([H])[H])C([H])([H])[H])c([H])c3[H])c(Cl)c3c2C([H])([H])C([H])(C([H])([H])[H])O3)[C@]([H])(O[H])[C@@]([H])(O[H])[C@]1([H])O[H]	2.8925000000000023	462.97000000000014	8.84163750790475	1
CHEMBL3703901	CC1Cc2c(Cl)c(Cc3ccc(C(C)C)cc3)cc([C@@H]3O[C@H](CO)[C@@H](O)[C@H](O)[C@H]3O)c2O1	[H]OC([H])([H])[C@@]1([H])O[C@@]([H])(c2c([H])c(C([H])([H])c3c([H])c([H])c(C([H])(C([H])([H])[H])C([H])([H])[H])c([H])c3[H])c(Cl)c3c2OC([H])(C([H])([H])[H])C3([H])[H])[C@]([H])(O[H])[C@@]([H])(O[H])[C@]1([H])O[H]	2.8925000000000014	462.97000000000014	8.744727494896694	1
CHEMBL3703900	CCOc1ccc(Cc2cc([C@@H]3O[C@H]([S+](C)[O-])[C@@H](O)[C@H](O)[C@H]3O)c3c(c2Cl)CC(C)O3)cc1	[H]O[C@@]1([H])[C@]([H])(O[H])[C@@]([H])([S+]([O-])C([H])([H])[H])O[C@@]([H])(c2c([H])c(C([H])([H])c3c([H])c([H])c(OC([H])([H])C([H])([H])[H])c([H])c3[H])c(Cl)c3c2OC([H])(C([H])([H])[H])C3([H])[H])[C@]1([H])O[H]	2.511500000000001	497.00900000000024	8.267606240177031	1
CHEMBL3703899	CCOc1ccc(Cc2cc([C@@H]3O[C@H](S(C)(=O)=O)[C@@H](O)[C@H](O)[C@H]3O)c3c(c2Cl)CC(C)O3)cc1	[H]O[C@@]1([H])[C@]([H])(O[H])[C@@]([H])(S(=O)(=O)C([H])([H])[H])O[C@@]([H])(c2c([H])c(C([H])([H])c3c([H])c([H])c(OC([H])([H])C([H])([H])[H])c([H])c3[H])c(Cl)c3c2OC([H])(C([H])([H])[H])C3([H])[H])[C@]1([H])O[H]	2.1776000000000004	513.0080000000003	8.462180904926726	1
CHEMBL4101799	O[C@@H]1[C@@H](O)[C@@]2(c3ccc(Cl)c(Cc4ccc(OCCOC5CC5)cc4)c3)OC[C@](OC(F)F)(O2)[C@H]1O	[H]O[C@]1([H])[C@@]([H])(O[H])[C@@]2(c3c([H])c([H])c(Cl)c(C([H])([H])c4c([H])c([H])c(OC([H])([H])C([H])([H])OC5([H])C([H])([H])C5([H])[H])c([H])c4[H])c3[H])OC([H])([H])[C@](OC([H])(F)F)(O2)[C@@]1([H])O[H]	2.720000000000002	528.9320000000004	8.229147988357855	1
CHEMBL3703898	CCOc1ccc(Cc2cc([C@@H]3O[C@H](SC)[C@@H](O)[C@H](O)[C@H]3O)c3c(c2Cl)CC(C)O3)cc1	[H]O[C@@]1([H])[C@]([H])(O[H])[C@@]([H])(SC([H])([H])[H])O[C@@]([H])(c2c([H])c(C([H])([H])c3c([H])c([H])c(OC([H])([H])C([H])([H])[H])c([H])c3[H])c(Cl)c3c2OC([H])(C([H])([H])[H])C3([H])[H])[C@]1([H])O[H]	3.4960000000000018	481.0100000000002	9.164309428507574	1
CHEMBL3703897	CCc1ccc(Cc2cc([C@@H]3O[C@H](CO)[C@@H](O)[C@H](O)[C@H]3O)c3c(c2Cl)CC(C)S3)cc1	[H]OC([H])([H])[C@@]1([H])O[C@@]([H])(c2c([H])c(C([H])([H])c3c([H])c([H])c(C([H])([H])C([H])([H])[H])c([H])c3[H])c(Cl)c3c2SC([H])(C([H])([H])[H])C3([H])[H])[C@]([H])(O[H])[C@@]([H])(O[H])[C@]1([H])O[H]	3.0448000000000017	465.01100000000014	9.008773924307505	1
CHEMBL4756083	OC[C@H]1O[C@@H](c2cc(Cc3cc4ccccc4s3)c(Cl)cc2O)[C@H](O)[C@@H](O)C1(F)F	[H]Oc1c([H])c(Cl)c(C([H])([H])c2sc3c([H])c([H])c([H])c([H])c3c2[H])c([H])c1[C@]1([H])O[C@]([H])(C([H])([H])O[H])C(F)(F)[C@]([H])(O[H])[C@@]1([H])O[H]	3.6404000000000036	456.8940000000001	8.3767507096021	1
CHEMBL4741816	OC[C@H]1O[C@@H](c2cc(Cc3ccc4c(c3)OCCO4)c(Cl)cc2O)[C@H](O)[C@@H](O)C1(F)F	[H]Oc1c([H])c(Cl)c(C([H])([H])c2c([H])c([H])c3c(c2[H])OC([H])([H])C([H])([H])O3)c([H])c1[C@]1([H])O[C@]([H])(C([H])([H])O[H])C(F)(F)[C@]([H])(O[H])[C@@]1([H])O[H]	2.1969000000000007	458.8410000000001	8.853871964321762	1
CHEMBL4756382	COc1cc(O)c([C@@H]2O[C@H](CO)[C@@](C)(F)[C@H](O)[C@H]2O)cc1Cc1ccc2c(c1)OCCO2	[H]Oc1c([H])c(OC([H])([H])[H])c(C([H])([H])c2c([H])c([H])c3c(c2[H])OC([H])([H])C([H])([H])O3)c([H])c1[C@]1([H])O[C@]([H])(C([H])([H])O[H])[C@](F)(C([H])([H])[H])[C@]([H])(O[H])[C@@]1([H])O[H]	1.6449999999999994	450.4590000000001	8.366531544420413	1
CHEMBL4062100	CCOc1ccc(Cc2cc([C@]34OC[C@](OCCO)(O3)[C@@H](O)[C@H](O)[C@H]4O)ccc2Cl)cc1	[H]OC([H])([H])C([H])([H])O[C@]12O[C@](c3c([H])c([H])c(Cl)c(C([H])([H])c4c([H])c([H])c(OC([H])([H])C([H])([H])[H])c([H])c4[H])c3[H])(OC1([H])[H])[C@]([H])(O[H])[C@@]([H])(O[H])[C@]2([H])O[H]	1.3305999999999996	466.9140000000002	7.508638306165727	1
CHEMBL4073410	O[C@@H]1[C@@H](O)[C@@]2(c3ccc(Cl)c(Cc4ccc(O[C@H]5CCOC5)cc4)c3)OC[C@](OC(F)F)(O2)[C@H]1O	[H]O[C@]1([H])[C@@]([H])(O[H])[C@@]2(c3c([H])c([H])c(Cl)c(C([H])([H])c4c([H])c([H])c(O[C@]5([H])C([H])([H])OC([H])([H])C5([H])[H])c([H])c4[H])c3[H])OC([H])([H])[C@](OC([H])(F)F)(O2)[C@@]1([H])O[H]	2.3299000000000007	514.9050000000003	8.468521082957745	1
CHEMBL4097849	CCOc1ccc(Cc2cc([C@]34OC[C@](OC5CC5)(O3)[C@@H](O)[C@H](O)[C@H]4O)ccc2Cl)cc1	[H]O[C@]1([H])[C@@]([H])(O[H])[C@@]2(c3c([H])c([H])c(Cl)c(C([H])([H])c4c([H])c([H])c(OC([H])([H])C([H])([H])[H])c([H])c4[H])c3[H])OC([H])([H])[C@](OC3([H])C([H])([H])C3([H])[H])(O2)[C@@]1([H])O[H]	2.5007000000000006	462.9260000000003	8.356547323513812	1
CHEMBL509278	Cc1cc(C)n2c1C=C1C=CC(CCC(=O)N(CCCCOc3ccc(Cc4cc([C@@H]5O[C@H](CO)[C@@H](O)[C@H](O)[C@H]5O)ccc4Cl)cc3)C(C)C)=[N+]1[B-]2(F)F	[H]OC([H])([H])[C@@]1([H])O[C@@]([H])(c2c([H])c([H])c(Cl)c(C([H])([H])c3c([H])c([H])c(OC([H])([H])C([H])([H])C([H])([H])C([H])([H])N(C(=O)C([H])([H])C([H])([H])C4=[N+]5C(=C([H])c6c(C([H])([H])[H])c([H])c(C([H])([H])[H])n6[B-]5(F)F)C([H])=C4[H])C([H])(C([H])([H])[H])C([H])([H])[H])c([H])c3[H])c2[H])[C@]([H])(O[H])[C@@]([H])(O[H])[C@]1([H])O[H]	5.340940000000009	768.1070000000007	5.804100347590766	0
CHEMBL504484	Cc1cc(C)n2c1C=C1C=CC(CCC(=O)NCCCCCCOc3ccc(Cc4cc([C@@H]5O[C@H](CO)[C@@H](O)[C@H](O)[C@H]5O)ccc4Cl)cc3)=[N+]1[B-]2(F)F	[H]OC([H])([H])[C@@]1([H])O[C@@]([H])(c2c([H])c([H])c(Cl)c(C([H])([H])c3c([H])c([H])c(OC([H])([H])C([H])([H])C([H])([H])C([H])([H])C([H])([H])C([H])([H])N([H])C(=O)C([H])([H])C([H])([H])C4=[N+]5C(=C([H])c6c(C([H])([H])[H])c([H])c(C([H])([H])[H])n6[B-]5(F)F)C([H])=C4[H])c([H])c3[H])c2[H])[C@]([H])(O[H])[C@@]([H])(O[H])[C@]1([H])O[H]	5.000340000000007	754.0800000000007	6.8297382846050425	1
CHEMBL3703896	CCOc1ccc(Cc2cc([C@@H]3O[C@H](CO)[C@@H](O)[C@H](O)[C@H]3O)c3c(c2Cl)CC(C)S3)cc1	[H]OC([H])([H])[C@@]1([H])O[C@@]([H])(c2c([H])c(C([H])([H])c3c([H])c([H])c(OC([H])([H])C([H])([H])[H])c([H])c3[H])c(Cl)c3c2SC([H])(C([H])([H])[H])C3([H])[H])[C@]([H])(O[H])[C@@]([H])(O[H])[C@]1([H])O[H]	2.881100000000002	481.0100000000001	8.987162775294827	1
CHEMBL3703895	COc1ccc(Cc2cc([C@@H]3O[C@H](CO)[C@@H](O)[C@H](O)[C@H]3O)c3c(c2Cl)CC(C)S3)cc1	[H]OC([H])([H])[C@@]1([H])O[C@@]([H])(c2c([H])c(C([H])([H])c3c([H])c([H])c(OC([H])([H])[H])c([H])c3[H])c(Cl)c3c2SC([H])(C([H])([H])[H])C3([H])[H])[C@]([H])(O[H])[C@@]([H])(O[H])[C@]1([H])O[H]	2.491000000000001	466.9830000000002	8.962573502059376	1
CHEMBL3703894	CNc1ccc(Cc2cc([C@@H]3O[C@H](CO)[C@@H](O)[C@H](O)[C@H]3O)c3c(c2Cl)OCC3)cc1	[H]OC([H])([H])[C@@]1([H])O[C@@]([H])(c2c([H])c(C([H])([H])c3c([H])c([H])c(N([H])C([H])([H])[H])c([H])c3[H])c(Cl)c3c2C([H])([H])C([H])([H])O3)[C@]([H])(O[H])[C@@]([H])(O[H])[C@]1([H])O[H]	1.4222999999999995	435.90400000000017	8.549750891680638	1
CHEMBL3703893	CNc1ccc(Cc2cc([C@@H]3O[C@H](CO)[C@@H](O)[C@H](O)[C@H]3O)c3c(c2Cl)CCC3)cc1	[H]OC([H])([H])[C@@]1([H])O[C@@]([H])(c2c([H])c(C([H])([H])c3c([H])c([H])c(N([H])C([H])([H])[H])c([H])c3[H])c(Cl)c3c2C([H])([H])C([H])([H])C3([H])[H])[C@]([H])(O[H])[C@@]([H])(O[H])[C@]1([H])O[H]	1.9761000000000002	433.9320000000002	8.872895201635192	1
CHEMBL2160189	CCc1ccccc1Cc1c(O[C@@H]2O[C@H](CO)[C@@H](O)[C@H](O)[C@H]2O)n[nH]c1C(C)C	[H]OC([H])([H])[C@@]1([H])O[C@@]([H])(Oc2nn([H])c(C([H])(C([H])([H])[H])C([H])([H])[H])c2C([H])([H])c2c([H])c([H])c([H])c([H])c2C([H])([H])C([H])([H])[H])[C@]([H])(O[H])[C@@]([H])(O[H])[C@]1([H])O[H]	0.8649999999999995	406.4790000000001	4.85078088734462	0
CHEMBL2159093	Cc1[nH]nc(O[C@@H]2O[C@H](CO)[C@@H](O)[C@H](O)[C@H]2O)c1Cc1ccccc1OCc1ccccc1	[H]OC([H])([H])[C@@]1([H])O[C@@]([H])(Oc2nn([H])c(C([H])([H])[H])c2C([H])([H])c2c([H])c([H])c([H])c([H])c2OC([H])([H])c2c([H])c([H])c([H])c([H])c2[H])[C@]([H])(O[H])[C@@]([H])(O[H])[C@]1([H])O[H]	1.06662	456.4950000000002	5.300162274132754	0
CHEMBL3703892	Cc1ccc(Cc2cc([C@@H]3O[C@H](CO)[C@@H](O)[C@H](O)[C@H]3O)c3c(c2Cl)CCC3)cc1	[H]OC([H])([H])[C@@]1([H])O[C@@]([H])(c2c([H])c(C([H])([H])c3c([H])c([H])c(C([H])([H])[H])c([H])c3[H])c(Cl)c3c2C([H])([H])C([H])([H])C3([H])[H])[C@]([H])(O[H])[C@@]([H])(O[H])[C@]1([H])O[H]	2.2428200000000005	418.9170000000002	9.092588639225413	1
CHEMBL2172384	OC[C@H]1O[C@]2(OCc3ccc(Cc4ccc(OC(F)(F)F)cc4)cc32)[C@H](O)[C@@H](O)[C@@H]1O	[H]OC([H])([H])[C@@]1([H])O[C@]2(OC([H])([H])c3c([H])c([H])c(C([H])([H])c4c([H])c([H])c(OC(F)(F)F)c([H])c4[H])c([H])c32)[C@]([H])(O[H])[C@@]([H])(O[H])[C@]1([H])O[H]	1.3327999999999995	442.386	7.838631997765025	1
CHEMBL521565	CN(Cc1ccc(Cc2cc([C@@H]3O[C@H](CO)[C@@H](O)[C@H](O)[C@H]3O)ccc2Cl)cc1)C(=O)c1ccccc1	[H]OC([H])([H])[C@@]1([H])O[C@@]([H])(c2c([H])c([H])c(Cl)c(C([H])([H])c3c([H])c([H])c(C([H])([H])N(C(=O)c4c([H])c([H])c([H])c([H])c4[H])C([H])([H])[H])c([H])c3[H])c2[H])[C@]([H])(O[H])[C@@]([H])(O[H])[C@]1([H])O[H]	2.7179000000000006	512.0020000000002	7.346787486224656	1
CHEMBL3703891	CC1Cc2c([C@@H]3O[C@H](CO)[C@@H](O)[C@H](O)[C@H]3O)cc(Cc3ccc(C4CC4)cc3)c(Cl)c2O1	[H]OC([H])([H])[C@@]1([H])O[C@@]([H])(c2c([H])c(C([H])([H])c3c([H])c([H])c(C4([H])C([H])([H])C4([H])[H])c([H])c3[H])c(Cl)c3c2C([H])([H])C([H])(C([H])([H])[H])O3)[C@]([H])(O[H])[C@@]([H])(O[H])[C@]1([H])O[H]	2.646500000000002	460.9540000000002	8.94692155651658	1
CHEMBL3703890	C=Cc1ccc(Cc2cc([C@@H]3O[C@H](CO)[C@@H](O)[C@H](O)[C@H]3O)c3c(c2Cl)OC(C)C3)cc1	[H]OC([H])([H])[C@@]1([H])O[C@@]([H])(c2c([H])c(C([H])([H])c3c([H])c([H])c(C([H])=C([H])[H])c([H])c3[H])c(Cl)c3c2C([H])([H])C([H])(C([H])([H])[H])O3)[C@]([H])(O[H])[C@@]([H])(O[H])[C@]1([H])O[H]	2.412100000000001	446.92700000000013	9	1
CHEMBL6021524	CCCc1c([C@@H]2O[C@H](CO)[C@@H](O)[C@H](O)[C@H]2O)cc(Cc2ccc(C)cc2)c2c1CCC2	[H]OC([H])([H])[C@@]1([H])O[C@@]([H])(c2c([H])c(C([H])([H])c3c([H])c([H])c(C([H])([H])[H])c([H])c3[H])c3c(c2C([H])([H])C([H])([H])C([H])([H])[H])C([H])([H])C([H])([H])C3([H])[H])[C@]([H])(O[H])[C@@]([H])(O[H])[C@]1([H])O[H]	2.5419200000000006	426.5530000000002	8.73754891026957	1
CHEMBL2159109	Cc1ccc(Cc2c(O[C@@H]3O[C@H](CO)[C@@H](O)[C@H](O)[C@H]3O)n[nH]c2C(C)C)cc1	[H]OC([H])([H])[C@@]1([H])O[C@@]([H])(Oc2nn([H])c(C([H])(C([H])([H])[H])C([H])([H])[H])c2C([H])([H])c2c([H])c([H])c(C([H])([H])[H])c([H])c2[H])[C@]([H])(O[H])[C@@]([H])(O[H])[C@]1([H])O[H]	0.6110199999999997	392.45200000000006	6.636388020107856	1
CHEMBL2159091	CC(C)c1[nH]nc(O[C@@H]2O[C@H](CO)[C@@H](O)[C@H](O)[C@H]2O)c1Cc1ccccc1OCc1ccccc1	[H]OC([H])([H])[C@@]1([H])O[C@@]([H])(Oc2nn([H])c(C([H])(C([H])([H])[H])C([H])([H])[H])c2C([H])([H])c2c([H])c([H])c([H])c([H])c2OC([H])([H])c2c([H])c([H])c([H])c([H])c2[H])[C@]([H])(O[H])[C@@]([H])(O[H])[C@]1([H])O[H]	1.8816000000000002	484.54900000000015	4.130768280269024	0
CHEMBL4794246	COc1cc(O)c([C@@H]2O[C@H](CO)C(F)(F)[C@H](O)[C@H]2O)cc1Cc1ccc2c(c1)CCO2	[H]Oc1c([H])c(OC([H])([H])[H])c(C([H])([H])c2c([H])c([H])c3c(c2[H])C([H])([H])C([H])([H])O3)c([H])c1[C@]1([H])O[C@]([H])(C([H])([H])O[H])C(F)(F)[C@]([H])(O[H])[C@@]1([H])O[H]	1.7157999999999995	438.42300000000006	7.761953896871205	1
CHEMBL4743055	C[C@]1(F)[C@H](O)[C@@H](O)[C@H](c2cc(Cc3cc4ccccc4s3)c(Cl)cc2O)O[C@@H]1CO	[H]Oc1c([H])c(Cl)c(C([H])([H])c2sc3c([H])c([H])c([H])c([H])c3c2[H])c([H])c1[C@]1([H])O[C@]([H])(C([H])([H])O[H])[C@](F)(C([H])([H])[H])[C@]([H])(O[H])[C@@]1([H])O[H]	3.7333000000000047	452.93100000000015	7.991399828238083	1
CHEMBL3703889	CCc1ccc(Cc2cc([C@@H]3O[C@H](CO)[C@@H](O)[C@H](O)[C@H]3O)c3c(c2Cl)OC(C)C3)cc1	[H]OC([H])([H])[C@@]1([H])O[C@@]([H])(c2c([H])c(C([H])([H])c3c([H])c([H])c(C([H])([H])C([H])([H])[H])c([H])c3[H])c(Cl)c3c2C([H])([H])C([H])(C([H])([H])[H])O3)[C@]([H])(O[H])[C@@]([H])(O[H])[C@]1([H])O[H]	2.3315000000000006	448.94300000000015	9.078313524516398	1
CHEMBL3703888	CCOc1ccc(Cc2cc([C@@H]3O[C@H](CO)[C@@H](O)[C@H](O)[C@H]3O)c3c(c2Cl)OC(C)C3)cc1	[H]OC([H])([H])[C@@]1([H])O[C@@]([H])(c2c([H])c(C([H])([H])c3c([H])c([H])c(OC([H])([H])C([H])([H])[H])c([H])c3[H])c(Cl)c3c2C([H])([H])C([H])(C([H])([H])[H])O3)[C@]([H])(O[H])[C@@]([H])(O[H])[C@]1([H])O[H]	2.1678	464.9420000000001	8.782516055786093	1
CHEMBL1779220	O=C1COc2c(Cl)cc(Cl)cc2N1Cc1nnc(C2CCc3ccccc3C2)n1CCC(F)(F)F	[H]c1c([H])c([H])c2c(c1[H])C([H])([H])C([H])([H])C([H])(c1nnc(C([H])([H])N3C(=O)C([H])([H])Oc4c(Cl)c([H])c(Cl)c([H])c43)n1C([H])([H])C([H])([H])C(F)(F)F)C2([H])[H]	5.735400000000004	525.3580000000001	7.853871964321762	1
CHEMBL3703887	CCCc1ccc(Cc2cc([C@@H]3O[C@H](CO)[C@@H](O)[C@H](O)[C@H]3O)c3c(c2Cl)CC(C)O3)cc1	[H]OC([H])([H])[C@@]1([H])O[C@@]([H])(c2c([H])c(C([H])([H])c3c([H])c([H])c(C([H])([H])C([H])([H])C([H])([H])[H])c([H])c3[H])c(Cl)c3c2OC([H])(C([H])([H])[H])C3([H])[H])[C@]([H])(O[H])[C@@]([H])(O[H])[C@]1([H])O[H]	2.721600000000001	462.97000000000014	9.053056729302174	1
CHEMBL3703886	CC1Cc2c(Cl)c(Cc3ccc(C4CC4)cc3)cc([C@@H]3O[C@H](CO)[C@@H](O)[C@H](O)[C@H]3O)c2O1	[H]OC([H])([H])[C@@]1([H])O[C@@]([H])(c2c([H])c(C([H])([H])c3c([H])c([H])c(C4([H])C([H])([H])C4([H])[H])c([H])c3[H])c(Cl)c3c2OC([H])(C([H])([H])[H])C3([H])[H])[C@]([H])(O[H])[C@@]([H])(O[H])[C@]1([H])O[H]	2.646500000000001	460.9540000000002	8.954677021213342	1
CHEMBL3703885	CCc1ccc(Cc2cc([C@@H]3O[C@H](CO)[C@@H](O)[C@H](O)[C@H]3O)c3c(c2Cl)CC(C)O3)cc1	[H]OC([H])([H])[C@@]1([H])O[C@@]([H])(c2c([H])c(C([H])([H])c3c([H])c([H])c(C([H])([H])C([H])([H])[H])c([H])c3[H])c(Cl)c3c2OC([H])(C([H])([H])[H])C3([H])[H])[C@]([H])(O[H])[C@@]([H])(O[H])[C@]1([H])O[H]	2.3315000000000006	448.94300000000015	9.151195298948196	1
CHEMBL3703884	COc1ccc(Cc2cc([C@@H]3O[C@H](CO)[C@@H](O)[C@H](O)[C@H]3O)c3c(c2Cl)CC(C)O3)cc1	[H]OC([H])([H])[C@@]1([H])O[C@@]([H])(c2c([H])c(C([H])([H])c3c([H])c([H])c(OC([H])([H])[H])c([H])c3[H])c(Cl)c3c2OC([H])(C([H])([H])[H])C3([H])[H])[C@]([H])(O[H])[C@@]([H])(O[H])[C@]1([H])O[H]	1.777699999999999	450.9150000000002	8.991399828238082	1
CHEMBL3703883	COc1ccc(Cc2cc([C@@H]3O[C@H](CO)[C@@H](O)[C@H](O)[C@H]3O)c3c(c2Cl)OC(C)C3)cc1	[H]OC([H])([H])[C@@]1([H])O[C@@]([H])(c2c([H])c(C([H])([H])c3c([H])c([H])c(OC([H])([H])[H])c([H])c3[H])c(Cl)c3c2C([H])([H])C([H])(C([H])([H])[H])O3)[C@]([H])(O[H])[C@@]([H])(O[H])[C@]1([H])O[H]	1.7776999999999998	450.9150000000002	8.749579997691106	1
CHEMBL3703882	CCOc1ccc(Cc2cc([C@@H]3O[C@H](CO)[C@@H](O)[C@H](O)[C@H]3O)c3c(c2C)OCC3)cc1	[H]OC([H])([H])[C@@]1([H])O[C@@]([H])(c2c([H])c(C([H])([H])c3c([H])c([H])c(OC([H])([H])C([H])([H])[H])c([H])c3[H])c(C([H])([H])[H])c3c2C([H])([H])C([H])([H])O3)[C@]([H])(O[H])[C@@]([H])(O[H])[C@]1([H])O[H]	1.4343199999999998	430.4970000000002	8.892790030352131	1
CHEMBL3703881	CCOc1ccc(Cc2cc([C@@H]3O[C@H](C(C)O)[C@@H](O)[C@H](O)[C@H]3O)c3c(c2Cl)OCC3)cc1	[H]OC([H])(C([H])([H])[H])[C@@]1([H])O[C@@]([H])(c2c([H])c(C([H])([H])c3c([H])c([H])c(OC([H])([H])C([H])([H])[H])c([H])c3[H])c(Cl)c3c2C([H])([H])C([H])([H])O3)[C@]([H])(O[H])[C@@]([H])(O[H])[C@]1([H])O[H]	2.1678	464.9420000000002	8.869666231504993	1
CHEMBL3703880	CCOc1ccc(Cc2cc([C@@H]3O[C@H](CF)[C@@H](O)[C@H](O)[C@H]3O)c3c(c2Cl)OCC3)cc1	[H]O[C@@]1([H])[C@]([H])(O[H])[C@@]([H])(C([H])([H])F)O[C@@]([H])(c2c([H])c(C([H])([H])c3c([H])c([H])c(OC([H])([H])C([H])([H])[H])c([H])c3[H])c(Cl)c3c2C([H])([H])C([H])([H])O3)[C@]1([H])O[H]	2.756500000000002	452.90600000000023	8.493494967595128	1
CHEMBL3703879	CCOc1ccc(Cc2cc([C@@H]3O[C@H](C)[C@@H](O)[C@H](O)[C@H]3O)c3c(c2Cl)OCC3)cc1	[H]O[C@@]1([H])[C@]([H])(O[H])[C@@]([H])(C([H])([H])[H])O[C@@]([H])(c2c([H])c(C([H])([H])c3c([H])c([H])c(OC([H])([H])C([H])([H])[H])c([H])c3[H])c(Cl)c3c2C([H])([H])C([H])([H])O3)[C@]1([H])O[H]	2.806900000000002	434.9160000000002	9.137868620686962	1
CHEMBL3703878	OC[C@H]1O[C@@H](c2cc(Cc3ccc(C(F)(F)F)cc3)c(Cl)c3c2CCO3)[C@H](O)[C@@H](O)[C@@H]1O	[H]OC([H])([H])[C@@]1([H])O[C@@]([H])(c2c([H])c(C([H])([H])c3c([H])c([H])c(C(F)(F)F)c([H])c3[H])c(Cl)c3c2C([H])([H])C([H])([H])O3)[C@]([H])(O[H])[C@@]([H])(O[H])[C@]1([H])O[H]	2.3994000000000013	474.8590000000002	8.903089986991944	1
CHEMBL3703877	OC[C@H]1O[C@@H](c2cc(Cc3ccc(Cl)cc3)c(Cl)c3c2OCC3)[C@H](O)[C@@H](O)[C@@H]1O	[H]OC([H])([H])[C@@]1([H])O[C@@]([H])(c2c([H])c(C([H])([H])c3c([H])c([H])c(Cl)c([H])c3[H])c(Cl)c3c2OC([H])([H])C3([H])[H])[C@]([H])(O[H])[C@@]([H])(O[H])[C@]1([H])O[H]	2.0340000000000003	441.3070000000002	8.739928612014925	1
CHEMBL3703876	OC[C@H]1O[C@@H](c2cc(Cc3ccc(C(F)(F)F)cc3)c(Cl)c3c2OCC3)[C@H](O)[C@@H](O)[C@@H]1O	[H]OC([H])([H])[C@@]1([H])O[C@@]([H])(c2c([H])c(C([H])([H])c3c([H])c([H])c(C(F)(F)F)c([H])c3[H])c(Cl)c3c2OC([H])([H])C3([H])[H])[C@]([H])(O[H])[C@@]([H])(O[H])[C@]1([H])O[H]	2.3994000000000013	474.8590000000002	8.705533773838408	1
CHEMBL3703875	OC[C@H]1O[C@@H](c2cc(Cc3ccc(C4CC4)cc3)c(Cl)c3c2OCCC3)[C@H](O)[C@@H](O)[C@@H]1O	[H]OC([H])([H])[C@@]1([H])O[C@@]([H])(c2c([H])c(C([H])([H])c3c([H])c([H])c(C4([H])C([H])([H])C4([H])[H])c([H])c3[H])c(Cl)c3c2OC([H])([H])C([H])([H])C3([H])[H])[C@]([H])(O[H])[C@@]([H])(O[H])[C@]1([H])O[H]	2.648100000000001	460.95400000000024	9.070070439915412	1
CHEMBL444227	Cc1cc(C)n2c1C=C1C=CC(CCC(=O)N(C)CCCCOc3ccc(Cc4cc([C@@H]5O[C@H](CO)[C@@H](O)[C@H](O)[C@H]5O)ccc4Cl)cc3)=[N+]1[B-]2(F)F	[H]OC([H])([H])[C@@]1([H])O[C@@]([H])(c2c([H])c([H])c(Cl)c(C([H])([H])c3c([H])c([H])c(OC([H])([H])C([H])([H])C([H])([H])C([H])([H])N(C(=O)C([H])([H])C([H])([H])C4=[N+]5C(=C([H])c6c(C([H])([H])[H])c([H])c(C([H])([H])[H])n6[B-]5(F)F)C([H])=C4[H])C([H])([H])[H])c([H])c3[H])c2[H])[C@]([H])(O[H])[C@@]([H])(O[H])[C@]1([H])O[H]	4.562340000000006	740.0530000000007	6.809668301829708	1
CHEMBL511083	Cc1cc(C)n2c1C=C1C=CC(CCC(=O)NCCCCCCCCOc3ccc(Cc4cc([C@@H]5O[C@H](CO)[C@@H](O)[C@H](O)[C@H]5O)ccc4Cl)cc3)=[N+]1[B-]2(F)F	[H]OC([H])([H])[C@@]1([H])O[C@@]([H])(c2c([H])c([H])c(Cl)c(C([H])([H])c3c([H])c([H])c(OC([H])([H])C([H])([H])C([H])([H])C([H])([H])C([H])([H])C([H])([H])C([H])([H])C([H])([H])N([H])C(=O)C([H])([H])C([H])([H])C4=[N+]5C(=C([H])c6c(C([H])([H])[H])c([H])c(C([H])([H])[H])n6[B-]5(F)F)C([H])=C4[H])c([H])c3[H])c2[H])[C@]([H])(O[H])[C@@]([H])(O[H])[C@]1([H])O[H]	5.780540000000008	782.1340000000007	6.688246138944246	1
CHEMBL447975	CN(C)c1ccc2c(-c3ccc(C(=O)NCc4ccc(COc5ccc(Cc6cc([C@@H]7O[C@H](CO)[C@@H](O)[C@H](O)[C@H]7O)ccc6Cl)cc5)cc4)cc3C(=O)[O-])c3ccc(=[N+](C)C)cc-3oc2c1	[H]OC([H])([H])[C@@]1([H])O[C@@]([H])(c2c([H])c([H])c(Cl)c(C([H])([H])c3c([H])c([H])c(OC([H])([H])c4c([H])c([H])c(C([H])([H])N([H])C(=O)c5c([H])c([H])c(-c6c7c([H])c([H])c(=[N+](C([H])([H])[H])C([H])([H])[H])c([H])c-7oc7c([H])c(N(C([H])([H])[H])C([H])([H])[H])c([H])c([H])c67)c(C(=O)[O-])c5[H])c([H])c4[H])c([H])c3[H])c2[H])[C@]([H])(O[H])[C@@]([H])(O[H])[C@]1([H])O[H]	4.934000000000006	912.4360000000003	7.259637310505756	1
CHEMBL2323684	CC(C)c1[nH]nc(O[C@@H]2O[C@H](CO)[C@@H](O)[C@H](O)[C@H]2O)c1Cc1ccc(CCCC(=O)NC(C)(C)C(=O)N2CCN(C)CC2)cc1	[H]OC([H])([H])[C@@]1([H])O[C@@]([H])(Oc2nn([H])c(C([H])(C([H])([H])[H])C([H])([H])[H])c2C([H])([H])c2c([H])c([H])c(C([H])([H])C([H])([H])C([H])([H])C(=O)N([H])C(C(=O)N3C([H])([H])C([H])([H])N(C([H])([H])[H])C([H])([H])C3([H])[H])(C([H])([H])[H])C([H])([H])[H])c([H])c2[H])[C@]([H])(O[H])[C@@]([H])(O[H])[C@]1([H])O[H]	0.2941000000000052	631.7710000000006	7.7447274948966935	1
CHEMBL2323687	CCC(=O)Nc1ccc(Cc2c(O[C@@H]3O[C@H](CO)[C@@H](O)[C@H](O)[C@H]3O)n[nH]c2C(C)C)cc1	[H]OC([H])([H])[C@@]1([H])O[C@@]([H])(Oc2nn([H])c(C([H])(C([H])([H])[H])C([H])([H])[H])c2C([H])([H])c2c([H])c([H])c(N([H])C(=O)C([H])([H])C([H])([H])[H])c([H])c2[H])[C@]([H])(O[H])[C@@]([H])(O[H])[C@]1([H])O[H]	0.6510999999999993	449.50400000000013	5.292429823902063	0
CHEMBL4525978	CCCc1ccc(Cc2ccc3c(c2)[C@]2(OC3)O[C@H](C)[C@@H](O)[C@H](O)[C@H]2O)s1	[H]O[C@]1([H])[C@@]([H])(O[H])[C@@]2(OC([H])([H])c3c([H])c([H])c(C([H])([H])c4sc(C([H])([H])C([H])([H])C([H])([H])[H])c([H])c4[H])c([H])c32)O[C@]([H])(C([H])([H])[H])[C@@]1([H])O[H]	2.475800000000001	390.5010000000001	7	1
CHEMBL4579371	COc1ccc(Cc2ccc3c(c2)[C@]2(OC3)O[C@H](C)[C@@H](O)[C@H](O)[C@H]2O)cc1	[H]O[C@]1([H])[C@@]([H])(O[H])[C@@]2(OC([H])([H])c3c([H])c([H])c(C([H])([H])c4c([H])c([H])c(OC([H])([H])[H])c([H])c4[H])c([H])c32)O[C@]([H])(C([H])([H])[H])[C@@]1([H])O[H]	1.4703999999999997	372.4170000000001	7	1
CHEMBL5410593	COc1ccc(Cc2ccccc2S[C@@H]2O[C@H](CO)[C@@H](O)[C@H](O)[C@H]2O)cc1	[H]OC([H])([H])[C@@]1([H])O[C@@]([H])(Sc2c([H])c([H])c([H])c([H])c2C([H])([H])c2c([H])c([H])c(OC([H])([H])[H])c([H])c2[H])[C@]([H])(O[H])[C@@]([H])(O[H])[C@]1([H])O[H]	1.1779999999999993	392.47300000000007	8.229147988357855	1
CHEMBL243148	C=C(C)[C@H](CC=C(C)C)Cc1c(O)cc(O)c2c1O[C@H](c1ccc(O)cc1O)CC2=O	[H]Oc1c([H])c([H])c([C@@]2([H])Oc3c(c(O[H])c([H])c(O[H])c3C([H])([H])[C@]([H])(C(=C([H])[H])C([H])([H])[H])C([H])([H])C([H])=C(C([H])([H])[H])C([H])([H])[H])C(=O)C2([H])[H])c(O[H])c1[H]	5.306600000000004	424.4930000000003	5.3872161432802645	0
CHEMBL501165	CN(Cc1ccc(Cc2cc([C@@H]3O[C@H](CO)[C@@H](O)[C@H](O)[C@H]3O)ccc2Cl)cc1)c1ccc([N+](=O)[O-])c2nonc12	[H]OC([H])([H])[C@@]1([H])O[C@@]([H])(c2c([H])c([H])c(Cl)c(C([H])([H])c3c([H])c([H])c(C([H])([H])N(c4c([H])c([H])c([N+](=O)[O-])c5nonc45)C([H])([H])[H])c([H])c3[H])c2[H])[C@]([H])(O[H])[C@@]([H])(O[H])[C@]1([H])O[H]	2.526500000000001	570.9860000000003	6.543633966870957	1
CHEMBL3703874	OC[C@H]1O[C@@H](c2cc(Cc3ccc(C4CC4)cc3)c(Cl)c3c2OCC3)[C@H](O)[C@@H](O)[C@@H]1O	[H]OC([H])([H])[C@@]1([H])O[C@@]([H])(c2c([H])c(C([H])([H])c3c([H])c([H])c(C4([H])C([H])([H])C4([H])[H])c([H])c3[H])c(Cl)c3c2OC([H])([H])C3([H])[H])[C@]([H])(O[H])[C@@]([H])(O[H])[C@]1([H])O[H]	2.2580000000000005	446.9270000000002	8.958607314841775	1
CHEMBL3125314	[2H]C([2H])([2H])Oc1ccc(C([2H])([2H])c2cc([C@@H]3O[C@H](CO)[C@@H](O)[C@H](O)[C@H]3O)ccc2Cl)cc1	[H]OC([H])([H])[C@@]1([H])O[C@@]([H])(c2c([H])c([H])c(Cl)c(C([2H])([2H])c3c([H])c([H])c(OC([2H])([2H])[2H])c([H])c3[H])c2[H])[C@]([H])(O[H])[C@@]([H])(O[H])[C@]1([H])O[H]	1.4543	399.882	9.096910013008056	1
CHEMBL3125458	[2H]C([2H])(c1ccc(OC([2H])([2H])C([2H])([2H])[2H])cc1)c1cc([C@]2([2H])O[C@H](CO)[C@@H](O)[C@H](O)[C@H]2O)ccc1Cl	[H]OC([H])([H])[C@@]1([H])O[C@@]([2H])(c2c([H])c([H])c(Cl)c(C([2H])([2H])c3c([H])c([H])c(OC([2H])([2H])C([2H])([2H])[2H])c([H])c3[H])c2[H])[C@]([H])(O[H])[C@@]([H])(O[H])[C@]1([H])O[H]	1.8444000000000007	416.927	8.142667503568731	1
CHEMBL3125457	[2H]C([2H])(c1ccc(OCC)cc1)c1cc([C@]2([2H])O[C@H](CO)[C@@H](O)[C@H](O)[C@H]2O)ccc1Cl	[H]OC([H])([H])[C@@]1([H])O[C@@]([2H])(c2c([H])c([H])c(Cl)c(C([2H])([2H])c3c([H])c([H])c(OC([H])([H])C([H])([H])[H])c([H])c3[H])c2[H])[C@]([H])(O[H])[C@@]([H])(O[H])[C@]1([H])O[H]	1.844399999999999	411.89630533400003	8.187086643357144	1
CHEMBL3125154	CCOC(=O)c1nnn(-c2cc(OC)ccc2OC)c1[C@H](O)[C@@H](O)[C@H](C)O	[H]O[C@]([H])([C@@]([H])(O[H])c1c(C(=O)OC([H])([H])C([H])([H])[H])nnn1-c1c([H])c(OC([H])([H])[H])c([H])c([H])c1OC([H])([H])[H])[C@@]([H])(O[H])C([H])([H])[H]	0.23629999999999912	381.3850000000001	6.826522356547005	1
CHEMBL3703873	C=Cc1ccc(Cc2cc([C@@H]3O[C@H](CO)[C@@H](O)[C@H](O)[C@H]3O)c3c(c2Cl)CCO3)cc1	[H]OC([H])([H])[C@@]1([H])O[C@@]([H])(c2c([H])c(C([H])([H])c3c([H])c([H])c(C([H])=C([H])[H])c([H])c3[H])c(Cl)c3c2OC([H])([H])C3([H])[H])[C@]([H])(O[H])[C@@]([H])(O[H])[C@]1([H])O[H]	2.0235999999999996	432.90000000000015	8.860120913598763	1
CHEMBL3703872	OC[C@H]1O[C@@H](c2cc(Cc3ccc(C4CC4)cc3)c(Cl)c3c2CCC3)[C@H](O)[C@@H](O)[C@@H]1O	[H]OC([H])([H])[C@@]1([H])O[C@@]([H])(c2c([H])c(C([H])([H])c3c([H])c([H])c(C4([H])C([H])([H])C4([H])[H])c([H])c3[H])c(Cl)c3c2C([H])([H])C([H])([H])C3([H])[H])[C@]([H])(O[H])[C@@]([H])(O[H])[C@]1([H])O[H]	2.811800000000002	444.9550000000002	9.168770306132936	1
CHEMBL4290854	CCOc1ccc(Cc2cc([C@@H]3S[C@H](CO)[C@@H](O)[C@H](O)[C@H]3O)c(O)cc2C)cc1	[H]Oc1c([H])c(C([H])([H])[H])c(C([H])([H])c2c([H])c([H])c(OC([H])([H])C([H])([H])[H])c([H])c2[H])c([H])c1[C@]1([H])S[C@]([H])(C([H])([H])O[H])[C@@]([H])(O[H])[C@]([H])(O[H])[C@@]1([H])O[H]	1.9216200000000003	420.52700000000004	8.522878745280337	1
CHEMBL3703871	C=Cc1ccc(Cc2cc([C@@H]3O[C@H](CO)[C@@H](O)[C@H](O)[C@H]3O)c3c(c2Cl)CCC3)cc1	[H]OC([H])([H])[C@@]1([H])O[C@@]([H])(c2c([H])c(C([H])([H])c3c([H])c([H])c(C([H])=C([H])[H])c([H])c3[H])c(Cl)c3c2C([H])([H])C([H])([H])C3([H])[H])[C@]([H])(O[H])[C@@]([H])(O[H])[C@]1([H])O[H]	2.5774000000000012	430.92800000000017	9.129596094720974	1
CHEMBL3703870	CN(C)c1ccc(Cc2cc([C@@H]3O[C@H](CO)[C@@H](O)[C@H](O)[C@H]3O)c3c(c2Cl)CCC3)cc1	[H]OC([H])([H])[C@@]1([H])O[C@@]([H])(c2c([H])c(C([H])([H])c3c([H])c([H])c(N(C([H])([H])[H])C([H])([H])[H])c([H])c3[H])c(Cl)c3c2C([H])([H])C([H])([H])C3([H])[H])[C@]([H])(O[H])[C@@]([H])(O[H])[C@]1([H])O[H]	2.0003999999999995	447.95900000000023	9.323306390375134	1
CHEMBL3703869	C=CCOc1cc(Cl)c(Cc2ccc(OC)cc2)cc1[C@@H]1O[C@H](OC)[C@@H](O)[C@H](O)[C@H]1O	[H]O[C@@]1([H])[C@]([H])(O[H])[C@@]([H])(OC([H])([H])[H])O[C@@]([H])(c2c([H])c(C([H])([H])c3c([H])c([H])c(OC([H])([H])[H])c([H])c3[H])c(Cl)c([H])c2OC([H])([H])C([H])=C([H])[H])[C@]1([H])O[H]	2.6307000000000014	450.9150000000002	8.151195298948196	1
CHEMBL4279519	COc1c([C@@H]2O[C@H](CO)[C@@H](F)[C@H](O)[C@H]2O)cc(Cc2ccc3c(c2)OCCO3)c2c1CCO2	[H]OC([H])([H])[C@@]1([H])O[C@@]([H])(c2c([H])c(C([H])([H])c3c([H])c([H])c4c(c3[H])OC([H])([H])C([H])([H])O4)c3c(c2OC([H])([H])[H])C([H])([H])C([H])([H])O3)[C@]([H])(O[H])[C@@]([H])(O[H])[C@]1([H])F	1.4842	462.4700000000002	8.045757490560675	1
CHEMBL3703868	CCOc1ccc(Cc2cc([C@@H]3O[C@H](SC)[C@@H](O)[C@H](O)[C@H]3O)cc(OC)c2Cl)cc1	[H]O[C@@]1([H])[C@]([H])(O[H])[C@@]([H])(SC([H])([H])[H])O[C@@]([H])(c2c([H])c(OC([H])([H])[H])c(Cl)c(C([H])([H])c3c([H])c([H])c(OC([H])([H])C([H])([H])[H])c([H])c3[H])c2[H])[C@]1([H])O[H]	3.181200000000002	454.97200000000026	9.511449283499555	1
CHEMBL3703867	COc1cc([C@@H]2O[C@H](SC)[C@@H](O)[C@H](O)[C@H]2O)cc(Cc2ccc3c(c2)OCCO3)c1Cl	[H]O[C@@]1([H])[C@]([H])(O[H])[C@@]([H])(SC([H])([H])[H])O[C@@]([H])(c2c([H])c(OC([H])([H])[H])c(Cl)c(C([H])([H])c3c([H])c([H])c4c(c3[H])OC([H])([H])C([H])([H])O4)c2[H])[C@]1([H])O[H]	2.5537000000000005	468.9550000000003	9.258848401148216	1
CHEMBL3703866	CCOc1ccc(Cc2cc([C@@H]3O[C@H](S(C)(=O)=O)[C@@H](O)[C@H](O)[C@H]3O)c(OC)cc2Cl)cc1	[H]O[C@@]1([H])[C@]([H])(O[H])[C@@]([H])(S(=O)(=O)C([H])([H])[H])O[C@@]([H])(c2c([H])c(C([H])([H])c3c([H])c([H])c(OC([H])([H])C([H])([H])[H])c([H])c3[H])c(Cl)c([H])c2OC([H])([H])[H])[C@]1([H])O[H]	1.8628000000000005	486.9700000000002	8.12842706445412	1
CHEMBL5977917	CCOc1ccc(Cc2cc(C3OC(C)C(O)C(O)C3O)ccc2C)cc1	[H]OC1([H])C([H])(c2c([H])c([H])c(C([H])([H])[H])c(C([H])([H])c3c([H])c([H])c(OC([H])([H])C([H])([H])[H])c([H])c3[H])c2[H])OC([H])(C([H])([H])[H])C([H])(O[H])C1([H])O[H]	2.5270200000000007	372.461	8.10790539730952	1
CHEMBL3703865	CCOc1ccc(Cc2cc([C@@H]3O[C@H](SC)[C@@H](O)[C@H](O)[C@H]3O)c(OC)cc2Cl)cc1	[H]O[C@@]1([H])[C@]([H])(O[H])[C@@]([H])(SC([H])([H])[H])O[C@@]([H])(c2c([H])c(C([H])([H])c3c([H])c([H])c(OC([H])([H])C([H])([H])[H])c([H])c3[H])c(Cl)c([H])c2OC([H])([H])[H])[C@]1([H])O[H]	3.181200000000002	454.97200000000015	9.106238237942057	1
CHEMBL3703864	C=CCOc1cc(Cl)c(Cc2ccc(OC)cc2)cc1[C@@H]1O[C@H](SC)[C@@H](O)[C@H](O)[C@H]1O	[H]O[C@@]1([H])[C@]([H])(O[H])[C@@]([H])(SC([H])([H])[H])O[C@@]([H])(c2c([H])c(C([H])([H])c3c([H])c([H])c(OC([H])([H])[H])c([H])c3[H])c(Cl)c([H])c2OC([H])([H])C([H])=C([H])[H])[C@]1([H])O[H]	3.347300000000003	466.9830000000002	9.297569463554474	1
CHEMBL3703863	CCOc1ccc(Cc2cc([C@@H]3O[C@H](OC)[C@@H](O)[C@H](O)[C@H]3O)c(OC)cc2Cl)cc1	[H]O[C@@]1([H])[C@]([H])(O[H])[C@@]([H])(OC([H])([H])[H])O[C@@]([H])(c2c([H])c(C([H])([H])c3c([H])c([H])c(OC([H])([H])C([H])([H])[H])c([H])c3[H])c(Cl)c([H])c2OC([H])([H])[H])[C@]1([H])O[H]	2.4646000000000003	438.90400000000017	7.536107011014093	1
CHEMBL3703862	OC[C@H]1O[C@@H](c2cc(Cc3ccc4c(c3)OCCO4)c(C(F)F)c3c2CCC3)[C@H](O)[C@@H](O)[C@@H]1O	[H]OC([H])([H])[C@@]1([H])O[C@@]([H])(c2c([H])c(C([H])([H])c3c([H])c([H])c4c(c3[H])OC([H])([H])C([H])([H])O4)c(C([H])(F)F)c3c2C([H])([H])C([H])([H])C3([H])[H])[C@]([H])(O[H])[C@@]([H])(O[H])[C@]1([H])O[H]	1.9898000000000002	478.48800000000017	8.899629454882437	1
CHEMBL4543885	C[C@H]1O[C@]2(OCc3cc(Cl)c(Cc4ccc(Cl)s4)cc32)[C@H](O)[C@@H](O)[C@@H]1O	[H]O[C@]1([H])[C@@]([H])(O[H])[C@@]2(OC([H])([H])c3c([H])c(Cl)c(C([H])([H])c4sc(Cl)c([H])c4[H])c([H])c32)O[C@]([H])(C([H])([H])[H])[C@@]1([H])O[H]	2.830100000000002	417.3100000000001	7.798602875679548	1
CHEMBL4456957	CC(C)c1ccc(Cc2ccc3c(c2)[C@]2(OC3)O[C@H](C)[C@@H](O)[C@H](O)[C@H]2O)cc1	[H]O[C@]1([H])[C@@]([H])(O[H])[C@@]2(OC([H])([H])c3c([H])c([H])c(C([H])([H])c4c([H])c([H])c(C([H])(C([H])([H])[H])C([H])([H])[H])c([H])c4[H])c([H])c32)O[C@]([H])(C([H])([H])[H])[C@@]1([H])O[H]	2.585200000000001	384.4720000000001	7	1
CHEMBL2018081	CCc1ccc(Cc2cncc([C@@H]3O[C@H](CO)[C@@H](O)[C@H](O)[C@H]3O)n2)cc1	[H]OC([H])([H])[C@@]1([H])O[C@@]([H])(c2nc(C([H])([H])c3c([H])c([H])c(C([H])([H])C([H])([H])[H])c([H])c3[H])c([H])nc2[H])[C@]([H])(O[H])[C@@]([H])(O[H])[C@]1([H])O[H]	0.14469999999999994	360.41	5.309803919971486	0
CHEMBL2018097	OC[C@H]1O[C@@H](c2ccc(Cl)c(Cc3cc4ccccc4s3)c2)[C@H](O)[C@@H](O)[C@@H]1O	[H]OC([H])([H])[C@@]1([H])O[C@@]([H])(c2c([H])c([H])c(Cl)c(C([H])([H])c3sc4c([H])c([H])c([H])c([H])c4c3[H])c2[H])[C@]([H])(O[H])[C@@]([H])(O[H])[C@]1([H])O[H]	2.6604000000000023	420.91400000000004	8.431798275933005	1
CHEMBL3703861	OC[C@H]1O[C@@H](c2cc(Cc3ccc4c(c3)OCCO4)c(Cl)c3c2CCC3)[C@H](O)[C@@H](O)[C@@H]1O	[H]OC([H])([H])[C@@]1([H])O[C@@]([H])(c2c([H])c(C([H])([H])c3c([H])c([H])c4c(c3[H])OC([H])([H])C([H])([H])O4)c(Cl)c3c2C([H])([H])C([H])([H])C3([H])[H])[C@]([H])(O[H])[C@@]([H])(O[H])[C@]1([H])O[H]	1.7056000000000002	462.9260000000002	9.210419287835574	1
CHEMBL3703860	CCc1ccc(Cc2cc([C@@H]3O[C@H](CO)[C@@H](O)[C@H](O)[C@H]3O)c3c(c2Cl)OCCO3)cc1	[H]OC([H])([H])[C@@]1([H])O[C@@]([H])(c2c([H])c(C([H])([H])c3c([H])c([H])c(C([H])([H])C([H])([H])[H])c([H])c3[H])c(Cl)c3c2OC([H])([H])C([H])([H])O3)[C@]([H])(O[H])[C@@]([H])(O[H])[C@]1([H])O[H]	1.7792999999999997	450.9150000000002	9.034798298974088	1
CHEMBL3703859	COc1ccc(Cc2cc([C@@H]3O[C@H](CO)[C@@H](O)[C@H](O)[C@H]3O)c3c(c2Cl)OCCO3)cc1	[H]OC([H])([H])[C@@]1([H])O[C@@]([H])(c2c([H])c(C([H])([H])c3c([H])c([H])c(OC([H])([H])[H])c([H])c3[H])c(Cl)c3c2OC([H])([H])C([H])([H])O3)[C@]([H])(O[H])[C@@]([H])(O[H])[C@]1([H])O[H]	1.2254999999999994	452.8870000000002	8.698970004336019	1
CHEMBL3703858	OC[C@H]1O[C@@H](c2cc(Cc3ccc4c(c3)OCCO4)c(Cl)c3c2OCCO3)[C@H](O)[C@@H](O)[C@@H]1O	[H]OC([H])([H])[C@@]1([H])O[C@@]([H])(c2c([H])c(C([H])([H])c3c([H])c([H])c4c(c3[H])OC([H])([H])C([H])([H])O4)c(Cl)c3c2OC([H])([H])C([H])([H])O3)[C@]([H])(O[H])[C@@]([H])(O[H])[C@]1([H])O[H]	0.9880999999999995	480.8970000000002	8.739928612014925	1
CHEMBL3703857	CSc1ccc(C2OCc3ccc([C@@H]4O[C@H](CO)[C@@H](O)[C@H](O)[C@H]4O)cc32)cc1	[H]OC([H])([H])[C@@]1([H])O[C@@]([H])(c2c([H])c([H])c3c(c2[H])C([H])(c2c([H])c([H])c(SC([H])([H])[H])c([H])c2[H])OC3([H])[H])[C@]([H])(O[H])[C@@]([H])(O[H])[C@]1([H])O[H]	1.5429999999999997	404.4840000000001	7.120904120499927	1
CHEMBL3703856	CCc1ccc(C2OCc3ccc([C@@H]4O[C@H](CO)[C@@H](O)[C@H](O)[C@H]4O)cc32)cc1	[H]OC([H])([H])[C@@]1([H])O[C@@]([H])(c2c([H])c([H])c3c(c2[H])C([H])(c2c([H])c([H])c(C([H])([H])C([H])([H])[H])c([H])c2[H])OC3([H])[H])[C@]([H])(O[H])[C@@]([H])(O[H])[C@]1([H])O[H]	1.3834999999999995	386.4440000000001	7.250263684430939	1
CHEMBL3703855	CS[C@H]1O[C@@H](c2cc(Cc3ccc4c(c3)OCCO4)c(Cl)cc2O)[C@H](O)[C@@H](O)[C@@H]1O	[H]Oc1c([H])c(Cl)c(C([H])([H])c2c([H])c([H])c3c(c2[H])OC([H])([H])C([H])([H])O3)c([H])c1[C@]1([H])O[C@]([H])(SC([H])([H])[H])[C@@]([H])(O[H])[C@]([H])(O[H])[C@@]1([H])O[H]	2.2507000000000006	454.9280000000001	9.342944147142896	1
CHEMBL3703854	COc1ccc(Cc2cc([C@@H]3O[C@H](OC)[C@@H](O)[C@H](O)[C@H]3O)c3c(c2Br)CCC3)cc1	[H]O[C@@]1([H])[C@]([H])(O[H])[C@@]([H])(OC([H])([H])[H])O[C@@]([H])(c2c([H])c(C([H])([H])c3c([H])c([H])c(OC([H])([H])[H])c([H])c3[H])c(Br)c3c2C([H])([H])C([H])([H])C3([H])[H])[C@]1([H])O[H]	2.663700000000001	479.3670000000002	8.416801226031378	1
CHEMBL4565083	CCc1ccc(Cc2cc3c(cc2C)CO[C@]32O[C@H](C)[C@@H](O)[C@H](O)[C@H]2O)s1	[H]O[C@]1([H])[C@@]([H])(O[H])[C@@]2(OC([H])([H])c3c([H])c(C([H])([H])[H])c(C([H])([H])c4sc(C([H])([H])C([H])([H])[H])c([H])c4[H])c([H])c32)O[C@]([H])(C([H])([H])[H])[C@@]1([H])O[H]	2.3941200000000014	390.5010000000001	8.346787486224656	1
CHEMBL4457080	CCCOCCc1ccc(Cc2cc3c(cc2Cl)CO[C@]32O[C@H](C)[C@@H](O)[C@H](O)[C@H]2O)s1	[H]O[C@]1([H])[C@@]([H])(O[H])[C@@]2(OC([H])([H])c3c([H])c(Cl)c(C([H])([H])c4sc(C([H])([H])C([H])([H])OC([H])([H])C([H])([H])C([H])([H])[H])c([H])c4[H])c([H])c32)O[C@]([H])(C([H])([H])[H])[C@@]1([H])O[H]	3.1458000000000017	468.9990000000003	7.373659632624958	1
CHEMBL3703853	COc1cc(Cl)c(Cc2ccc3c(c2)OCCO3)cc1[C@@H]1O[C@H](OC)[C@@H](O)[C@H](O)[C@H]1O	[H]O[C@@]1([H])[C@]([H])(O[H])[C@@]([H])(OC([H])([H])[H])O[C@@]([H])(c2c([H])c(C([H])([H])c3c([H])c([H])c4c(c3[H])OC([H])([H])C([H])([H])O4)c(Cl)c([H])c2OC([H])([H])[H])[C@]1([H])O[H]	1.8370999999999995	452.8870000000002	7.732828271596986	1
CHEMBL3703852	COc1cc(Cl)c(Cc2ccc3c(c2)OCCO3)cc1[C@@H]1O[C@H](SC)[C@@H](O)[C@H](O)[C@H]1O	[H]O[C@@]1([H])[C@]([H])(O[H])[C@@]([H])(SC([H])([H])[H])O[C@@]([H])(c2c([H])c(C([H])([H])c3c([H])c([H])c4c(c3[H])OC([H])([H])C([H])([H])O4)c(Cl)c([H])c2OC([H])([H])[H])[C@]1([H])O[H]	2.5537000000000005	468.9550000000002	9.202040356262804	1
CHEMBL567067	CCc1ccc(C(F)(F)c2c(Cl)ccc3c2CO[C@]32O[C@H](CO)[C@@H](O)[C@H](O)[C@H]2O)cc1	[H]OC([H])([H])[C@@]1([H])O[C@]2(OC([H])([H])c3c(C(F)(F)c4c([H])c([H])c(C([H])([H])C([H])([H])[H])c([H])c4[H])c(Cl)c([H])c([H])c32)[C@]([H])(O[H])[C@@]([H])(O[H])[C@]1([H])O[H]	2.1993000000000005	456.869	8.154901959985743	1
CHEMBL592477	C/C=C1/CN2[C@@H]3C[C@@]45c6ccccc6N[C@]4(O3)[C@@H]2C[C@@H]1[C@@]5(COC(=O)c1ccc(OC)c(OC)c1)C(=O)OC	[H]/C(=C1\C([H])([H])N2[C@@]3([H])C([H])([H])[C@]1([H])[C@](C(=O)OC([H])([H])[H])(C([H])([H])OC(=O)c1c([H])c([H])c(OC([H])([H])[H])c(OC([H])([H])[H])c1[H])[C@]14c5c([H])c([H])c([H])c([H])c5N([H])[C@@]13O[C@@]2([H])C4([H])[H])C([H])([H])[H]	3.4902000000000024	532.5930000000002	4.3979400086720375	0
CHEMBL3703851	CO[C@@H]1O[C@@H](c2ccc(Cl)c(Cc3ccc4c(c3)OCCO4)c2)[C@H](O)[C@@H](O)[C@@H]1O	[H]O[C@@]1([H])[C@]([H])(O[H])[C@]([H])(OC([H])([H])[H])O[C@@]([H])(c2c([H])c([H])c(Cl)c(C([H])([H])c3c([H])c([H])c4c(c3[H])OC([H])([H])C([H])([H])O4)c2[H])[C@]1([H])O[H]	1.8284999999999996	422.8610000000002	7.268411234813262	1
CHEMBL3703850	COC1O[C@@H](c2ccc(Cl)c(Cc3ccc4c(c3)OCCO4)c2)[C@H](O)[C@@H](O)[C@@H]1O	[H]O[C@]1([H])[C@@]([H])(O[H])[C@]([H])(O[H])C([H])(OC([H])([H])[H])O[C@@]1([H])c1c([H])c([H])c(Cl)c(C([H])([H])c2c([H])c([H])c3c(c2[H])OC([H])([H])C([H])([H])O3)c1[H]	1.8284999999999998	422.8610000000003	7.774690718274137	1
CHEMBL3703849	CO[C@H]1O[C@@H](c2ccc(Cl)c(Cc3ccc4c(c3)OCCO4)c2)[C@H](O)[C@@H](O)[C@@H]1O	[H]O[C@@]1([H])[C@]([H])(O[H])[C@@]([H])(OC([H])([H])[H])O[C@@]([H])(c2c([H])c([H])c(Cl)c(C([H])([H])c3c([H])c([H])c4c(c3[H])OC([H])([H])C([H])([H])O4)c2[H])[C@]1([H])O[H]	1.8284999999999996	422.8610000000002	8.062983892535186	1
CHEMBL3703848	CS[C@H]1O[C@@H](c2ccc(Cl)c(Cc3ccc4c(c3)OCCO4)c2)[C@H](O)[C@@H](O)[C@@H]1O	[H]O[C@@]1([H])[C@]([H])(O[H])[C@@]([H])(SC([H])([H])[H])O[C@@]([H])(c2c([H])c([H])c(Cl)c(C([H])([H])c3c([H])c([H])c4c(c3[H])OC([H])([H])C([H])([H])O4)c2[H])[C@]1([H])O[H]	2.545100000000001	438.92900000000026	9.201349354554731	1
CHEMBL3703847	CCOc1ccc(Cc2cc([C@@H]3O[C@H](CO)[C@@H](O)[C@H](O)[C@H]3O)cc(-c3cccs3)c2C)cc1	[H]OC([H])([H])[C@@]1([H])O[C@@]([H])(c2c([H])c(-c3sc([H])c([H])c3[H])c(C([H])([H])[H])c(C([H])([H])c3c([H])c([H])c(OC([H])([H])C([H])([H])[H])c([H])c3[H])c2[H])[C@]([H])(O[H])[C@@]([H])(O[H])[C@]1([H])O[H]	3.2279200000000023	470.58700000000016	8.428291168191313	1
CHEMBL6062863	CS[C@H]1O[C@@H](c2ccc(C)c(Cc3ccc(OCCCNC(CO)CO)cc3)c2)[C@H](O)[C@@H](O)[C@@H]1O	[H]OC([H])([H])C([H])(N([H])C([H])([H])C([H])([H])C([H])([H])Oc1c([H])c([H])c(C([H])([H])c2c([H])c([C@]3([H])O[C@]([H])(SC([H])([H])[H])[C@@]([H])(O[H])[C@]([H])(O[H])[C@@]3([H])O[H])c([H])c([H])c2C([H])([H])[H])c([H])c1[H])C([H])([H])O[H]	1.140619999999999	507.64900000000017	8	1
CHEMBL3703846	CCOc1ccc(Cc2cc([C@@H]3O[C@H](CO)[C@@H](O)[C@H](O)[C@H]3O)cc(-c3ccsc3)c2C)cc1	[H]OC([H])([H])[C@@]1([H])O[C@@]([H])(c2c([H])c(-c3c([H])sc([H])c3[H])c(C([H])([H])[H])c(C([H])([H])c3c([H])c([H])c(OC([H])([H])C([H])([H])[H])c([H])c3[H])c2[H])[C@]([H])(O[H])[C@@]([H])(O[H])[C@]1([H])O[H]	3.2279200000000023	470.58700000000016	8.593459819566045	1
CHEMBL3703845	CCOc1ccc(Cc2cc([C@@H]3O[C@H](CO)[C@@H](O)[C@H](O)[C@H]3O)cc(-c3cccc(C#N)c3)c2C)cc1	[H]OC([H])([H])[C@@]1([H])O[C@@]([H])(c2c([H])c(-c3c([H])c([H])c([H])c(C#N)c3[H])c(C([H])([H])[H])c(C([H])([H])c3c([H])c([H])c(OC([H])([H])C([H])([H])[H])c([H])c3[H])c2[H])[C@]([H])(O[H])[C@@]([H])(O[H])[C@]1([H])O[H]	3.0381000000000014	489.5680000000002	7.410050398674293	1
CHEMBL3703844	CCOc1ccc(Cc2cc([C@@H]3O[C@H](CO)[C@@H](O)[C@H](O)[C@H]3O)cc(-c3ccccc3Cl)c2C)cc1	[H]OC([H])([H])[C@@]1([H])O[C@@]([H])(c2c([H])c(-c3c([H])c([H])c([H])c([H])c3Cl)c(C([H])([H])[H])c(C([H])([H])c3c([H])c([H])c(OC([H])([H])C([H])([H])[H])c([H])c3[H])c2[H])[C@]([H])(O[H])[C@@]([H])(O[H])[C@]1([H])O[H]	3.819820000000005	499.00300000000027	7.812479279163537	1
CHEMBL5414025	CCOC(=O)C1=C(C)NC(C)=C(C(=O)OCC)C1c1cccc2c1OCO2	[H]c1c([H])c2c(c(C3([H])C(C(=O)OC([H])([H])C([H])([H])[H])=C(C([H])([H])[H])N([H])C(C([H])([H])[H])=C3C(=O)OC([H])([H])C([H])([H])[H])c1[H])OC([H])([H])O2	2.776300000000001	373.40500000000014	3.3862321518535836	0
CHEMBL3703843	Cc1c(Br)cc([C@@H]2O[C@H](CO)[C@@H](O)[C@H](O)[C@H]2O)cc1Cc1ccc2c(c1)OCCO2	[H]OC([H])([H])[C@@]1([H])O[C@@]([H])(c2c([H])c(Br)c(C([H])([H])[H])c(C([H])([H])c3c([H])c([H])c4c(c3[H])OC([H])([H])C([H])([H])O4)c2[H])[C@]([H])(O[H])[C@@]([H])(O[H])[C@]1([H])O[H]	1.6344199999999993	481.33900000000017	8.739928612014925	1
CHEMBL3703842	Cc1c(Cc2ccc3c(c2)OCCO3)cc([C@@H]2O[C@H](CO)[C@@H](O)[C@H](O)[C@H]2O)cc1-c1ccccc1	[H]OC([H])([H])[C@@]1([H])O[C@@]([H])(c2c([H])c(-c3c([H])c([H])c([H])c([H])c3[H])c(C([H])([H])[H])c(C([H])([H])c3c([H])c([H])c4c(c3[H])OC([H])([H])C([H])([H])O4)c2[H])[C@]([H])(O[H])[C@@]([H])(O[H])[C@]1([H])O[H]	2.5389200000000005	478.5410000000002	8.275724130399212	1
CHEMBL3703841	CCOc1ccc(Cc2cc([C@@H]3O[C@H](CO)[C@@H](O)[C@H](O)[C@H]3O)cc(-c3ccc(F)cc3)c2C)cc1	[H]OC([H])([H])[C@@]1([H])O[C@@]([H])(c2c([H])c(-c3c([H])c([H])c(F)c([H])c3[H])c(C([H])([H])[H])c(C([H])([H])c3c([H])c([H])c(OC([H])([H])C([H])([H])[H])c([H])c3[H])c2[H])[C@]([H])(O[H])[C@@]([H])(O[H])[C@]1([H])O[H]	3.3055200000000027	482.54800000000023	7.0301183562535	1
CHEMBL3703840	CCOc1ccc(Cc2cc([C@@H]3O[C@H](CO)[C@@H](O)[C@H](O)[C@H]3O)cc(-c3ccccc3)c2C)cc1	[H]OC([H])([H])[C@@]1([H])O[C@@]([H])(c2c([H])c(-c3c([H])c([H])c([H])c([H])c3[H])c(C([H])([H])[H])c(C([H])([H])c3c([H])c([H])c(OC([H])([H])C([H])([H])[H])c([H])c3[H])c2[H])[C@]([H])(O[H])[C@@]([H])(O[H])[C@]1([H])O[H]	3.1664200000000027	464.55800000000016	8.415668775632469	1
CHEMBL3703839	CCc1ccc(Cc2cc([C@@H]3O[C@H](CO)[C@@H](O)[C@H](O)[C@H]3O)cc(-c3ccccc3)c2C)cc1	[H]OC([H])([H])[C@@]1([H])O[C@@]([H])(c2c([H])c(-c3c([H])c([H])c([H])c([H])c3[H])c(C([H])([H])[H])c(C([H])([H])c3c([H])c([H])c(C([H])([H])C([H])([H])[H])c([H])c3[H])c2[H])[C@]([H])(O[H])[C@@]([H])(O[H])[C@]1([H])O[H]	3.330120000000003	448.55900000000014	8.016373712875465	1
CHEMBL3703838	O=S1(=O)CCOc2ccc(Cc3cc([C@@H]4O[C@H](CO)[C@@H](O)[C@H](O)[C@H]4O)ccc3Cl)cc21	[H]OC([H])([H])[C@@]1([H])O[C@@]([H])(c2c([H])c([H])c(Cl)c(C([H])([H])c3c([H])c([H])c4c(c3[H])S(=O)(=O)C([H])([H])C([H])([H])O4)c2[H])[C@]([H])(O[H])[C@@]([H])(O[H])[C@]1([H])O[H]	0.6117999999999997	470.92700000000013	7.105130343254747	1
CHEMBL3703837	OC[C@H]1O[C@@H](c2ccc(Cl)c(Cc3ccc4c(c3)SCCO4)c2)[C@H](O)[C@@H](O)[C@@H]1O	[H]OC([H])([H])[C@@]1([H])O[C@@]([H])(c2c([H])c([H])c(Cl)c(C([H])([H])c3c([H])c([H])c4c(c3[H])SC([H])([H])C([H])([H])O4)c2[H])[C@]([H])(O[H])[C@@]([H])(O[H])[C@]1([H])O[H]	1.9301999999999997	438.9290000000001	8.756961951313706	1
CHEMBL1085845	CSc1nnc(Cc2cc([C@@H]3O[C@H](CO)[C@@H](O)[C@H](O)[C@H]3O)ccc2Cl)c(C)c1C	[H]OC([H])([H])[C@@]1([H])O[C@@]([H])(c2c([H])c([H])c(Cl)c(C([H])([H])c3nnc(SC([H])([H])[H])c(C([H])([H])[H])c3C([H])([H])[H])c2[H])[C@]([H])(O[H])[C@@]([H])(O[H])[C@]1([H])O[H]	1.57444	440.9490000000001	5	0
CHEMBL1243275	Cc1cccc(O[C@@H]2O[C@H](CO)[C@@H](O)[C@H](O)[C@H]2O)c1Cc1ccc(-c2ccc(F)cc2)s1	[H]OC([H])([H])[C@@]1([H])O[C@@]([H])(Oc2c([H])c([H])c([H])c(C([H])([H])[H])c2C([H])([H])c2sc(-c3c([H])c([H])c(F)c([H])c3[H])c([H])c2[H])[C@]([H])(O[H])[C@@]([H])(O[H])[C@]1([H])O[H]	2.632120000000001	460.523	8.657577319177793	1
CHEMBL3703836	OC[C@H]1O[C@@H](c2ccc(Cl)c(Cc3ccc4c(c3)OC=CO4)c2)[C@H](O)[C@@H](O)[C@@H]1O	[H]OC([H])([H])[C@@]1([H])O[C@@]([H])(c2c([H])c([H])c(Cl)c(C([H])([H])c3c([H])c([H])c4c(c3[H])OC([H])=C([H])O4)c2[H])[C@]([H])(O[H])[C@@]([H])(O[H])[C@]1([H])O[H]	1.6880999999999993	420.845	9.103473782510445	1
CHEMBL3703835	OC[C@H]1O[C@@H](c2ccc(Cl)c(Cc3ccc4c(c3)COCO4)c2)[C@H](O)[C@@H](O)[C@@H]1O	[H]OC([H])([H])[C@@]1([H])O[C@@]([H])(c2c([H])c([H])c(Cl)c(C([H])([H])c3c([H])c([H])c4c(c3[H])C([H])([H])OC([H])([H])O4)c2[H])[C@]([H])(O[H])[C@@]([H])(O[H])[C@]1([H])O[H]	1.3121999999999996	422.8610000000001	8.023650020996726	1
CHEMBL3703834	OC[C@H]1O[C@@H](c2ccc(Cl)c(Cc3ccc4c(c3)SCO4)c2)[C@H](O)[C@@H](O)[C@@H]1O	[H]OC([H])([H])[C@@]1([H])O[C@@]([H])(c2c([H])c([H])c(Cl)c(C([H])([H])c3c([H])c([H])c4c(c3[H])SC([H])([H])O4)c2[H])[C@]([H])(O[H])[C@@]([H])(O[H])[C@]1([H])O[H]	1.8877000000000002	424.90200000000004	8.435333935747911	1
CHEMBL4228659	Cc1cc(O)c([C@@H]2O[C@H](CO)[C@@H](O)[C@H](O)[C@H]2O)cc1Cc1ccc2c(c1)CC2	[H]Oc1c([H])c(C([H])([H])[H])c(C([H])([H])c2c([H])c([H])c3c(c2[H])C([H])([H])C3([H])[H])c([H])c1[C@]1([H])O[C@]([H])(C([H])([H])O[H])[C@@]([H])(O[H])[C@]([H])(O[H])[C@@]1([H])O[H]	0.9049199999999991	386.444	9	1
CHEMBL4228359	CCc1cc(OC)c([C@@H]2O[C@H](CO)[C@@H](O)[C@H](O)[C@H]2O)cc1Cc1ccc2c(c1)CC2	[H]OC([H])([H])[C@@]1([H])O[C@@]([H])(c2c([H])c(C([H])([H])c3c([H])c([H])c4c(c3[H])C([H])([H])C4([H])[H])c(C([H])([H])C([H])([H])[H])c([H])c2OC([H])([H])[H])[C@]([H])(O[H])[C@@]([H])(O[H])[C@]1([H])O[H]	1.4619	414.49800000000005	9	1
CHEMBL3703833	CC1Cc2cc(Cc3cc([C@@H]4O[C@H](CO)[C@@H](O)[C@H](O)[C@H]4O)ccc3Cl)ccc2O1	[H]OC([H])([H])[C@@]1([H])O[C@@]([H])(c2c([H])c([H])c(Cl)c(C([H])([H])c3c([H])c([H])c4c(c3[H])C([H])([H])C([H])(C([H])([H])[H])O4)c2[H])[C@]([H])(O[H])[C@@]([H])(O[H])[C@]1([H])O[H]	1.7690999999999995	420.88900000000007	8.118045028660399	1
CHEMBL3703832	CC1(C)COc2cc(Cc3cc([C@@H]4O[C@H](CO)[C@@H](O)[C@H](O)[C@H]4O)ccc3Cl)ccc2O1	[H]OC([H])([H])[C@@]1([H])O[C@@]([H])(c2c([H])c([H])c(Cl)c(C([H])([H])c3c([H])c([H])c4c(c3[H])OC([H])([H])C(C([H])([H])[H])(C([H])([H])[H])O4)c2[H])[C@]([H])(O[H])[C@@]([H])(O[H])[C@]1([H])O[H]	1.9954999999999994	450.91500000000013	8.23807216157947	1
CHEMBL3703831	OC[C@H]1O[C@@H](c2ccc(Cl)c(Cc3ccc4c(c3)CCCS4)c2)[C@H](O)[C@@H](O)[C@@H]1O	[H]OC([H])([H])[C@@]1([H])O[C@@]([H])(c2c([H])c([H])c(Cl)c(C([H])([H])c3c([H])c([H])c4c(c3[H])C([H])([H])C([H])([H])C([H])([H])S4)c2[H])[C@]([H])(O[H])[C@@]([H])(O[H])[C@]1([H])O[H]	2.4840000000000013	436.9570000000001	8.474955192963154	1
CHEMBL3703830	OC[C@H]1O[C@@H](c2ccc(Cl)c(Cc3ccc4c(c3)CCCC4)c2)[C@H](O)[C@@H](O)[C@@H]1O	[H]OC([H])([H])[C@@]1([H])O[C@@]([H])(c2c([H])c([H])c(Cl)c(C([H])([H])c3c([H])c([H])c4c(c3[H])C([H])([H])C([H])([H])C([H])([H])C4([H])[H])c2[H])[C@]([H])(O[H])[C@@]([H])(O[H])[C@]1([H])O[H]	2.324500000000001	418.91700000000014	8.52432881167557	1
CHEMBL3703829	OC[C@H]1O[C@@H](c2ccc(Cl)c(Cc3ccc4c(c3)CCC4)c2)[C@H](O)[C@@H](O)[C@@H]1O	[H]OC([H])([H])[C@@]1([H])O[C@@]([H])(c2c([H])c([H])c(Cl)c(C([H])([H])c3c([H])c([H])c4c(c3[H])C([H])([H])C([H])([H])C4([H])[H])c2[H])[C@]([H])(O[H])[C@@]([H])(O[H])[C@]1([H])O[H]	1.9343999999999997	404.8900000000001	8.667561540084394	1
CHEMBL6044817	CCc1ccc([C@]23OC[C@](CO)(O2)[C@@H](O)[C@H](O)[C@H]3O)cc1Cc1ccc2c(c1)OCCO2	[H]OC([H])([H])[C@]12O[C@](c3c([H])c([H])c(C([H])([H])C([H])([H])[H])c(C([H])([H])c4c([H])c([H])c5c(c4[H])OC([H])([H])C([H])([H])O5)c3[H])(OC1([H])[H])[C@]([H])(O[H])[C@@]([H])(O[H])[C@]2([H])O[H]	0.6379999999999995	444.4800000000002	7.779891911959945	1
CHEMBL3125315	[2H]C([2H])([2H])Oc1ccc(C([2H])([2H])c2cc([C@]3([2H])O[C@H](CO)[C@@H](O)[C@H](O)[C@H]3O)ccc2Cl)cc1	[H]OC([H])([H])[C@@]1([H])O[C@@]([2H])(c2c([H])c([H])c(Cl)c(C([2H])([2H])c3c([H])c([H])c(OC([2H])([2H])[2H])c([H])c3[H])c2[H])[C@]([H])(O[H])[C@@]([H])(O[H])[C@]1([H])O[H]	1.4543	400.888	8.167491087293763	1
CHEMBL3125456	[2H]C([2H])(c1ccc(OC([2H])([2H])C([2H])([2H])[2H])cc1)c1cc([C@@H]2O[C@H](CO)[C@@H](O)[C@H](O)[C@H]2O)ccc1Cl	[H]OC([H])([H])[C@@]1([H])O[C@@]([H])(c2c([H])c([H])c(Cl)c(C([2H])([2H])c3c([H])c([H])c(OC([2H])([2H])C([2H])([2H])[2H])c([H])c3[H])c2[H])[C@]([H])(O[H])[C@@]([H])(O[H])[C@]1([H])O[H]	1.8443999999999998	415.92071244600004	8.1249387366083	1
CHEMBL3703828	OC[C@H]1O[C@@H](c2ccc(Cl)c(Cc3ccc4c(c3)OCO4)c2)[C@H](O)[C@@H](O)[C@@H]1O	[H]OC([H])([H])[C@@]1([H])O[C@@]([H])(c2c([H])c([H])c(Cl)c(C([H])([H])c3c([H])c([H])c4c(c3[H])OC([H])([H])O4)c2[H])[C@]([H])(O[H])[C@@]([H])(O[H])[C@]1([H])O[H]	1.1743999999999992	408.83400000000006	8.588380294036769	1
CHEMBL3703827	Cc1ccc([C@@H]2O[C@H](CO)[C@@H](O)[C@H](O)[C@H]2O)cc1Cc1ccc2c(c1)OCCO2	[H]OC([H])([H])[C@@]1([H])O[C@@]([H])(c2c([H])c([H])c(C([H])([H])[H])c(C([H])([H])c3c([H])c([H])c4c(c3[H])OC([H])([H])C([H])([H])O4)c2[H])[C@]([H])(O[H])[C@@]([H])(O[H])[C@]1([H])O[H]	0.8719199999999996	402.4430000000001	8.694648630553376	1
CHEMBL2018095	COc1ccc([C@@H]2O[C@H](CO)[C@@H](O)[C@H](O)[C@H]2O)cc1Cc1cc2ccccc2s1	[H]OC([H])([H])[C@@]1([H])O[C@@]([H])(c2c([H])c([H])c(OC([H])([H])[H])c(C([H])([H])c3sc4c([H])c([H])c([H])c([H])c4c3[H])c2[H])[C@]([H])(O[H])[C@@]([H])(O[H])[C@]1([H])O[H]	2.0155999999999996	416.495	7.853871964321762	1
CHEMBL2048486	CCc1ccc(Cc2cccc([C@@H]3C[C@H](CO)[C@@H](O)[C@H](O)[C@H]3O)c2)cc1	[H]OC([H])([H])[C@@]1([H])C([H])([H])[C@@]([H])(c2c([H])c([H])c([H])c(C([H])([H])c3c([H])c([H])c(C([H])([H])C([H])([H])[H])c([H])c3[H])c2[H])[C@]([H])(O[H])[C@@]([H])(O[H])[C@]1([H])O[H]	2.0182999999999995	356.462	7.309803919971486	1
CHEMBL2048493	CCOc1ccc(Cc2ccc(CC)cc2)cc1[C@]1(O)C[C@H](CO)[C@@H](O)[C@H](O)[C@H]1O	[H]OC([H])([H])[C@@]1([H])C([H])([H])[C@@](O[H])(c2c([H])c(C([H])([H])c3c([H])c([H])c(C([H])([H])C([H])([H])[H])c([H])c3[H])c([H])c([H])c2OC([H])([H])C([H])([H])[H])[C@]([H])(O[H])[C@@]([H])(O[H])[C@]1([H])O[H]	1.521	416.5140000000001	8.00436480540245	1
CHEMBL202842	CCCc1ccc(Cc2c[nH]c3cccc(O[C@@H]4O[C@H](CO)[C@@H](O)[C@H](O)[C@H]4O)c23)cc1	[H]OC([H])([H])[C@@]1([H])O[C@@]([H])(Oc2c([H])c([H])c([H])c3c2c(C([H])([H])c2c([H])c([H])c(C([H])([H])C([H])([H])C([H])([H])[H])c([H])c2[H])c([H])n3[H])[C@]([H])(O[H])[C@@]([H])(O[H])[C@]1([H])O[H]	1.8898999999999995	427.497	6.924453038607469	1
CHEMBL377301	CCc1ccc(Cc2c[nH]c3ccc([C@@H]4O[C@H](CO)[C@@H](O)[C@H](O)[C@H]4O)cc23)cc1	[H]OC([H])([H])[C@@]1([H])O[C@@]([H])(c2c([H])c([H])c3c(c2[H])c(C([H])([H])c2c([H])c([H])c(C([H])([H])C([H])([H])[H])c([H])c2[H])c([H])n3[H])[C@]([H])(O[H])[C@@]([H])(O[H])[C@]1([H])O[H]	1.835999999999999	397.47099999999995	6.87942606879415	1
CHEMBL2018088	OC[C@H]1O[C@@H](c2cccc(Cc3nc4ccccc4o3)c2)[C@H](O)[C@@H](O)[C@@H]1O	[H]OC([H])([H])[C@@]1([H])O[C@@]([H])(c2c([H])c([H])c([H])c(C([H])([H])c3nc4c([H])c([H])c([H])c([H])c4o3)c2[H])[C@]([H])(O[H])[C@@]([H])(O[H])[C@]1([H])O[H]	0.9334999999999998	371.389	5.638272163982407	0
CHEMBL3703826	OC[C@H]1O[C@@H](c2cc(Cc3ccc4c(c3)OCCO4)c(Cl)cc2O)[C@H](O)[C@@H](O)[C@@H]1O	[H]Oc1c([H])c(Cl)c(C([H])([H])c2c([H])c([H])c3c(c2[H])OC([H])([H])C([H])([H])O3)c([H])c1[C@]1([H])O[C@]([H])(C([H])([H])O[H])[C@@]([H])(O[H])[C@]([H])(O[H])[C@@]1([H])O[H]	0.9224999999999999	438.8600000000001	8.785156151952302	1
CHEMBL3703825	OC[C@H]1O[C@@H](c2ccc(Cl)c(Cc3ccc4c(c3)OCCO4)c2)[C@H](O)[C@@H](O)[C@@H]1O	[H]OC([H])([H])[C@@]1([H])O[C@@]([H])(c2c([H])c([H])c(Cl)c(C([H])([H])c3c([H])c([H])c4c(c3[H])OC([H])([H])C([H])([H])O4)c2[H])[C@]([H])(O[H])[C@@]([H])(O[H])[C@]1([H])O[H]	1.2168999999999994	422.8610000000001	8.910094888560602	1
CHEMBL3703824	COc1cc(Cl)c(Cc2ccc3c(c2)OCCO3)cc1[C@@H]1S[C@H](CO)[C@@H](O)[C@H](O)[C@H]1O	[H]OC([H])([H])[C@@]1([H])S[C@@]([H])(c2c([H])c(C([H])([H])c3c([H])c([H])c4c(c3[H])OC([H])([H])C([H])([H])O4)c(Cl)c([H])c2OC([H])([H])[H])[C@]([H])(O[H])[C@@]([H])(O[H])[C@]1([H])O[H]	1.9421000000000004	468.9550000000001	8.581698708680255	1
CHEMBL3703823	OC[C@H]1S[C@@H](c2ccc(Cl)c(Cc3ccc4c(c3)OCCO4)c2)[C@H](O)[C@@H](O)[C@@H]1O	[H]OC([H])([H])[C@@]1([H])S[C@@]([H])(c2c([H])c([H])c(Cl)c(C([H])([H])c3c([H])c([H])c4c(c3[H])OC([H])([H])C([H])([H])O4)c2[H])[C@]([H])(O[H])[C@@]([H])(O[H])[C@]1([H])O[H]	1.9335	438.92900000000014	8.379863945026242	1
CHEMBL3703822	CCOc1ccc(Cc2cc([C@@H]3O[C@H](CO)[C@@H](O)[C@H](O)[C@H]3O)c3sccc3c2Cl)cc1	[H]OC([H])([H])[C@@]1([H])O[C@@]([H])(c2c([H])c(C([H])([H])c3c([H])c([H])c(OC([H])([H])C([H])([H])[H])c([H])c3[H])c(Cl)c3c([H])c([H])sc23)[C@]([H])(O[H])[C@@]([H])(O[H])[C@]1([H])O[H]	3.059100000000002	464.96700000000004	6.560667306169737	1
CHEMBL3703821	OC[C@H]1O[C@@H](c2cc(Cc3ccc4c(c3)OCCO4)c(Cl)c3c2CCO3)[C@H](O)[C@@H](O)[C@@H]1O	[H]OC([H])([H])[C@@]1([H])O[C@@]([H])(c2c([H])c(C([H])([H])c3c([H])c([H])c4c(c3[H])OC([H])([H])C([H])([H])O4)c(Cl)c3c2C([H])([H])C([H])([H])O3)[C@]([H])(O[H])[C@@]([H])(O[H])[C@]1([H])O[H]	1.1517999999999997	464.8980000000002	8.863279432843592	1
CHEMBL3703820	OC[C@H]1O[C@@H](c2cc(Cc3ccc4c(c3)OCCO4)c(Cl)c3c2OCCC3)[C@H](O)[C@@H](O)[C@@H]1O	[H]OC([H])([H])[C@@]1([H])O[C@@]([H])(c2c([H])c(C([H])([H])c3c([H])c([H])c4c(c3[H])OC([H])([H])C([H])([H])O4)c(Cl)c3c2OC([H])([H])C([H])([H])C3([H])[H])[C@]([H])(O[H])[C@@]([H])(O[H])[C@]1([H])O[H]	1.5419	478.92500000000024	8.782516055786093	1
CHEMBL3703819	COc1cc([C@@H]2O[C@H](CO)[C@@H](O)[C@H](O)[C@H]2O)cc(Cc2ccc3c(c2)OCCO3)c1Cl	[H]OC([H])([H])[C@@]1([H])O[C@@]([H])(c2c([H])c(OC([H])([H])[H])c(Cl)c(C([H])([H])c3c([H])c([H])c4c(c3[H])OC([H])([H])C([H])([H])O4)c2[H])[C@]([H])(O[H])[C@@]([H])(O[H])[C@]1([H])O[H]	1.2254999999999994	452.88700000000017	8.57186520597121	1
CHEMBL3703818	CC(C)n1cc2cc(Cc3cc([C@@H]4O[C@H](CO)[C@@H](O)[C@H](O)[C@H]4O)ccc3Cl)ccc2n1	[H]OC([H])([H])[C@@]1([H])O[C@@]([H])(c2c([H])c([H])c(Cl)c(C([H])([H])c3c([H])c([H])c4nn(C([H])(C([H])([H])[H])C([H])([H])[H])c([H])c4c3[H])c2[H])[C@]([H])(O[H])[C@@]([H])(O[H])[C@]1([H])O[H]	2.3763	446.9310000000001	8.35261702988538	1
CHEMBL3703817	CC(C)n1ncc2cc(Cc3cc([C@@H]4O[C@H](CO)[C@@H](O)[C@H](O)[C@H]4O)ccc3Cl)ccc21	[H]OC([H])([H])[C@@]1([H])O[C@@]([H])(c2c([H])c([H])c(Cl)c(C([H])([H])c3c([H])c([H])c4c(c([H])nn4C([H])(C([H])([H])[H])C([H])([H])[H])c3[H])c2[H])[C@]([H])(O[H])[C@@]([H])(O[H])[C@]1([H])O[H]	2.3763	446.93100000000004	8.75448733218585	1
CHEMBL3703816	CCn1cc2cc(Cc3cc([C@@H]4O[C@H](CO)[C@@H](O)[C@H](O)[C@H]4O)ccc3Cl)ccc2n1	[H]OC([H])([H])[C@@]1([H])O[C@@]([H])(c2c([H])c([H])c(Cl)c(C([H])([H])c3c([H])c([H])c4nn(C([H])([H])C([H])([H])[H])c([H])c4c3[H])c2[H])[C@]([H])(O[H])[C@@]([H])(O[H])[C@]1([H])O[H]	1.8152999999999992	432.9040000000001	8.75448733218585	1
CHEMBL3703815	CCn1ncc2cc(Cc3cc([C@@H]4O[C@H](CO)[C@@H](O)[C@H](O)[C@H]4O)ccc3Cl)ccc21	[H]OC([H])([H])[C@@]1([H])O[C@@]([H])(c2c([H])c([H])c(Cl)c(C([H])([H])c3c([H])c([H])c4c(c([H])nn4C([H])([H])C([H])([H])[H])c3[H])c2[H])[C@]([H])(O[H])[C@@]([H])(O[H])[C@]1([H])O[H]	1.8152999999999992	432.90400000000005	8.801342913045577	1
CHEMBL3703814	Cn1cc2cc(Cc3cc([C@@H]4O[C@H](CO)[C@@H](O)[C@H](O)[C@H]4O)ccc3Cl)ccc2n1	[H]OC([H])([H])[C@@]1([H])O[C@@]([H])(c2c([H])c([H])c(Cl)c(C([H])([H])c3c([H])c([H])c4nn(C([H])([H])[H])c([H])c4c3[H])c2[H])[C@]([H])(O[H])[C@@]([H])(O[H])[C@]1([H])O[H]	1.3323999999999996	418.87700000000007	8.636388020107855	1
CHEMBL3703813	Cn1ncc2cc(Cc3cc([C@@H]4O[C@H](CO)[C@@H](O)[C@H](O)[C@H]4O)ccc3Cl)ccc21	[H]OC([H])([H])[C@@]1([H])O[C@@]([H])(c2c([H])c([H])c(Cl)c(C([H])([H])c3c([H])c([H])c4c(c([H])nn4C([H])([H])[H])c3[H])c2[H])[C@]([H])(O[H])[C@@]([H])(O[H])[C@]1([H])O[H]	1.3323999999999996	418.877	8.76447155309245	1
CHEMBL3703812	Cn1ccc2cc(Cc3cc([C@@H]4O[C@H](CO)[C@@H](O)[C@H](O)[C@H]4O)ccc3Cl)ccc21	[H]OC([H])([H])[C@@]1([H])O[C@@]([H])(c2c([H])c([H])c(Cl)c(C([H])([H])c3c([H])c([H])c4c(c3[H])c([H])c([H])n4C([H])([H])[H])c2[H])[C@]([H])(O[H])[C@@]([H])(O[H])[C@]1([H])O[H]	1.9374000000000007	417.889	8.525783735923746	1
CHEMBL1819485	Cc1ccc(Cc2ccccc2O[C@@H]2C[C@H](CO)[C@@H](O)[C@H](O)[C@H]2O)cc1	[H]OC([H])([H])[C@@]1([H])C([H])([H])[C@@]([H])(Oc2c([H])c([H])c([H])c([H])c2C([H])([H])c2c([H])c([H])c(C([H])([H])[H])c([H])c2[H])[C@]([H])(O[H])[C@@]([H])(O[H])[C@]1([H])O[H]	1.4281199999999998	358.434	7.229147988357856	1
CHEMBL1819494	OC[C@H]1C[C@@H](Oc2ccccc2Cc2ccc(F)cc2)[C@H](O)[C@@H](O)[C@@H]1O	[H]OC([H])([H])[C@@]1([H])C([H])([H])[C@@]([H])(Oc2c([H])c([H])c([H])c([H])c2C([H])([H])c2c([H])c([H])c(F)c([H])c2[H])[C@]([H])(O[H])[C@@]([H])(O[H])[C@]1([H])O[H]	1.2587999999999995	362.397	6.200659450546418	1
CHEMBL203953	Cc1ccc(Cc2c[nH]c3cccc(O[C@@H]4O[C@H](CO)[C@@H](O)[C@H](O)[C@H]4O)c23)cc1	[H]OC([H])([H])[C@@]1([H])O[C@@]([H])(Oc2c([H])c([H])c([H])c3c2c(C([H])([H])c2c([H])c([H])c(C([H])([H])[H])c([H])c2[H])c([H])n3[H])[C@]([H])(O[H])[C@@]([H])(O[H])[C@]1([H])O[H]	1.2458199999999995	399.443	7.180456064458132	1
CHEMBL381923	OC[C@H]1O[C@@H](Oc2cccc3[nH]cc(CCc4ccc5ccccc5c4)c23)[C@H](O)[C@@H](O)[C@@H]1O	[H]OC([H])([H])[C@@]1([H])O[C@@]([H])(Oc2c([H])c([H])c([H])c3c2c(C([H])([H])C([H])([H])c2c([H])c([H])c4c([H])c([H])c([H])c([H])c4c2[H])c([H])n3[H])[C@]([H])(O[H])[C@@]([H])(O[H])[C@]1([H])O[H]	2.2850000000000006	449.503	6.696803942579511	1
CHEMBL2159105	CC(C)c1[nH]nc(O[C@@H]2O[C@H](CO)[C@@H](O)[C@H](O)[C@H]2O)c1Cc1ccc(C#N)cc1	[H]OC([H])([H])[C@@]1([H])O[C@@]([H])(Oc2nn([H])c(C([H])(C([H])([H])[H])C([H])([H])[H])c2C([H])([H])c2c([H])c([H])c(C#N)c([H])c2[H])[C@]([H])(O[H])[C@@]([H])(O[H])[C@]1([H])O[H]	0.17427999999999966	403.43500000000006	5.446116973356125	0
CHEMBL2160192	CC(C)c1[nH]nc(O[C@@H]2O[C@H](CO)[C@@H](O)[C@H](O)[C@H]2O)c1Cc1ccccc1F	[H]OC([H])([H])[C@@]1([H])O[C@@]([H])(Oc2nn([H])c(C([H])(C([H])([H])[H])C([H])([H])[H])c2C([H])([H])c2c([H])c([H])c([H])c([H])c2F)[C@]([H])(O[H])[C@@]([H])(O[H])[C@]1([H])O[H]	0.4416999999999996	396.415	5.856985199745905	0
CHEMBL1779205	Nc1cc(Cl)cc2c1OCC(=O)N2Cc1nnc(CCc2ccc(Cl)cc2)n1CCC(F)(F)F	[H]c1c([H])c(C([H])([H])C([H])([H])c2nnc(C([H])([H])N3C(=O)C([H])([H])Oc4c(N([H])[H])c([H])c(Cl)c([H])c43)n2C([H])([H])C([H])([H])C(F)(F)F)c([H])c([H])c1Cl	4.830300000000004	514.3350000000002	7.443697499232713	1
CHEMBL1779208	O=C1COc2c(cc(Cl)cc2[N+](=O)[O-])N1Cc1nnc(CCc2ccc(Cl)cc2)n1CCC(F)(F)F	[H]c1c([H])c(C([H])([H])C([H])([H])c2nnc(C([H])([H])N3C(=O)C([H])([H])Oc4c3c([H])c(Cl)c([H])c4[N+](=O)[O-])n2C([H])([H])C([H])([H])C(F)(F)F)c([H])c([H])c1Cl	5.156300000000003	544.3170000000001	7.657577319177793	1
CHEMBL1779339	CCCn1c(CN2C(=O)COc3c2cc(C)cc3[N+](=O)[O-])nnc1-c1ccc(Cl)cn1	[H]c1nc(-c2nnc(C([H])([H])N3C(=O)C([H])([H])Oc4c3c([H])c(C([H])([H])[H])c([H])c4[N+](=O)[O-])n2C([H])([H])C([H])([H])C([H])([H])[H])c([H])c([H])c1Cl	3.545720000000002	442.86300000000017	8.397940008672037	1
CHEMBL3703811	OC[C@H]1O[C@@H](c2ccc(Cl)c(Cc3ccc4c(cnn4Cc4ccccc4)c3)c2)[C@H](O)[C@@H](O)[C@@H]1O	[H]OC([H])([H])[C@@]1([H])O[C@@]([H])(c2c([H])c([H])c(Cl)c(C([H])([H])c3c([H])c([H])c4c(c([H])nn4C([H])([H])c4c([H])c([H])c([H])c([H])c4[H])c3[H])c2[H])[C@]([H])(O[H])[C@@]([H])(O[H])[C@]1([H])O[H]	2.8437000000000014	494.9750000000001	8.621602099051863	1
CHEMBL2159110	CC(C)c1[nH]nc(O[C@@H]2O[C@H](CO)[C@@H](O)[C@H](O)[C@H]2O)c1Cc1ccc(F)cc1	[H]OC([H])([H])[C@@]1([H])O[C@@]([H])(Oc2nn([H])c(C([H])(C([H])([H])[H])C([H])([H])[H])c2C([H])([H])c2c([H])c([H])c(F)c([H])c2[H])[C@]([H])(O[H])[C@@]([H])(O[H])[C@]1([H])O[H]	0.4416999999999996	396.415	5.382999658879101	0
CHEMBL2160188	COc1ccccc1Cc1c(O[C@@H]2O[C@H](CO)[C@@H](O)[C@H](O)[C@H]2O)n[nH]c1C(C)C	[H]OC([H])([H])[C@@]1([H])O[C@@]([H])(Oc2nn([H])c(C([H])(C([H])([H])[H])C([H])([H])[H])c2C([H])([H])c2c([H])c([H])c([H])c([H])c2OC([H])([H])[H])[C@]([H])(O[H])[C@@]([H])(O[H])[C@]1([H])O[H]	0.31119999999999975	408.4510000000001	3.6903698325741012	0
CHEMBL1779219	O=C1COc2c(Cl)cc(Cl)cc2N1Cc1nnc(C2CC2c2ccccc2)n1CCC(F)(F)F	[H]c1c([H])c([H])c(C2([H])C([H])([H])C2([H])c2nnc(C([H])([H])N3C(=O)C([H])([H])Oc4c(Cl)c([H])c(Cl)c([H])c43)n2C([H])([H])C([H])([H])C(F)(F)F)c([H])c1[H]	5.7340000000000035	511.33100000000013	7.920818753952375	1
CHEMBL1819489	OC[C@H]1C[C@@H](Oc2ccccc2Cc2ccc(C3CC3)cc2)[C@H](O)[C@@H](O)[C@@H]1O	[H]OC([H])([H])[C@@]1([H])C([H])([H])[C@@]([H])(Oc2c([H])c([H])c([H])c([H])c2C([H])([H])c2c([H])c([H])c(C3([H])C([H])([H])C3([H])[H])c([H])c2[H])[C@]([H])(O[H])[C@@]([H])(O[H])[C@]1([H])O[H]	1.9970999999999992	384.47200000000004	7.958607314841775	1
CHEMBL3703810	OC[C@H]1O[C@@H](c2ccc(Cl)c(Cc3ccc4c(c3)CCS4)c2)[C@H](O)[C@@H](O)[C@@H]1O	[H]OC([H])([H])[C@@]1([H])O[C@@]([H])(c2c([H])c([H])c(Cl)c(C([H])([H])c3c([H])c([H])c4c(c3[H])C([H])([H])C([H])([H])S4)c2[H])[C@]([H])(O[H])[C@@]([H])(O[H])[C@]1([H])O[H]	2.0939	422.93000000000006	8.665546248849068	1
CHEMBL4286329	Cc1cc(O)c([C@@H]2O[C@H](CO)[C@@H](O)[C@H](O)[C@H]2O)cc1Cc1ccc(CCNC(=O)NC(C)(C)CO)cc1	[H]Oc1c([H])c(C([H])([H])[H])c(C([H])([H])c2c([H])c([H])c(C([H])([H])C([H])([H])N([H])C(=O)N([H])C(C([H])([H])[H])(C([H])([H])[H])C([H])([H])O[H])c([H])c2[H])c([H])c1[C@]1([H])O[C@]([H])(C([H])([H])O[H])[C@@]([H])(O[H])[C@]([H])(O[H])[C@@]1([H])O[H]	0.41891999999999957	518.6070000000002	8.397940008672037	1
CHEMBL6043251	CS[C@H]1O[C@@H](c2ccc(Cl)c(Cc3ccc(OCC(=O)O)cc3)c2)[C@H](O)[C@@H](O)[C@@H]1O	[H]OC(=O)C([H])([H])Oc1c([H])c([H])c(C([H])([H])c2c([H])c([C@]3([H])O[C@]([H])(SC([H])([H])[H])[C@@]([H])(O[H])[C@]([H])(O[H])[C@@]3([H])O[H])c([H])c([H])c2Cl)c([H])c1[H]	2.2373000000000003	454.9280000000001	7.301029995663981	1
CHEMBL3703809	OC[C@H]1O[C@@H](c2ccc(Cl)c(Cc3ccc4sccc4c3)c2)[C@H](O)[C@@H](O)[C@@H]1O	[H]OC([H])([H])[C@@]1([H])O[C@@]([H])(c2c([H])c([H])c(Cl)c(C([H])([H])c3c([H])c([H])c4sc([H])c([H])c4c3[H])c2[H])[C@]([H])(O[H])[C@@]([H])(O[H])[C@]1([H])O[H]	2.6604000000000023	420.91400000000004	9.062983892535186	1
CHEMBL3703808	Cc1ccc([C@@H]2O[C@H](CO)[C@@H](O)[C@H](O)[C@H]2O)cc1Cc1ccc2c(c1)OCCCO2	[H]OC([H])([H])[C@@]1([H])O[C@@]([H])(c2c([H])c([H])c(C([H])([H])[H])c(C([H])([H])c3c([H])c([H])c4c(c3[H])OC([H])([H])C([H])([H])C([H])([H])O4)c2[H])[C@]([H])(O[H])[C@@]([H])(O[H])[C@]1([H])O[H]	1.2620199999999995	416.47000000000014	8.016824927962187	1
CHEMBL3703807	OC[C@H]1O[C@@H](c2ccc(Cl)c(Cc3ccc4c(c3)OCCCO4)c2)[C@H](O)[C@@H](O)[C@@H]1O	[H]OC([H])([H])[C@@]1([H])O[C@@]([H])(c2c([H])c([H])c(Cl)c(C([H])([H])c3c([H])c([H])c4c(c3[H])OC([H])([H])C([H])([H])C([H])([H])O4)c2[H])[C@]([H])(O[H])[C@@]([H])(O[H])[C@]1([H])O[H]	1.606999999999999	436.88800000000015	8.358525889495901	1
CHEMBL3703806	OC[C@H]1O[C@@H](c2ccc(Cl)c(Cc3ccc4nccnc4c3)c2)[C@H](O)[C@@H](O)[C@@H]1O	[H]OC([H])([H])[C@@]1([H])O[C@@]([H])(c2c([H])c([H])c(Cl)c(C([H])([H])c3c([H])c([H])c4nc([H])c([H])nc4c3[H])c2[H])[C@]([H])(O[H])[C@@]([H])(O[H])[C@]1([H])O[H]	1.3888999999999994	416.86100000000005	8.063989204284791	1
CHEMBL3703805	OC[C@H]1O[C@@H](c2ccc(Cl)c(Cc3ccc4ncccc4c3)c2)[C@H](O)[C@@H](O)[C@@H]1O	[H]OC([H])([H])[C@@]1([H])O[C@@]([H])(c2c([H])c([H])c(Cl)c(C([H])([H])c3c([H])c([H])c4nc([H])c([H])c([H])c4c3[H])c2[H])[C@]([H])(O[H])[C@@]([H])(O[H])[C@]1([H])O[H]	1.9939000000000004	415.87300000000005	8.732828271596986	1
CHEMBL3703804	CCOc1ccc(Cc2cc([C@@H]3O[C@H](CO)[C@@H](O)[C@H](O)[C@H]3O)c3c(c2Cl)OCC3)cc1	[H]OC([H])([H])[C@@]1([H])O[C@@]([H])(c2c([H])c(C([H])([H])c3c([H])c([H])c(OC([H])([H])C([H])([H])[H])c([H])c3[H])c(Cl)c3c2C([H])([H])C([H])([H])O3)[C@]([H])(O[H])[C@@]([H])(O[H])[C@]1([H])O[H]	1.7792999999999997	450.91500000000013	8.818156412055227	1
CHEMBL3703803	CCc1ccc(Cc2cc([C@@H]3O[C@H](CO)[C@@H](O)[C@H](O)[C@H]3O)c3c(c2Cl)OCCC3)cc1	[H]OC([H])([H])[C@@]1([H])O[C@@]([H])(c2c([H])c(C([H])([H])c3c([H])c([H])c(C([H])([H])C([H])([H])[H])c([H])c3[H])c(Cl)c3c2C([H])([H])C([H])([H])C([H])([H])O3)[C@]([H])(O[H])[C@@]([H])(O[H])[C@]1([H])O[H]	2.3331000000000004	448.9430000000002	9.1249387366083	1
CHEMBL3703802	CCOc1ccc(Cc2cc([C@@H]3O[C@H](CO)[C@@H](O)[C@H](O)[C@H]3O)c3c(c2Cl)CCO3)cc1	[H]OC([H])([H])[C@@]1([H])O[C@@]([H])(c2c([H])c(C([H])([H])c3c([H])c([H])c(OC([H])([H])C([H])([H])[H])c([H])c3[H])c(Cl)c3c2OC([H])([H])C3([H])[H])[C@]([H])(O[H])[C@@]([H])(O[H])[C@]1([H])O[H]	1.7792999999999997	450.91500000000013	9.080921907623926	1
CHEMBL4457957	Cc1cc(/C=C/C(C)(C)C(=O)NC(C)(C)C(=O)N2CCN(C)CC2)ccc1Cc1cc([C@@H]2O[C@H](CO)[C@@H](O)[C@H](O)[C@H]2O)c(O)cc1C(C)C	[H]Oc1c([H])c(C([H])(C([H])([H])[H])C([H])([H])[H])c(C([H])([H])c2c([H])c([H])c(/C([H])=C(\[H])C(C(=O)N([H])C(C(=O)N3C([H])([H])C([H])([H])N(C([H])([H])[H])C([H])([H])C3([H])[H])(C([H])([H])[H])C([H])([H])[H])(C([H])([H])[H])C([H])([H])[H])c([H])c2C([H])([H])[H])c([H])c1[C@]1([H])O[C@]([H])(C([H])([H])O[H])[C@@]([H])(O[H])[C@]([H])(O[H])[C@@]1([H])O[H]	2.6379200000000007	681.8710000000007	7.0915149811213505	1
CHEMBL3703801	COc1ccc(Cc2cc([C@@H]3O[C@H](CO)[C@@H](O)[C@H](O)[C@H]3O)c3c(c2Cl)CCO3)cc1	[H]OC([H])([H])[C@@]1([H])O[C@@]([H])(c2c([H])c(C([H])([H])c3c([H])c([H])c(OC([H])([H])[H])c([H])c3[H])c(Cl)c3c2OC([H])([H])C3([H])[H])[C@]([H])(O[H])[C@@]([H])(O[H])[C@]1([H])O[H]	1.3892	436.8880000000002	8.769551078621726	1
CHEMBL3703800	CCc1ccc(Cc2cc([C@@H]3O[C@H](CO)[C@@H](O)[C@H](O)[C@H]3O)c3c(c2Cl)OCC3)cc1	[H]OC([H])([H])[C@@]1([H])O[C@@]([H])(c2c([H])c(C([H])([H])c3c([H])c([H])c(C([H])([H])C([H])([H])[H])c([H])c3[H])c(Cl)c3c2C([H])([H])C([H])([H])O3)[C@]([H])(O[H])[C@@]([H])(O[H])[C@]1([H])O[H]	1.943	434.91600000000017	9.145693958198919	1
CHEMBL4460379	Cc1cc(C)c([C@@H]2O[C@H](CO)[C@@H](O)[C@H](O)[C@H]2O)cc1Cc1ccc(/C=C/C(C)(C)C(=O)NC(C)(C)CO)cc1C(C)C	[H]OC([H])([H])C(N([H])C(=O)C(/C([H])=C(\[H])c1c([H])c([H])c(C([H])([H])c2c([H])c([C@]3([H])O[C@]([H])(C([H])([H])O[H])[C@@]([H])(O[H])[C@]([H])(O[H])[C@@]3([H])O[H])c(C([H])([H])[H])c([H])c2C([H])([H])[H])c(C([H])(C([H])([H])[H])C([H])([H])[H])c1[H])(C([H])([H])[H])C([H])([H])[H])(C([H])([H])[H])C([H])([H])[H]	3.4590400000000017	583.7660000000001	5.6724367398127225	0
CHEMBL4460788	CC(C)c1cc(O)c([C@@H]2O[C@H](CO)[C@@H](O)[C@H](O)[C@H]2O)cc1Cc1ccc(/C=C/C(C)(C)C(=O)NC(C)(C)CO)cc1	[H]Oc1c([H])c(C([H])(C([H])([H])[H])C([H])([H])[H])c(C([H])([H])c2c([H])c([H])c(/C([H])=C(\[H])C(C(=O)N([H])C(C([H])([H])[H])(C([H])([H])[H])C([H])([H])O[H])(C([H])([H])[H])C([H])([H])[H])c([H])c2[H])c([H])c1[C@]1([H])O[C@]([H])(C([H])([H])O[H])[C@@]([H])(O[H])[C@]([H])(O[H])[C@@]1([H])O[H]	2.5478	571.7110000000005	7.721246399047171	1
CHEMBL4591009	COc1cc(C(C)C)c(Cc2ccc(/C=C/C(C)(C)C(=O)NC(C)(C)C(=O)N3CCNCC3)cc2)cc1[C@@H]1O[C@H](CO)[C@@H](O)[C@H](O)[C@H]1O	[H]OC([H])([H])[C@@]1([H])O[C@@]([H])(c2c([H])c(C([H])([H])c3c([H])c([H])c(/C([H])=C(\[H])C(C(=O)N([H])C(C(=O)N4C([H])([H])C([H])([H])N([H])C([H])([H])C4([H])[H])(C([H])([H])[H])C([H])([H])[H])(C([H])([H])[H])C([H])([H])[H])c([H])c3[H])c(C([H])(C([H])([H])[H])C([H])([H])[H])c([H])c2OC([H])([H])[H])[C@]([H])(O[H])[C@@]([H])(O[H])[C@]1([H])O[H]	2.2903000000000016	667.8440000000005	7.769551078621726	1
CHEMBL4564494	COc1cc(C(C)C)c(Cc2ccc(/C=C/C(C)(C)C(=O)NC(C)(C)C(=O)NCCN3CCNCC3)cc2C)cc1[C@@H]1O[C@H](CO)[C@@H](O)[C@H](O)[C@H]1O	[H]OC([H])([H])[C@@]1([H])O[C@@]([H])(c2c([H])c(C([H])([H])c3c([H])c([H])c(/C([H])=C(\[H])C(C(=O)N([H])C(C(=O)N([H])C([H])([H])C([H])([H])N4C([H])([H])C([H])([H])N([H])C([H])([H])C4([H])[H])(C([H])([H])[H])C([H])([H])[H])(C([H])([H])[H])C([H])([H])[H])c([H])c3C([H])([H])[H])c(C([H])(C([H])([H])[H])C([H])([H])[H])c([H])c2OC([H])([H])[H])[C@]([H])(O[H])[C@@]([H])(O[H])[C@]1([H])O[H]	2.188320000000004	724.9400000000005	6.698970004336019	1
CHEMBL5784980	CS[C@H]1O[C@@H](c2ccc(C)c(Cc3ccc(OCCCC(=O)NC(C)C(N)=O)cc3)c2)[C@H](O)[C@@H](O)[C@@H]1O	[H]O[C@@]1([H])[C@]([H])(O[H])[C@@]([H])(SC([H])([H])[H])O[C@@]([H])(c2c([H])c([H])c(C([H])([H])[H])c(C([H])([H])c3c([H])c([H])c(OC([H])([H])C([H])([H])C([H])([H])C(=O)N([H])C([H])(C(=O)N([H])[H])C([H])([H])[H])c([H])c3[H])c2[H])[C@]1([H])O[H]	1.5779199999999995	532.6590000000004	8	1
CHEMBL5862119	CCNC(=O)CCCOc1ccc(Cc2cc([C@@H]3O[C@H](SC)[C@@H](O)[C@H](O)[C@H]3O)ccc2Cl)cc1	[H]O[C@@]1([H])[C@]([H])(O[H])[C@@]([H])(SC([H])([H])[H])O[C@@]([H])(c2c([H])c([H])c(Cl)c(C([H])([H])c3c([H])c([H])c(OC([H])([H])C([H])([H])C([H])([H])C(=O)N([H])C([H])([H])C([H])([H])[H])c([H])c3[H])c2[H])[C@]1([H])O[H]	3.0690000000000013	510.05200000000036	8	1
CHEMBL4293989	COc1c(Cc2ccc3c(c2)OCCO3)cc([C@@H]2O[C@H](CO)[C@@H](F)[C@H](O)[C@H]2O)c2c1CCO2	[H]OC([H])([H])[C@@]1([H])O[C@@]([H])(c2c([H])c(C([H])([H])c3c([H])c([H])c4c(c3[H])OC([H])([H])C([H])([H])O4)c(OC([H])([H])[H])c3c2OC([H])([H])C3([H])[H])[C@]([H])(O[H])[C@@]([H])(O[H])[C@]1([H])F	1.4842	462.4700000000002	8.1249387366083	1
CHEMBL4279564	Cc1cc(O)c([C@@H]2O[C@H](CO)[C@@H](F)[C@H](O)[C@H]2O)cc1Cc1cc2c(s1)CCN(C(=O)N1CCCC1)C2	[H]Oc1c([H])c(C([H])([H])[H])c(C([H])([H])c2sc3c(c2[H])C([H])([H])N(C(=O)N2C([H])([H])C([H])([H])C([H])([H])C2([H])[H])C([H])([H])C3([H])[H])c([H])c1[C@]1([H])O[C@]([H])(C([H])([H])O[H])[C@@]([H])(F)[C@]([H])(O[H])[C@@]1([H])O[H]	2.4189200000000004	520.6230000000004	7.866461091629782	1
CHEMBL4287888	CCOC(=O)N1CCc2sc(Cc3cc([C@@H]4O[C@H](CO)[C@@H](F)[C@H](O)[C@H]4O)c(O)cc3C)cc2C1	[H]Oc1c([H])c(C([H])([H])[H])c(C([H])([H])c2sc3c(c2[H])C([H])([H])N(C(=O)OC([H])([H])C([H])([H])[H])C([H])([H])C3([H])[H])c([H])c1[C@]1([H])O[C@]([H])(C([H])([H])O[H])[C@@]([H])(F)[C@]([H])(O[H])[C@@]1([H])O[H]	2.359620000000001	495.56900000000024	7.443697499232713	1
CHEMBL3703799	COc1ccc(Cc2cc([C@@H]3O[C@H](CO)[C@@H](O)[C@H](O)[C@H]3O)c3c(c2Cl)OCC3)cc1	[H]OC([H])([H])[C@@]1([H])O[C@@]([H])(c2c([H])c(C([H])([H])c3c([H])c([H])c(OC([H])([H])[H])c([H])c3[H])c(Cl)c3c2C([H])([H])C([H])([H])O3)[C@]([H])(O[H])[C@@]([H])(O[H])[C@]1([H])O[H]	1.3892	436.8880000000002	8.8153085691824	1
CHEMBL3703798	CCc1ccc(Cc2cc([C@@H]3O[C@H](CO)[C@@H](O)[C@H](O)[C@H]3O)c3c(c2Cl)CCCO3)cc1	[H]OC([H])([H])[C@@]1([H])O[C@@]([H])(c2c([H])c(C([H])([H])c3c([H])c([H])c(C([H])([H])C([H])([H])[H])c([H])c3[H])c(Cl)c3c2OC([H])([H])C([H])([H])C3([H])[H])[C@]([H])(O[H])[C@@]([H])(O[H])[C@]1([H])O[H]	2.3331000000000004	448.9430000000002	9.070581074285707	1
CHEMBL3703797	COc1ccc(Cc2cc([C@@H]3O[C@H](CO)[C@@H](O)[C@H](O)[C@H]3O)c3c(c2Cl)CCCO3)cc1	[H]OC([H])([H])[C@@]1([H])O[C@@]([H])(c2c([H])c(C([H])([H])c3c([H])c([H])c(OC([H])([H])[H])c([H])c3[H])c(Cl)c3c2OC([H])([H])C([H])([H])C3([H])[H])[C@]([H])(O[H])[C@@]([H])(O[H])[C@]1([H])O[H]	1.7792999999999997	450.91500000000025	9.008773924307505	1
CHEMBL4471283	Cc1cc(/C=C/C(C)(C)C(=O)NC(C)(C)CO)ccc1Cc1cc([C@@H]2O[C@H](CO)[C@@H](O)[C@H](O)[C@H]2O)c(C)cc1C	[H]OC([H])([H])C(N([H])C(=O)C(/C([H])=C(\[H])c1c([H])c([H])c(C([H])([H])c2c([H])c([C@]3([H])O[C@]([H])(C([H])([H])O[H])[C@@]([H])(O[H])[C@]([H])(O[H])[C@@]3([H])O[H])c(C([H])([H])[H])c([H])c2C([H])([H])[H])c(C([H])([H])[H])c1[H])(C([H])([H])[H])C([H])([H])[H])(C([H])([H])[H])C([H])([H])[H]	2.6440600000000005	555.7120000000001	7.075720713938118	1
CHEMBL4591916	COc1cc(C(C)C)c(Cc2ccc(/C=C/C(C)(C)C(=O)NC(C)(C)CO)cc2C)cc1[C@@H]1O[C@H](CO)[C@@H](O)[C@H](O)[C@H]1O	[H]OC([H])([H])C(N([H])C(=O)C(/C([H])=C(\[H])c1c([H])c([H])c(C([H])([H])c2c([H])c([C@]3([H])O[C@]([H])(C([H])([H])O[H])[C@@]([H])(O[H])[C@]([H])(O[H])[C@@]3([H])O[H])c(OC([H])([H])[H])c([H])c2C([H])(C([H])([H])[H])C([H])([H])[H])c(C([H])([H])[H])c1[H])(C([H])([H])[H])C([H])([H])[H])(C([H])([H])[H])C([H])([H])[H]	3.1592200000000012	599.7650000000001	6.450996737974212	1
CHEMBL3703796	CCOc1ccc(Cc2cc([C@@H]3O[C@H](CO)[C@@H](O)[C@H](O)[C@H]3O)c3c(c2Cl)OCCO3)cc1	[H]OC([H])([H])[C@@]1([H])O[C@@]([H])(c2c([H])c(C([H])([H])c3c([H])c([H])c(OC([H])([H])C([H])([H])[H])c([H])c3[H])c(Cl)c3c2OC([H])([H])C([H])([H])O3)[C@]([H])(O[H])[C@@]([H])(O[H])[C@]1([H])O[H]	1.6155999999999995	466.91400000000016	8.896196279044043	1
CHEMBL3703795	CCOc1ccc(Cc2cc([C@@H]3O[C@H](CO)[C@@H](O)[C@H](O)[C@H]3O)c3c(c2Cl)CCCO3)cc1	[H]OC([H])([H])[C@@]1([H])O[C@@]([H])(c2c([H])c(C([H])([H])c3c([H])c([H])c(OC([H])([H])C([H])([H])[H])c([H])c3[H])c(Cl)c3c2OC([H])([H])C([H])([H])C3([H])[H])[C@]([H])(O[H])[C@@]([H])(O[H])[C@]1([H])O[H]	2.1694	464.9420000000002	8.795880017344075	1
CHEMBL3703794	CCOc1ccc(Cc2cc([C@@H]3O[C@H](CO)[C@@H](O)[C@H](O)[C@H]3O)c3c(c2Cl)CC(C)O3)cc1	[H]OC([H])([H])[C@@]1([H])O[C@@]([H])(c2c([H])c(C([H])([H])c3c([H])c([H])c(OC([H])([H])C([H])([H])[H])c([H])c3[H])c(Cl)c3c2OC([H])(C([H])([H])[H])C3([H])[H])[C@]([H])(O[H])[C@@]([H])(O[H])[C@]1([H])O[H]	2.1678	464.9420000000001	8.892790030352131	1
CHEMBL3703793	CCc1ccc(Cc2cc([C@@H]3O[C@H](CO)[C@@H](O)[C@H](O)[C@H]3O)c3c(c2Cl)CCO3)cc1	[H]OC([H])([H])[C@@]1([H])O[C@@]([H])(c2c([H])c(C([H])([H])c3c([H])c([H])c(C([H])([H])C([H])([H])[H])c([H])c3[H])c(Cl)c3c2OC([H])([H])C3([H])[H])[C@]([H])(O[H])[C@@]([H])(O[H])[C@]1([H])O[H]	1.943	434.91600000000017	9.05551732784983	1
CHEMBL4745086	COc1cc(Cl)c(Cc2cc3ccccc3s2)cc1[C@@H]1O[C@H](CO)C(F)(F)[C@H](O)[C@H]1O	[H]OC([H])([H])[C@@]1([H])O[C@@]([H])(c2c([H])c(C([H])([H])c3sc4c([H])c([H])c([H])c([H])c4c3[H])c(Cl)c([H])c2OC([H])([H])[H])[C@]([H])(O[H])[C@@]([H])(O[H])C1(F)F	3.9434000000000045	470.9210000000001	8.366531544420413	1
CHEMBL4779277	COc1cccc(Cc2cc([C@@H]3O[C@H](CO)C(F)(F)[C@H](O)[C@H]3O)c(O)cc2Cl)c1	[H]Oc1c([H])c(Cl)c(C([H])([H])c2c([H])c([H])c([H])c(OC([H])([H])[H])c2[H])c([H])c1[C@]1([H])O[C@]([H])(C([H])([H])O[H])C(F)(F)[C@]([H])(O[H])[C@@]1([H])O[H]	2.4343000000000017	430.83100000000013	8.585026652029182	1
CHEMBL4795938	CSc1ccc(Cc2c(O[C@@H]3O[C@H](CO)[C@@H](O)[C@H](O)[C@H]3O)n[nH]c2C(C)C)cc1	[H]OC([H])([H])[C@@]1([H])O[C@@]([H])(Oc2nn([H])c(C([H])(C([H])([H])[H])C([H])([H])[H])c2C([H])([H])c2c([H])c([H])c(SC([H])([H])[H])c([H])c2[H])[C@]([H])(O[H])[C@@]([H])(O[H])[C@]1([H])O[H]	1.0244999999999997	424.51900000000006	6.812479279163537	1
CHEMBL3703792	CCOc1ccc(Cc2cc([C@@H]3O[C@H](CO)[C@@H](O)[C@H](O)[C@H]3O)c3c(c2Cl)CCC3)cc1	[H]OC([H])([H])[C@@]1([H])O[C@@]([H])(c2c([H])c(C([H])([H])c3c([H])c([H])c(OC([H])([H])C([H])([H])[H])c([H])c3[H])c(Cl)c3c2C([H])([H])C([H])([H])C3([H])[H])[C@]([H])(O[H])[C@@]([H])(O[H])[C@]1([H])O[H]	2.3331000000000004	448.94300000000015	9.258848401148216	1
CHEMBL2323418	CC(C)c1[nH]nc(O[C@@H]2O[C@H](CO)[C@@H](O)[C@H](O)[C@H]2O)c1Cc1ccc(CCCC(=O)NCC(N)=O)cc1	[H]OC([H])([H])[C@@]1([H])O[C@@]([H])(Oc2nn([H])c(C([H])(C([H])([H])[H])C([H])([H])[H])c2C([H])([H])c2c([H])c([H])c(C([H])([H])C([H])([H])C([H])([H])C(=O)N([H])C([H])([H])C(=O)N([H])[H])c([H])c2[H])[C@]([H])(O[H])[C@@]([H])(O[H])[C@]1([H])O[H]	-0.7732	520.5830000000003	5.978810700930062	0
CHEMBL2323688	CCCC(=O)Nc1ccc(Cc2c(O[C@@H]3O[C@H](CO)[C@@H](O)[C@H](O)[C@H]3O)n[nH]c2C(C)C)cc1	[H]OC([H])([H])[C@@]1([H])O[C@@]([H])(Oc2nn([H])c(C([H])(C([H])([H])[H])C([H])([H])[H])c2C([H])([H])c2c([H])c([H])c(N([H])C(=O)C([H])([H])C([H])([H])C([H])([H])[H])c([H])c2[H])[C@]([H])(O[H])[C@@]([H])(O[H])[C@]1([H])O[H]	1.0411999999999992	463.5310000000002	5.400116927926312	0
CHEMBL4789658	C[C@]1(F)[C@H](O)[C@@H](O)[C@H](c2cc(Cc3ccc4c(c3)OCCO4)c(Cl)cc2O)O[C@@H]1CO	[H]Oc1c([H])c(Cl)c(C([H])([H])c2c([H])c([H])c3c(c2[H])OC([H])([H])C([H])([H])O3)c([H])c1[C@]1([H])O[C@]([H])(C([H])([H])O[H])[C@](F)(C([H])([H])[H])[C@]([H])(O[H])[C@@]1([H])O[H]	2.289800000000001	454.87800000000016	8.67778070526608	1
CHEMBL4228878	OC[C@H]1O[C@@H](c2cc(Cc3ccc4c(c3)CC4)c(C3CC3)cc2O)[C@H](O)[C@@H](O)[C@@H]1O	[H]Oc1c([H])c(C2([H])C([H])([H])C2([H])[H])c(C([H])([H])c2c([H])c([H])c3c(c2[H])C([H])([H])C3([H])[H])c([H])c1[C@]1([H])O[C@]([H])(C([H])([H])O[H])[C@@]([H])(O[H])[C@]([H])(O[H])[C@@]1([H])O[H]	1.4738999999999995	412.4820000000001	8.221848749616356	1
CHEMBL4228716	COc1cc(C)c(Cc2ccc3c(c2)CC3)cc1[C@@H]1O[C@H](CO)[C@@H](O)[C@H](O)[C@H]1O	[H]OC([H])([H])[C@@]1([H])O[C@@]([H])(c2c([H])c(C([H])([H])c3c([H])c([H])c4c(c3[H])C([H])([H])C4([H])[H])c(C([H])([H])[H])c([H])c2OC([H])([H])[H])[C@]([H])(O[H])[C@@]([H])(O[H])[C@]1([H])O[H]	1.2079199999999999	400.47100000000006	9	1
CHEMBL4227727	COc1cc(OC)c([C@@H]2O[C@H](CO)[C@@H](O)[C@H](O)[C@H]2O)cc1Cc1ccc2c(c1)CC2	[H]OC([H])([H])[C@@]1([H])O[C@@]([H])(c2c([H])c(C([H])([H])c3c([H])c([H])c4c(c3[H])C([H])([H])C4([H])[H])c(OC([H])([H])[H])c([H])c2OC([H])([H])[H])[C@]([H])(O[H])[C@@]([H])(O[H])[C@]1([H])O[H]	0.9080999999999999	416.4700000000001	9	1
CHEMBL4225422	CCc1ccc([C@@H]2O[C@H](CO)[C@@H](O)[C@H](O)[C@H]2O)cc1Cc1ccc2c(c1)CC2	[H]OC([H])([H])[C@@]1([H])O[C@@]([H])(c2c([H])c([H])c(C([H])([H])C([H])([H])[H])c(C([H])([H])c3c([H])c([H])c4c(c3[H])C([H])([H])C4([H])[H])c2[H])[C@]([H])(O[H])[C@@]([H])(O[H])[C@]1([H])O[H]	1.4532999999999996	384.47200000000004	8.522878745280337	1
CHEMBL2018086	Cn1c(Cc2cccc([C@@H]3O[C@H](CO)[C@@H](O)[C@H](O)[C@H]3O)c2)cc2ccccc21	[H]OC([H])([H])[C@@]1([H])O[C@@]([H])(c2c([H])c([H])c([H])c(C([H])([H])c3c([H])c4c([H])c([H])c([H])c([H])c4n3C([H])([H])[H])c2[H])[C@]([H])(O[H])[C@@]([H])(O[H])[C@]1([H])O[H]	1.2839999999999994	383.444	5.200659450546418	0
CHEMBL2018092	OC[C@H]1O[C@@H](c2cc(Cc3cc4ccccc4s3)ccc2F)[C@H](O)[C@@H](O)[C@@H]1O	[H]OC([H])([H])[C@@]1([H])O[C@@]([H])(c2c([H])c(C([H])([H])c3sc4c([H])c([H])c([H])c([H])c4c3[H])c([H])c([H])c2F)[C@]([H])(O[H])[C@@]([H])(O[H])[C@]1([H])O[H]	2.1461	404.45900000000006	7.327902142064283	1
CHEMBL5975366	CS[C@H]1O[C@@H](c2ccc(C)c(Cc3ccc(CCCC(=O)NC(C)(C)C(=O)O)cc3)c2)[C@H](O)[C@@H](O)[C@@H]1O	[H]OC(=O)C(N([H])C(=O)C([H])([H])C([H])([H])C([H])([H])c1c([H])c([H])c(C([H])([H])c2c([H])c([C@]3([H])O[C@]([H])(SC([H])([H])[H])[C@@]([H])(O[H])[C@]([H])(O[H])[C@@]3([H])O[H])c([H])c([H])c2C([H])([H])[H])c([H])c1[H])(C([H])([H])[H])C([H])([H])[H]	2.73102	531.671	8	1
CHEMBL6033998	CS[C@H]1O[C@@H](c2ccc(C)c(Cc3ccc(CCCC(=O)NC(C)(C)C(=O)NC4CCN(C(=O)OC(C)(C)C)CC4)cc3)c2)[C@H](O)[C@@H](O)[C@@H]1O	[H]O[C@@]1([H])[C@]([H])(O[H])[C@@]([H])(SC([H])([H])[H])O[C@@]([H])(c2c([H])c([H])c(C([H])([H])[H])c(C([H])([H])c3c([H])c([H])c(C([H])([H])C([H])([H])C([H])([H])C(=O)N([H])C(C(=O)N([H])C4([H])C([H])([H])C([H])([H])N(C(=O)OC(C([H])([H])[H])(C([H])([H])[H])C([H])([H])[H])C([H])([H])C4([H])[H])(C([H])([H])[H])C([H])([H])[H])c([H])c3[H])c2[H])[C@]1([H])O[H]	4.162120000000004	713.9380000000001	8	1
CHEMBL5781957	CS[C@H]1O[C@@H](c2ccc(C)c(Cc3ccc(OCCNC(C)(C)CO)cc3)c2)[C@H](O)[C@@H](O)[C@@H]1O	[H]OC([H])([H])C(N([H])C([H])([H])C([H])([H])Oc1c([H])c([H])c(C([H])([H])c2c([H])c([C@]3([H])O[C@]([H])(SC([H])([H])[H])[C@@]([H])(O[H])[C@]([H])(O[H])[C@@]3([H])O[H])c([H])c([H])c2C([H])([H])[H])c([H])c1[H])(C([H])([H])[H])C([H])([H])[H]	2.168219999999999	491.65000000000015	8	1
CHEMBL3703791	COc1ccc(Cc2cc([C@@H]3O[C@H](CO)[C@@H](O)[C@H](O)[C@H]3O)c3c(c2C)CCC3)cc1	[H]OC([H])([H])[C@@]1([H])O[C@@]([H])(c2c([H])c(C([H])([H])c3c([H])c([H])c(OC([H])([H])[H])c([H])c3[H])c(C([H])([H])[H])c3c2C([H])([H])C([H])([H])C3([H])[H])[C@]([H])(O[H])[C@@]([H])(O[H])[C@]1([H])O[H]	1.5980199999999998	414.49800000000016	8.928117992693874	1
CHEMBL1770247	COc1ccc(Cc2cc([C@]34OC[C@](CO)(O3)[C@@H](O)[C@H](O)[C@@H]4O)ccc2Cl)cc1	[H]OC([H])([H])[C@]12O[C@](c3c([H])c([H])c(Cl)c(C([H])([H])c4c([H])c([H])c(OC([H])([H])[H])c([H])c4[H])c3[H])(OC1([H])[H])[C@@]([H])(O[H])[C@@]([H])(O[H])[C@]2([H])O[H]	0.9663999999999995	422.8610000000001	7.3655227298392685	1
CHEMBL1762484	CCn1c(CN2C(=O)CSc3ccc(C(F)(F)F)cc32)nnc1SCc1ccc(Cl)cc1	[H]c1c([H])c(C([H])([H])Sc2nnc(C([H])([H])N3C(=O)C([H])([H])Sc4c([H])c([H])c(C(F)(F)F)c([H])c43)n2C([H])([H])C([H])([H])[H])c([H])c([H])c1Cl	5.901400000000004	498.9830000000002	6.431798275933005	1
CHEMBL3703790	COc1ccc(Cc2cc([C@@H]3O[C@H](CO)[C@@H](O)[C@H](O)[C@H]3O)c3c(c2F)CCC3)cc1	[H]OC([H])([H])[C@@]1([H])O[C@@]([H])(c2c([H])c(C([H])([H])c3c([H])c([H])c(OC([H])([H])[H])c([H])c3[H])c(F)c3c2C([H])([H])C([H])([H])C3([H])[H])[C@]([H])(O[H])[C@@]([H])(O[H])[C@]1([H])O[H]	1.4286999999999994	418.4610000000002	8.692503962086787	1
CHEMBL2018083	OC[C@H]1O[C@@H](c2cccc(Cc3cnccn3)c2)[C@H](O)[C@@H](O)[C@@H]1O	[H]OC([H])([H])[C@@]1([H])O[C@@]([H])(c2c([H])c([H])c([H])c(C([H])([H])c3nc([H])c([H])nc3[H])c2[H])[C@]([H])(O[H])[C@@]([H])(O[H])[C@]1([H])O[H]	-0.4177	332.356	4	0
CHEMBL2018093	OC[C@H]1O[C@@H](c2cc(Cc3cc4ccccc4s3)ccc2Cl)[C@H](O)[C@@H](O)[C@@H]1O	[H]OC([H])([H])[C@@]1([H])O[C@@]([H])(c2c([H])c(C([H])([H])c3sc4c([H])c([H])c([H])c([H])c4c3[H])c([H])c([H])c2Cl)[C@]([H])(O[H])[C@@]([H])(O[H])[C@]1([H])O[H]	2.6604000000000014	420.91400000000004	7.036212172654444	1
CHEMBL3703789	COc1ccc(Cc2cc([C@@H]3O[C@H](CO)[C@@H](O)[C@H](O)[C@H]3O)c3c(c2Cl)CCC3)cc1	[H]OC([H])([H])[C@@]1([H])O[C@@]([H])(c2c([H])c(C([H])([H])c3c([H])c([H])c(OC([H])([H])[H])c([H])c3[H])c(Cl)c3c2C([H])([H])C([H])([H])C3([H])[H])[C@]([H])(O[H])[C@@]([H])(O[H])[C@]1([H])O[H]	1.943	434.9160000000002	9.167491087293763	1
CHEMBL3703788	CCc1ccc(Cc2cc([C@@H]3O[C@H](CO)[C@@H](O)[C@H](O)[C@H]3O)c3c(c2Br)CCC3)cc1	[H]OC([H])([H])[C@@]1([H])O[C@@]([H])(c2c([H])c(C([H])([H])c3c([H])c([H])c(C([H])([H])C([H])([H])[H])c([H])c3[H])c(Br)c3c2C([H])([H])C([H])([H])C3([H])[H])[C@]([H])(O[H])[C@@]([H])(O[H])[C@]1([H])O[H]	2.6059000000000014	477.39500000000015	9.214670164989233	1
CHEMBL3703787	CCOc1ccc(Cc2cc([C@@H]3O[C@H](CO)[C@@H](O)[C@H](O)[C@H]3O)c3c(c2Br)CCC3)cc1	[H]OC([H])([H])[C@@]1([H])O[C@@]([H])(c2c([H])c(C([H])([H])c3c([H])c([H])c(OC([H])([H])C([H])([H])[H])c([H])c3[H])c(Br)c3c2C([H])([H])C([H])([H])C3([H])[H])[C@]([H])(O[H])[C@@]([H])(O[H])[C@]1([H])O[H]	2.442200000000001	493.3940000000002	9.1249387366083	1
CHEMBL5745916	CS[C@H]1O[C@@H](c2ccc(C)c(Cc3ccc(CCCC(=O)NCCN(CCNC(=O)CCCc4ccc(Cc5cc([C@H]6O[C@@H](SC)[C@H](O)[C@@H](O)[C@@H]6O)ccc5C)cc4)CCNC(=O)CCCc4ccc(Cc5cc([C@H]6O[C@@H](SC)[C@H](O)[C@@H](O)[C@@H]6O)ccc5C)cc4)cc3)c2)[C@H](O)[C@@H](O)[C@@H]1O	[H]O[C@@]1([H])[C@]([H])(O[H])[C@@]([H])(c2c([H])c([H])c(C([H])([H])[H])c(C([H])([H])c3c([H])c([H])c(C([H])([H])C([H])([H])C([H])([H])C(=O)N([H])C([H])([H])C([H])([H])N(C([H])([H])C([H])([H])N([H])C(=O)C([H])([H])C([H])([H])C([H])([H])c4c([H])c([H])c(C([H])([H])c5c([H])c([C@]6([H])O[C@]([H])(SC([H])([H])[H])[C@@]([H])(O[H])[C@]([H])(O[H])[C@@]6([H])O[H])c([H])c([H])c5C([H])([H])[H])c([H])c4[H])C(…	6.9326600000000145	1431.89	8	1
CHEMBL3703786	CCOc1ccc(Cc2cc3c(c([C@@H]4O[C@H](CO)[C@@H](O)[C@H](O)[C@H]4O)c2)CCC3)cc1	[H]OC([H])([H])[C@@]1([H])O[C@@]([H])(c2c([H])c(C([H])([H])c3c([H])c([H])c(OC([H])([H])C([H])([H])[H])c([H])c3[H])c([H])c3c2C([H])([H])C([H])([H])C3([H])[H])[C@]([H])(O[H])[C@@]([H])(O[H])[C@]1([H])O[H]	1.6796999999999993	414.49800000000016	8.045757490560675	1
CHEMBL3703785	COc1ccc(Cc2cc([C@@H]3O[C@H](CO)[C@@H](O)[C@H](O)[C@H]3O)c3c(c2Br)CCC3)cc1	[H]OC([H])([H])[C@@]1([H])O[C@@]([H])(c2c([H])c(C([H])([H])c3c([H])c([H])c(OC([H])([H])[H])c([H])c3[H])c(Br)c3c2C([H])([H])C([H])([H])C3([H])[H])[C@]([H])(O[H])[C@@]([H])(O[H])[C@]1([H])O[H]	2.0521	479.3670000000002	8.939302159646388	1
CHEMBL3681856	CCOc1ccc(Cc2cc3c(cc2Cl)OC[C@@H]2C[C@@H]2COC[C@H]2O[C@@H]3[C@H](O)[C@@H](O)[C@@H]2O)cc1	[H]O[C@@]1([H])[C@]([H])(O[H])[C@]2([H])O[C@@]([H])(c3c([H])c(C([H])([H])c4c([H])c([H])c(OC([H])([H])C([H])([H])[H])c([H])c4[H])c(Cl)c([H])c3OC([H])([H])[C@]3([H])C([H])([H])[C@]3([H])C([H])([H])OC2([H])[H])[C@]1([H])O[H]	2.897200000000001	490.98000000000025	7.853871964321762	1
CHEMBL3681855	CCOc1ccc(Cc2cc3c(cc2Cl)OC[C@H]2C[C@H]2COC[C@H]2O[C@@H]3[C@H](O)[C@@H](O)[C@@H]2O)cc1	[H]O[C@@]1([H])[C@]([H])(O[H])[C@]2([H])O[C@@]([H])(c3c([H])c(C([H])([H])c4c([H])c([H])c(OC([H])([H])C([H])([H])[H])c([H])c4[H])c(Cl)c([H])c3OC([H])([H])[C@@]3([H])C([H])([H])[C@@]3([H])C([H])([H])OC2([H])[H])[C@]1([H])O[H]	2.897200000000001	490.98000000000025	8.638272163982407	1
CHEMBL1784273	COc1cc(Cl)c(Cc2ncc(-c3ccco3)s2)cc1[C@@H]1O[C@H](CO)[C@@H](O)[C@H](O)[C@H]1O	[H]OC([H])([H])[C@@]1([H])O[C@@]([H])(c2c([H])c(C([H])([H])c3nc([H])c(-c4oc([H])c([H])c4[H])s3)c(Cl)c([H])c2OC([H])([H])[H])[C@]([H])(O[H])[C@@]([H])(O[H])[C@]1([H])O[H]	2.170800000000001	467.9270000000001	8.667561540084394	1
CHEMBL1784279	CCOc1cc(Cl)c(Cc2ncc(-c3ccco3)s2)cc1[C@@H]1O[C@H](CO)[C@@H](O)[C@H](O)[C@H]1O	[H]OC([H])([H])[C@@]1([H])O[C@@]([H])(c2c([H])c(C([H])([H])c3nc([H])c(-c4oc([H])c([H])c4[H])s3)c(Cl)c([H])c2OC([H])([H])C([H])([H])[H])[C@]([H])(O[H])[C@@]([H])(O[H])[C@]1([H])O[H]	2.5609000000000015	481.9540000000001	8.400116927926312	1
CHEMBL1784289	C=CCOc1cc(Cl)c(Cc2ncc(-c3ccccc3)s2)cc1[C@@H]1O[C@H](CO)[C@@H](O)[C@H](O)[C@H]1O	[H]OC([H])([H])[C@@]1([H])O[C@@]([H])(c2c([H])c(C([H])([H])c3nc([H])c(-c4c([H])c([H])c([H])c([H])c4[H])s3)c(Cl)c([H])c2OC([H])([H])C([H])=C([H])[H])[C@]([H])(O[H])[C@@]([H])(O[H])[C@]1([H])O[H]	3.1340000000000026	504.00400000000025	8.471083299722345	1
CHEMBL1784411	C=CCOc1cc(Cl)c(Cc2ncc(-c3ccc(F)cc3)s2)cc1[C@@H]1O[C@H](CO)[C@@H](O)[C@H](O)[C@H]1O	[H]OC([H])([H])[C@@]1([H])O[C@@]([H])(c2c([H])c(C([H])([H])c3nc([H])c(-c4c([H])c([H])c(F)c([H])c4[H])s3)c(Cl)c([H])c2OC([H])([H])C([H])=C([H])[H])[C@]([H])(O[H])[C@@]([H])(O[H])[C@]1([H])O[H]	3.2731000000000035	521.9940000000001	8.374687549038326	1
CHEMBL1782080	C=CCOCc1cc(Cl)c(Cc2ncc(-c3ccco3)s2)cc1[C@@H]1O[C@H](CO)[C@@H](O)[C@H](O)[C@H]1O	[H]OC([H])([H])[C@@]1([H])O[C@@]([H])(c2c([H])c(C([H])([H])c3nc([H])c(-c4oc([H])c([H])c4[H])s3)c(Cl)c([H])c2C([H])([H])OC([H])([H])C([H])=C([H])[H])[C@]([H])(O[H])[C@@]([H])(O[H])[C@]1([H])O[H]	2.864800000000003	507.9920000000002	7.756961951313706	1
CHEMBL1784427	OC[C@H]1O[C@@H](c2cc(Cc3ncc(-c4ccco4)s3)c(Cl)cc2F)[C@H](O)[C@@H](O)[C@@H]1O	[H]OC([H])([H])[C@@]1([H])O[C@@]([H])(c2c([H])c(C([H])([H])c3nc([H])c(-c4oc([H])c([H])c4[H])s3)c(Cl)c([H])c2F)[C@]([H])(O[H])[C@@]([H])(O[H])[C@]1([H])O[H]	2.3013000000000017	455.891	8.45717457304082	1
CHEMBL1784434	OC[C@H]1O[C@@H](c2cc(Cc3ncc(-c4cccs4)s3)c(Cl)cc2Cl)[C@H](O)[C@@H](O)[C@@H]1O	[H]OC([H])([H])[C@@]1([H])O[C@@]([H])(c2c([H])c(C([H])([H])c3nc([H])c(-c4sc([H])c([H])c4[H])s3)c(Cl)c([H])c2Cl)[C@]([H])(O[H])[C@@]([H])(O[H])[C@]1([H])O[H]	3.2841000000000027	488.41400000000016	8.321481620959887	1
CHEMBL3679709	COc1cc(Cl)c(Cc2nnc(-c3ccco3)s2)cc1[C@@H]1O[C@H](CO)[C@@H](O)[C@H](O)[C@H]1O	[H]OC([H])([H])[C@@]1([H])O[C@@]([H])(c2c([H])c(C([H])([H])c3nnc(-c4oc([H])c([H])c4[H])s3)c(Cl)c([H])c2OC([H])([H])[H])[C@]([H])(O[H])[C@@]([H])(O[H])[C@]1([H])O[H]	1.565799999999999	468.91500000000013	8.255707016877324	1
CHEMBL3679708	OC[C@H]1O[C@@H](c2cc(Cc3nnc(-c4ccco4)s3)c(Cl)cc2Cl)[C@H](O)[C@@H](O)[C@@H]1O	[H]OC([H])([H])[C@@]1([H])O[C@@]([H])(c2c([H])c(C([H])([H])c3nnc(-c4oc([H])c([H])c4[H])s3)c(Cl)c([H])c2Cl)[C@]([H])(O[H])[C@@]([H])(O[H])[C@]1([H])O[H]	2.210600000000001	473.3340000000001	7.7544873321858505	1
CHEMBL5423158	Cc1cccc(S[C@@H]2O[C@H](CO)[C@@H](O)[C@H](O)[C@H]2O)c1Cc1ccc(-c2ccc(F)cc2)s1	[H]OC([H])([H])[C@@]1([H])O[C@@]([H])(Sc2c([H])c([H])c([H])c(C([H])([H])[H])c2C([H])([H])c2sc(-c3c([H])c([H])c(F)c([H])c3[H])c([H])c2[H])[C@]([H])(O[H])[C@@]([H])(O[H])[C@]1([H])O[H]	3.345420000000004	476.5910000000001	8.602059991327963	1
CHEMBL3679707	OC[C@H]1O[C@@H](c2cc(Cc3nnc(-c4ccco4)s3)c3ccccc3c2)[C@H](O)[C@@H](O)[C@@H]1O	[H]OC([H])([H])[C@@]1([H])O[C@@]([H])(c2c([H])c(C([H])([H])c3nnc(-c4oc([H])c([H])c4[H])s3)c3c([H])c([H])c([H])c([H])c3c2[H])[C@]([H])(O[H])[C@@]([H])(O[H])[C@]1([H])O[H]	2.057	454.5040000000001	6.490797477668897	1
CHEMBL3679706	OC[C@H]1O[C@@H](c2cc(Cc3nnc(-c4ccco4)s3)c(O)c3ccccc23)[C@H](O)[C@@H](O)[C@@H]1O	[H]Oc1c(C([H])([H])c2nnc(-c3oc([H])c([H])c3[H])s2)c([H])c([C@]2([H])O[C@]([H])(C([H])([H])O[H])[C@@]([H])(O[H])[C@]([H])(O[H])[C@@]2([H])O[H])c2c([H])c([H])c([H])c([H])c12	1.7625999999999995	470.5030000000002	7.605548319173784	1
CHEMBL3679705	OC[C@H]1O[C@@H](c2cc(Cc3nnc(-c4ccco4)s3)cc3ccccc23)[C@H](O)[C@@H](O)[C@@H]1O	[H]OC([H])([H])[C@@]1([H])O[C@@]([H])(c2c([H])c(C([H])([H])c3nnc(-c4oc([H])c([H])c4[H])s3)c([H])c3c([H])c([H])c([H])c([H])c23)[C@]([H])(O[H])[C@@]([H])(O[H])[C@]1([H])O[H]	2.057	454.5040000000001	7.051098239029786	1
CHEMBL1770245	CCOc1ccc(Cc2cc([C@]34OC[C@](CO)(O3)[C@@H](O)[C@H](O)[C@H]4O)ccc2C)cc1	[H]OC([H])([H])[C@]12O[C@](c3c([H])c([H])c(C([H])([H])[H])c(C([H])([H])c4c([H])c([H])c(OC([H])([H])C([H])([H])[H])c([H])c4[H])c3[H])(OC1([H])[H])[C@]([H])(O[H])[C@@]([H])(O[H])[C@]2([H])O[H]	1.01152	416.47	8.954677021213342	1
CHEMBL3679704	CC(=O)c1cnc(Cc2cc([C@@H]3O[C@H](CO)[C@@H](O)[C@H](O)[C@H]3O)ccc2Cl)nn1	[H]OC([H])([H])[C@@]1([H])O[C@@]([H])(c2c([H])c([H])c(Cl)c(C([H])([H])c3nnc(C(=O)C([H])([H])[H])c([H])n3)c2[H])[C@]([H])(O[H])[C@@]([H])(O[H])[C@]1([H])O[H]	-0.1667	409.826	7.603800652904264	1
CHEMBL3679703	OC[C@H]1O[C@@H](c2ccc(Cl)c(Cc3nncc(-c4ccccc4)n3)c2)[C@H](O)[C@@H](O)[C@@H]1O	[H]OC([H])([H])[C@@]1([H])O[C@@]([H])(c2c([H])c([H])c(Cl)c(C([H])([H])c3nnc([H])c(-c4c([H])c([H])c([H])c([H])c4[H])n3)c2[H])[C@]([H])(O[H])[C@@]([H])(O[H])[C@]1([H])O[H]	1.297699999999999	443.88700000000006	6.39577394691553	1
CHEMBL3679702	OC[C@H]1O[C@@H](c2ccc(Cl)c(Cc3nccnn3)c2)[C@H](O)[C@@H](O)[C@@H]1O	[H]OC([H])([H])[C@@]1([H])O[C@@]([H])(c2c([H])c([H])c(Cl)c(C([H])([H])c3nnc([H])c([H])n3)c2[H])[C@]([H])(O[H])[C@@]([H])(O[H])[C@]1([H])O[H]	-0.3693	367.789	6.583359492661719	1
CHEMBL3679701	OC[C@H]1O[C@@H](c2ccc(Cl)c(Cc3nnc4ccccc4n3)c2)[C@H](O)[C@@H](O)[C@@H]1O	[H]OC([H])([H])[C@@]1([H])O[C@@]([H])(c2c([H])c([H])c(Cl)c(C([H])([H])c3nnc4c([H])c([H])c([H])c([H])c4n3)c2[H])[C@]([H])(O[H])[C@@]([H])(O[H])[C@]1([H])O[H]	0.7838999999999996	417.84900000000005	6.308918507877031	1
CHEMBL3679700	Cc1ccc2nc(Cc3cc([C@@H]4O[C@H](CO)[C@@H](O)[C@H](O)[C@H]4O)ccc3Cl)nnc2c1	[H]OC([H])([H])[C@@]1([H])O[C@@]([H])(c2c([H])c([H])c(Cl)c(C([H])([H])c3nnc4c([H])c(C([H])([H])[H])c([H])c([H])c4n3)c2[H])[C@]([H])(O[H])[C@@]([H])(O[H])[C@]1([H])O[H]	1.0923199999999997	431.8760000000001	6.274088367704952	1
CHEMBL3679699	Cc1cc(Cc2cc([C@@H]3O[C@H](CO)[C@@H](O)[C@H](O)[C@H]3O)ccc2Cl)n[nH]c1=O	[H]OC([H])([H])[C@@]1([H])O[C@@]([H])(c2c([H])c([H])c(Cl)c(C([H])([H])c3nn([H])c(=O)c(C([H])([H])[H])c3[H])c2[H])[C@]([H])(O[H])[C@@]([H])(O[H])[C@]1([H])O[H]	-0.16258	396.82700000000006	6.209011524911184	1
CHEMBL3679698	CCCCCCCCOc1ccc(Cc2cc([C@@H]3O[C@H](CO)[C@@H](O)[C@H](O)[C@H]3O)ccc2Cl)nn1	[H]OC([H])([H])[C@@]1([H])O[C@@]([H])(c2c([H])c([H])c(Cl)c(C([H])([H])c3nnc(OC([H])([H])C([H])([H])C([H])([H])C([H])([H])C([H])([H])C([H])([H])C([H])([H])C([H])([H])[H])c([H])c3[H])c2[H])[C@]([H])(O[H])[C@@]([H])(O[H])[C@]1([H])O[H]	2.975000000000002	495.0160000000003	7.296708621881338	1
CHEMBL3679697	COC(=O)c1ccc(Cc2cc([C@@H]3O[C@H](CO)[C@@H](O)[C@H](O)[C@H]3O)ccc2Cl)nn1	[H]OC([H])([H])[C@@]1([H])O[C@@]([H])(c2c([H])c([H])c(Cl)c(C([H])([H])c3nnc(C(=O)OC([H])([H])[H])c([H])c3[H])c2[H])[C@]([H])(O[H])[C@@]([H])(O[H])[C@]1([H])O[H]	0.022300000000000153	424.83700000000005	6.696803942579511	1
CHEMBL3679696	OC[C@H]1OC(c2cccc(Cc3nnc(-c4cccnc4)s3)c2)[C@H](O)[C@@H](O)[C@@H]1O	[H]OC([H])([H])[C@@]1([H])OC([H])(c2c([H])c([H])c([H])c(C([H])([H])c3nnc(-c4c([H])nc([H])c([H])c4[H])s3)c2[H])[C@]([H])(O[H])[C@@]([H])(O[H])[C@]1([H])O[H]	0.7057999999999995	415.471	5.910094888560602	0
CHEMBL3679695	OC[C@H]1OC(c2cccc(Cc3nnc(-c4ccccc4)s3)c2)[C@H](O)[C@@H](O)[C@@H]1O	[H]OC([H])([H])[C@@]1([H])OC([H])(c2c([H])c([H])c([H])c(C([H])([H])c3nnc(-c4c([H])c([H])c([H])c([H])c4[H])s3)c2[H])[C@]([H])(O[H])[C@@]([H])(O[H])[C@]1([H])O[H]	1.3107999999999993	414.483	5.847711655616943	0
CHEMBL3679694	OC[C@H]1OC(c2ccc(Cl)c(Cc3nnc(/C=C/c4ccccc4)s3)c2)[C@H](O)[C@@H](O)[C@@H]1O	[H]OC([H])([H])[C@@]1([H])OC([H])(c2c([H])c([H])c(Cl)c(C([H])([H])c3nnc(/C([H])=C(\[H])c4c([H])c([H])c([H])c([H])c4[H])s3)c2[H])[C@]([H])(O[H])[C@@]([H])(O[H])[C@]1([H])O[H]	2.4676000000000013	474.96600000000007	6.136677139879544	1
CHEMBL3679693	CC(Cc1nnc(Cc2cc(C3O[C@H](CO)[C@@H](O)[C@H](O)[C@H]3O)ccc2Cl)s1)c1ccccc1	[H]OC([H])([H])[C@@]1([H])OC([H])(c2c([H])c([H])c(Cl)c(C([H])([H])c3nnc(C([H])([H])C([H])(c4c([H])c([H])c([H])c([H])c4[H])C([H])([H])[H])s3)c2[H])[C@]([H])(O[H])[C@@]([H])(O[H])[C@]1([H])O[H]	2.643400000000001	491.00900000000007	6.261219441515631	1
CHEMBL4238200	O=[N+]([O-])OCCOc1ccc(Cc2cc([C@@H]3O[C@H](CO)[C@@H](O)[C@H](O)[C@H]3O)ccc2Cl)cc1	[H]OC([H])([H])[C@@]1([H])O[C@@]([H])(c2c([H])c([H])c(Cl)c(C([H])([H])c3c([H])c([H])c(OC([H])([H])C([H])([H])O[N+](=O)[O-])c([H])c3[H])c2[H])[C@]([H])(O[H])[C@@]([H])(O[H])[C@]1([H])O[H]	1.0327999999999995	469.87400000000014	6.608535588160897	1
CHEMBL3679692	CC1CCC(Cc2nnc(Cc3cc(C4O[C@H](CO)[C@@H](O)[C@H](O)[C@H]4O)ccc3Cl)s2)CC1	[H]OC([H])([H])[C@@]1([H])OC([H])(c2c([H])c([H])c(Cl)c(C([H])([H])c3nnc(C([H])([H])C4([H])C([H])([H])C([H])([H])C([H])(C([H])([H])[H])C([H])([H])C4([H])[H])s3)c2[H])[C@]([H])(O[H])[C@@]([H])(O[H])[C@]1([H])O[H]	2.6660000000000017	483.0300000000002	6.337242168318426	1
CHEMBL602442	C/C=C1/CN2[C@@H]3C[C@@]45c6cc(O)ccc6N(C)[C@]4(O3)[C@@H]2C[C@@H]1[C@@]5(COC(=O)c1cc(O)c(O)c(O)c1)C(=O)OC	[H]Oc1c([H])c([H])c2c(c1[H])[C@]13C([H])([H])[C@]4([H])O[C@@]1(N2C([H])([H])[H])[C@@]1([H])N4C([H])([H])/C(=C(\[H])C([H])([H])[H])[C@]([H])(C1([H])[H])[C@]3(C(=O)OC([H])([H])[H])C([H])([H])OC(=O)c1c([H])c(O[H])c(O[H])c(O[H])c1[H]	2.3197	550.5640000000004	5.154901959985743	0
CHEMBL601712	C/C=C1/CN2[C@@H]3C[C@@]45c6cc(OC)ccc6N(C)[C@]4(O3)[C@@H]2C[C@@H]1[C@@]5(COC(=O)CC)C(=O)OC	[H]/C(=C1\C([H])([H])N2[C@@]3([H])C([H])([H])[C@]1([H])[C@](C(=O)OC([H])([H])[H])(C([H])([H])OC(=O)C([H])([H])C([H])([H])[H])[C@]14c5c([H])c(OC([H])([H])[H])c([H])c([H])c5N(C([H])([H])[H])[C@@]13O[C@@]2([H])C4([H])[H])C([H])([H])[H]	2.6021	468.55000000000024	4.920818753952375	0
CHEMBL3679691	OC[C@H]1O[C@@H](c2ccc(Cl)c(Cc3nnc(-c4cnc(-c5ccncc5)s4)s3)c2)[C@H](O)[C@@H](O)[C@@H]1O	[H]OC([H])([H])[C@@]1([H])O[C@@]([H])(c2c([H])c([H])c(Cl)c(C([H])([H])c3nnc(-c4sc(-c5c([H])c([H])nc([H])c5[H])nc4[H])s3)c2[H])[C@]([H])(O[H])[C@@]([H])(O[H])[C@]1([H])O[H]	2.4827000000000026	533.0310000000002	7.139063379299906	1
CHEMBL3672743	Cc1cc([C@@H]2O[C@H](CO)[C@@H](O)[C@H](O)[C@H]2O)sc1Cc1ccc(F)cc1	[H]OC([H])([H])[C@@]1([H])O[C@@]([H])(c2sc(C([H])([H])c3c([H])c([H])c(F)c([H])c3[H])c(C([H])([H])[H])c2[H])[C@]([H])(O[H])[C@@]([H])(O[H])[C@]1([H])O[H]	1.3013199999999998	368.42600000000004	5	0
CHEMBL3660005	CN1C(=O)N(c2ccc(Cc3cc(C4O[C@H](CO)[C@@H](O)[C@H](O)[C@H]4O)ccc3Cl)cc2)C(C)(C)C1=O	[H]OC([H])([H])[C@@]1([H])OC([H])(c2c([H])c([H])c(Cl)c(C([H])([H])c3c([H])c([H])c(N4C(=O)N(C([H])([H])[H])C(=O)C4(C([H])([H])[H])C([H])([H])[H])c([H])c3[H])c2[H])[C@]([H])(O[H])[C@@]([H])(O[H])[C@]1([H])O[H]	1.6226999999999998	504.9670000000002	6.31069114087638	1
CHEMBL5975457	CCN(CC)C(=O)CCCOc1ccc(Cc2cc([C@@H]3O[C@H](SC)[C@@H](O)[C@H](O)[C@H]3O)ccc2Cl)cc1	[H]O[C@@]1([H])[C@]([H])(O[H])[C@@]([H])(SC([H])([H])[H])O[C@@]([H])(c2c([H])c([H])c(Cl)c(C([H])([H])c3c([H])c([H])c(OC([H])([H])C([H])([H])C([H])([H])C(=O)N(C([H])([H])C([H])([H])[H])C([H])([H])C([H])([H])[H])c([H])c3[H])c2[H])[C@]1([H])O[H]	3.8013000000000035	538.1060000000006	8	1
CHEMBL5964483	CCC(=O)NCCOc1ccc(Cc2cc([C@@H]3O[C@H](SC)[C@@H](O)[C@H](O)[C@H]3O)ccc2Cl)cc1	[H]O[C@@]1([H])[C@]([H])(O[H])[C@@]([H])(SC([H])([H])[H])O[C@@]([H])(c2c([H])c([H])c(Cl)c(C([H])([H])c3c([H])c([H])c(OC([H])([H])C([H])([H])N([H])C(=O)C([H])([H])C([H])([H])[H])c([H])c3[H])c2[H])[C@]1([H])O[H]	2.678900000000001	496.0250000000003	8	1
CHEMBL6045735	CS[C@H]1O[C@@H](c2ccc(Cl)c(Cc3ccc(OCCNC(=O)N4CCN(C)CC4)cc3)c2)[C@H](O)[C@@H](O)[C@@H]1O	[H]O[C@@]1([H])[C@]([H])(O[H])[C@@]([H])(SC([H])([H])[H])O[C@@]([H])(c2c([H])c([H])c(Cl)c(C([H])([H])c3c([H])c([H])c(OC([H])([H])C([H])([H])N([H])C(=O)N4C([H])([H])C([H])([H])N(C([H])([H])[H])C([H])([H])C4([H])[H])c([H])c3[H])c2[H])[C@]1([H])O[H]	2.1097000000000006	566.1200000000006	8	1
CHEMBL5856190	CS[C@H]1O[C@@H](c2ccc(C)c(Cc3ccc(OCCCCC(=O)NC(C)(CO)CO)cc3)c2)[C@H](O)[C@@H](O)[C@@H]1O	[H]OC([H])([H])C(N([H])C(=O)C([H])([H])C([H])([H])C([H])([H])C([H])([H])Oc1c([H])c([H])c(C([H])([H])c2c([H])c([C@]3([H])O[C@]([H])(SC([H])([H])[H])[C@@]([H])(O[H])[C@]([H])(O[H])[C@@]3([H])O[H])c([H])c([H])c2C([H])([H])[H])c([H])c1[H])(C([H])([H])[H])C([H])([H])O[H]	1.8375199999999983	563.7130000000001	7.301029995663981	1
CHEMBL5985096	CS[C@H]1O[C@@H](c2ccc(Cl)c(Cc3ccc(OCCNC(=N)N)cc3)c2)[C@H](O)[C@@H](O)[C@@H]1O	[H]N=C(N([H])[H])N([H])C([H])([H])C([H])([H])Oc1c([H])c([H])c(C([H])([H])c2c([H])c([C@]3([H])O[C@]([H])(SC([H])([H])[H])[C@@]([H])(O[H])[C@]([H])(O[H])[C@@]3([H])O[H])c([H])c([H])c2Cl)c([H])c1[H]	1.6357699999999997	482.00200000000007	8	1
CHEMBL5885312	CS[C@H]1O[C@@H](c2ccc(C)c(Cc3ccc(OCCNCC(C)(C)C(N)=O)cc3)c2)[C@H](O)[C@@H](O)[C@@H]1O	[H]O[C@@]1([H])[C@]([H])(O[H])[C@@]([H])(SC([H])([H])[H])O[C@@]([H])(c2c([H])c([H])c(C([H])([H])[H])c(C([H])([H])c3c([H])c([H])c(OC([H])([H])C([H])([H])N([H])C([H])([H])C(C(=O)N([H])[H])(C([H])([H])[H])C([H])([H])[H])c([H])c3[H])c2[H])[C@]1([H])O[H]	1.908819999999999	518.6760000000004	8	1
CHEMBL3660004	Cn1cc(O)n(-c2ccc(Cc3cc(C4O[C@H](CO)[C@@H](O)[C@H](O)[C@H]4O)ccc3Cl)cc2)c1=O	[H]Oc1c([H])n(C([H])([H])[H])c(=O)n1-c1c([H])c([H])c(C([H])([H])c2c([H])c(C3([H])O[C@]([H])(C([H])([H])O[H])[C@@]([H])(O[H])[C@]([H])(O[H])[C@@]3([H])O[H])c([H])c([H])c2Cl)c([H])c1[H]	0.6406999999999995	476.9130000000001	6.8297382846050425	1
CHEMBL6030031	CS[C@H]1O[C@@H](c2ccc(C)c(Cc3ccc(CCCCNCC(C)(C)C(=O)N4CCN(C)CC4)cc3)c2)[C@H](O)[C@@H](O)[C@@H]1O	[H]O[C@@]1([H])[C@]([H])(O[H])[C@@]([H])(SC([H])([H])[H])O[C@@]([H])(c2c([H])c([H])c(C([H])([H])[H])c(C([H])([H])c3c([H])c([H])c(C([H])([H])C([H])([H])C([H])([H])C([H])([H])N([H])C([H])([H])C(C(=O)N4C([H])([H])C([H])([H])N(C([H])([H])[H])C([H])([H])C4([H])[H])(C([H])([H])[H])C([H])([H])[H])c([H])c3[H])c2[H])[C@]1([H])O[H]	3.1414200000000023	613.8650000000005	8	1
CHEMBL5921003	CNC(=O)C(C)(C)NC(=O)CCCc1ccc(Cc2cc([C@@H]3O[C@H](SC)[C@@H](O)[C@H](O)[C@H]3O)ccc2C)cc1	[H]O[C@@]1([H])[C@]([H])(O[H])[C@@]([H])(SC([H])([H])[H])O[C@@]([H])(c2c([H])c([H])c(C([H])([H])[H])c(C([H])([H])c3c([H])c([H])c(C([H])([H])C([H])([H])C([H])([H])C(=O)N([H])C(C(=O)N([H])C([H])([H])[H])(C([H])([H])[H])C([H])([H])[H])c([H])c3[H])c2[H])[C@]1([H])O[H]	2.39242	544.7140000000004	8	1
CHEMBL3660003	CCn1c(O)cn(-c2ccc(Cc3cc([C@@H]4O[C@H](CO)[C@@H](O)[C@H](O)[C@H]4O)ccc3Cl)cc2)c1=O	[H]Oc1c([H])n(-c2c([H])c([H])c(C([H])([H])c3c([H])c([C@]4([H])O[C@]([H])(C([H])([H])O[H])[C@@]([H])(O[H])[C@]([H])(O[H])[C@@]4([H])O[H])c([H])c([H])c3Cl)c([H])c2[H])c(=O)n1C([H])([H])C([H])([H])[H]	1.1235999999999997	490.9400000000001	7.943095148663527	1
CHEMBL5770989	CS[C@H]1O[C@@H](c2ccc(C)c(Cc3ccc(CCCC(=O)NC(C)(C)C(N)=O)cc3)c2)[C@H](O)[C@@H](O)[C@@H]1O	[H]O[C@@]1([H])[C@]([H])(O[H])[C@@]([H])(SC([H])([H])[H])O[C@@]([H])(c2c([H])c([H])c(C([H])([H])[H])c(C([H])([H])c3c([H])c([H])c(C([H])([H])C([H])([H])C([H])([H])C(=O)N([H])C(C(=O)N([H])[H])(C([H])([H])[H])C([H])([H])[H])c([H])c3[H])c2[H])[C@]1([H])O[H]	2.13172	530.6870000000005	8	1
CHEMBL1090822	CCc1ccc(Cc2cc([C@@H]3S[C@H](CO)[C@@H](O)[C@H](O)[C@H]3O)ccc2Cl)cc1	[H]OC([H])([H])[C@@]1([H])S[C@@]([H])(c2c([H])c([H])c(Cl)c(C([H])([H])c3c([H])c([H])c(C([H])([H])C([H])([H])[H])c([H])c3[H])c2[H])[C@]([H])(O[H])[C@@]([H])(O[H])[C@]1([H])O[H]	2.7247000000000017	408.94700000000006	8.749579997691106	1
CHEMBL3660002	O=c1n(-c2ccc(Cc3cc([C@@H]4O[C@H](CO)[C@@H](O)[C@H](O)[C@H]4O)ccc3Cl)cc2)cc(O)n1C(c1ccccc1)(c1ccccc1)c1ccccc1	[H]Oc1c([H])n(-c2c([H])c([H])c(C([H])([H])c3c([H])c([C@]4([H])O[C@]([H])(C([H])([H])O[H])[C@@]([H])(O[H])[C@]([H])(O[H])[C@@]4([H])O[H])c([H])c([H])c3Cl)c([H])c2[H])c(=O)n1C(c1c([H])c([H])c([H])c([H])c1[H])(c1c([H])c([H])c([H])c([H])c1[H])c1c([H])c([H])c([H])c([H])c1[H]	4.943900000000005	705.2070000000001	6.482804102050026	1
CHEMBL4446959	COC(=O)Cc1ccc(Cc2cc3c(cc2Cl)CO[C@]32O[C@H](C)[C@@H](O)[C@H](O)[C@H]2O)s1	[H]O[C@]1([H])[C@@]([H])(O[H])[C@@]2(OC([H])([H])c3c([H])c(Cl)c(C([H])([H])c4sc(C([H])([H])C(=O)OC([H])([H])[H])c([H])c4[H])c([H])c32)O[C@]([H])(C([H])([H])[H])[C@@]1([H])O[H]	1.8922000000000003	454.9280000000002	7.372634143407267	1
CHEMBL4561004	C[C@H]1O[C@]2(OCc3cc(Cl)c(Cc4ccc(CO)s4)cc32)[C@H](O)[C@@H](O)[C@@H]1O	[H]OC([H])([H])c1sc(C([H])([H])c2c([H])c3c(c([H])c2Cl)C([H])([H])O[C@]32O[C@]([H])(C([H])([H])[H])[C@@]([H])(O[H])[C@]([H])(O[H])[C@@]2([H])O[H])c([H])c1[H]	1.6689999999999996	412.891	7.3260580013659125	1
CHEMBL4535394	CCc1ccc(Cc2cc3c(cc2Cl)CO[C@]32O[C@H](C)[C@@H](O)[C@H](O)[C@H]2O)cc1	[H]O[C@]1([H])[C@@]([H])(O[H])[C@@]2(OC([H])([H])c3c([H])c(Cl)c(C([H])([H])c4c([H])c([H])c(C([H])([H])C([H])([H])[H])c([H])c4[H])c([H])c32)O[C@]([H])(C([H])([H])[H])[C@@]1([H])O[H]	2.6776000000000013	404.89000000000016	7.527243550682788	1
CHEMBL4538523	CCc1ccc(Cc2ccc3c(c2)[C@]2(OC3)O[C@H](C)[C@@H](O)[C@H](O)[C@H]2O)s1	[H]O[C@]1([H])[C@@]([H])(O[H])[C@@]2(OC([H])([H])c3c([H])c([H])c(C([H])([H])c4sc(C([H])([H])C([H])([H])[H])c([H])c4[H])c([H])c32)O[C@]([H])(C([H])([H])[H])[C@@]1([H])O[H]	2.0857000000000006	376.47400000000005	7	1
CHEMBL4520906	CCCc1ccc(Cc2ccc3c(c2)[C@]2(OC3)O[C@H](C)[C@@H](O)[C@H](O)[C@H]2O)cc1	[H]O[C@]1([H])[C@@]([H])(O[H])[C@@]2(OC([H])([H])c3c([H])c([H])c(C([H])([H])c4c([H])c([H])c(C([H])([H])C([H])([H])C([H])([H])[H])c([H])c4[H])c([H])c32)O[C@]([H])(C([H])([H])[H])[C@@]1([H])O[H]	2.4143000000000012	384.4720000000001	7	1
CHEMBL5801698	Cc1ccc(Cc2cc([C@@H]3O[C@H](CO)[C@@H](O)[C@H](O)[C@H]3O)c(CC(C)C)c3c2CCC3)cc1	[H]OC([H])([H])[C@@]1([H])O[C@@]([H])(c2c([H])c(C([H])([H])c3c([H])c([H])c(C([H])([H])[H])c([H])c3[H])c3c(c2C([H])([H])C([H])(C([H])([H])[H])C([H])([H])[H])C([H])([H])C([H])([H])C3([H])[H])[C@]([H])(O[H])[C@@]([H])(O[H])[C@]1([H])O[H]	2.787920000000001	440.5800000000002	7.718966632752273	1
CHEMBL3660001	O=c1c2ccoc2ccn1Cc1cc(C2O[C@H](CO)[C@@H](O)[C@H](O)[C@H]2O)ccc1Cl	[H]OC([H])([H])[C@@]1([H])OC([H])(c2c([H])c([H])c(Cl)c(C([H])([H])n3c([H])c([H])c4oc([H])c([H])c4c3=O)c2[H])[C@]([H])(O[H])[C@@]([H])(O[H])[C@]1([H])O[H]	0.8110999999999993	421.8330000000001	6.266000713461613	1
CHEMBL2018089	Cn1c(Cc2cccc([C@@H]3O[C@H](CO)[C@@H](O)[C@H](O)[C@H]3O)c2)nc2ccccc21	[H]OC([H])([H])[C@@]1([H])O[C@@]([H])(c2c([H])c([H])c([H])c(C([H])([H])c3nc4c([H])c([H])c([H])c([H])c4n3C([H])([H])[H])c2[H])[C@]([H])(O[H])[C@@]([H])(O[H])[C@]1([H])O[H]	0.6789999999999996	384.432	4	0
CHEMBL2018094	OC[C@H]1O[C@@H](c2ccc(O)c(Cc3cc4ccccc4s3)c2)[C@H](O)[C@@H](O)[C@@H]1O	[H]Oc1c([H])c([H])c([C@]2([H])O[C@]([H])(C([H])([H])O[H])[C@@]([H])(O[H])[C@]([H])(O[H])[C@@]2([H])O[H])c([H])c1C([H])([H])c1sc2c([H])c([H])c([H])c([H])c2c1[H]	1.7125999999999997	402.4680000000002	7.1249387366083	1
CHEMBL5831976	CS[C@H]1O[C@@H](c2ccc(C)c(Cc3ccc(CCCCCN)cc3)c2)[C@H](O)[C@@H](O)[C@@H]1O	[H]O[C@@]1([H])[C@]([H])(O[H])[C@@]([H])(SC([H])([H])[H])O[C@@]([H])(c2c([H])c([H])c(C([H])([H])[H])c(C([H])([H])c3c([H])c([H])c(C([H])([H])C([H])([H])C([H])([H])C([H])([H])C([H])([H])N([H])[H])c([H])c3[H])c2[H])[C@]1([H])O[H]	3.100420000000001	445.6250000000003	8	1
CHEMBL6049093	CCNC(=O)CCCOc1ccc(Cc2cc([C@@H]3O[C@H](SC)[C@@H](O)[C@H](O)[C@H]3O)ccc2C)cc1	[H]O[C@@]1([H])[C@]([H])(O[H])[C@@]([H])(SC([H])([H])[H])O[C@@]([H])(c2c([H])c([H])c(C([H])([H])[H])c(C([H])([H])c3c([H])c([H])c(OC([H])([H])C([H])([H])C([H])([H])C(=O)N([H])C([H])([H])C([H])([H])[H])c([H])c3[H])c2[H])[C@]1([H])O[H]	2.7240200000000017	489.6340000000003	8	1
CHEMBL5944133	CS[C@H]1O[C@@H](c2ccc(C)c(Cc3ccc(CCCCN(CC(O)CO)CC(O)CO)cc3)c2)[C@H](O)[C@@H](O)[C@@H]1O	[H]OC([H])([H])C([H])(O[H])C([H])([H])N(C([H])([H])C([H])([H])C([H])([H])C([H])([H])c1c([H])c([H])c(C([H])([H])c2c([H])c([C@]3([H])O[C@]([H])(SC([H])([H])[H])[C@@]([H])(O[H])[C@]([H])(O[H])[C@@]3([H])O[H])c([H])c([H])c2C([H])([H])[H])c([H])c1[H])C([H])([H])C([H])(O[H])C([H])([H])O[H]	0.7600200000000001	579.7560000000002	8	1
CHEMBL5953744	CS[C@H]1O[C@@H](c2ccc(Cl)c(Cc3ccc(OCCNC(=O)NC(C)(C)CO)cc3)c2)[C@H](O)[C@@H](O)[C@@H]1O	[H]OC([H])([H])C(N([H])C(=O)N([H])C([H])([H])C([H])([H])Oc1c([H])c([H])c(C([H])([H])c2c([H])c([C@]3([H])O[C@]([H])(SC([H])([H])[H])[C@@]([H])(O[H])[C@]([H])(O[H])[C@@]3([H])O[H])c([H])c([H])c2Cl)c([H])c1[H])(C([H])([H])[H])C([H])([H])[H]	2.2228000000000003	555.0930000000001	8	1
CHEMBL5799985	CS[C@H]1O[C@@H](c2ccc(Cl)c(Cc3ccc(OCCCC(N)=O)cc3)c2)[C@H](O)[C@@H](O)[C@@H]1O	[H]O[C@@]1([H])[C@]([H])(O[H])[C@@]([H])(SC([H])([H])[H])O[C@@]([H])(c2c([H])c([H])c(Cl)c(C([H])([H])c3c([H])c([H])c(OC([H])([H])C([H])([H])C([H])([H])C(=O)N([H])[H])c([H])c3[H])c2[H])[C@]1([H])O[H]	2.4182	481.99800000000033	8	1
CHEMBL2018080	CCc1ccc(Cc2cccc([C@@H]3O[C@H](CO)[C@@H](O)[C@H](O)[C@H]3O)n2)cc1	[H]OC([H])([H])[C@@]1([H])O[C@@]([H])(c2nc(C([H])([H])c3c([H])c([H])c(C([H])([H])C([H])([H])[H])c([H])c3[H])c([H])c([H])c2[H])[C@]([H])(O[H])[C@@]([H])(O[H])[C@]1([H])O[H]	0.7496999999999998	359.422	6.214670164989233	1
CHEMBL2018082	OC[C@H]1O[C@@H](c2cccc(Cc3ccccn3)c2)[C@H](O)[C@@H](O)[C@@H]1O	[H]OC([H])([H])[C@@]1([H])O[C@@]([H])(c2c([H])c([H])c([H])c(C([H])([H])c3nc([H])c([H])c([H])c3[H])c2[H])[C@]([H])(O[H])[C@@]([H])(O[H])[C@]1([H])O[H]	0.1872999999999999	331.368	4	0
CHEMBL2018084	OC[C@H]1O[C@@H](c2cccc(Cc3cc4ccccc4s3)c2)[C@H](O)[C@@H](O)[C@@H]1O	[H]OC([H])([H])[C@@]1([H])O[C@@]([H])(c2c([H])c([H])c([H])c(C([H])([H])c3sc4c([H])c([H])c([H])c([H])c4c3[H])c2[H])[C@]([H])(O[H])[C@@]([H])(O[H])[C@]1([H])O[H]	2.007	386.46900000000005	7.522878745280337	1
CHEMBL2018087	OC[C@H]1O[C@@H](c2cccc(Cc3nc4ccccc4s3)c2)[C@H](O)[C@@H](O)[C@@H]1O	[H]OC([H])([H])[C@@]1([H])O[C@@]([H])(c2c([H])c([H])c([H])c(C([H])([H])c3nc4c([H])c([H])c([H])c([H])c4s3)c2[H])[C@]([H])(O[H])[C@@]([H])(O[H])[C@]1([H])O[H]	1.402	387.457	6.187086643357144	1
CHEMBL3660000	OC[C@H]1O[C@@H](c2ccc(Cl)c(Cc3ccc4ncnn4c3)c2)[C@H](O)[C@@H](O)[C@@H]1O	[H]OC([H])([H])[C@@]1([H])O[C@@]([H])(c2c([H])c([H])c(Cl)c(C([H])([H])c3c([H])c([H])c4nc([H])nn4c3[H])c2[H])[C@]([H])(O[H])[C@@]([H])(O[H])[C@]1([H])O[H]	0.48839999999999956	405.838	6.645891560852599	1
CHEMBL3659999	O=c1n(Cc2cc([C@@H]3O[C@H](CO)[C@@H](O)[C@H](O)[C@H]3O)ccc2Cl)nc2ccc(CCO)cn12	[H]OC([H])([H])C([H])([H])c1c([H])c([H])c2nn(C([H])([H])c3c([H])c([C@]4([H])O[C@]([H])(C([H])([H])O[H])[C@@]([H])(O[H])[C@]([H])(O[H])[C@@]4([H])O[H])c([H])c([H])c3Cl)c(=O)n2c1[H]	-0.7526	465.8900000000001	6.334419008982047	1
CHEMBL3659998	O=c1n(Cc2cc([C@@H]3O[C@H](CO)[C@@H](O)[C@H](O)[C@H]3O)ccc2Cl)nc2cc(CO)ccn12	[H]OC([H])([H])c1c([H])c([H])n2c(=O)n(C([H])([H])c3c([H])c([C@]4([H])O[C@]([H])(C([H])([H])O[H])[C@@]([H])(O[H])[C@]([H])(O[H])[C@@]4([H])O[H])c([H])c([H])c3Cl)nc2c1[H]	-0.7951	451.86300000000006	6.769551078621726	1
CHEMBL3659997	N#CC1(c2ccc3nn(Cc4cc([C@@H]5O[C@H](CO)[C@@H](O)[C@H](O)[C@H]5O)ccc4Cl)c(=O)n3c2)CC1	[H]OC([H])([H])[C@@]1([H])O[C@@]([H])(c2c([H])c([H])c(Cl)c(C([H])([H])n3nc4c([H])c([H])c(C5(C#N)C([H])([H])C5([H])[H])c([H])n4c3=O)c2[H])[C@]([H])(O[H])[C@@]([H])(O[H])[C@]1([H])O[H]	0.26777999999999974	486.9120000000002	6.651695136951839	1
CHEMBL3659996	OC[C@H]1O[C@@H](c2ccc(Cl)c(Cn3nc4ccccn4c3=S)c2)[C@H](O)[C@@H](O)[C@@H]1O	[H]OC([H])([H])[C@@]1([H])O[C@@]([H])(c2c([H])c([H])c(Cl)c(C([H])([H])n3nc4c([H])c([H])c([H])c([H])n4c3=S)c2[H])[C@]([H])(O[H])[C@@]([H])(O[H])[C@]1([H])O[H]	1.0818899999999994	437.90500000000003	6.5003129173815966	1
CHEMBL3656343	CCOc1ccc(Cc2cc([C@]34OC[C@](CF)(O3)[C@@H](O)[C@H](O)[C@H]4O)ccc2Cl)cc1	[H]O[C@]1([H])[C@@]([H])(O[H])[C@@]2(c3c([H])c([H])c(Cl)c(C([H])([H])c4c([H])c([H])c(OC([H])([H])C([H])([H])[H])c([H])c4[H])c3[H])OC([H])([H])[C@](C([H])([H])F)(O2)[C@@]1([H])O[H]	2.3337000000000008	438.8790000000002	8.397940008672037	1
CHEMBL76174	CCc1ccc(Cc2c(C(F)(F)F)n[nH]c2O[C@@H]2O[C@H](CO)[C@@H](O)[C@H](O)[C@H]2O)cc1	[H]OC([H])([H])[C@@]1([H])O[C@@]([H])(Oc2c(C([H])([H])c3c([H])c([H])c(C([H])([H])C([H])([H])[H])c([H])c3[H])c(C(F)(F)F)nn2[H])[C@]([H])(O[H])[C@@]([H])(O[H])[C@]1([H])O[H]	0.7603999999999993	432.395	6.1979107421182675	1
CHEMBL3656341	CCOc1ccc(Cc2cc([C@]34OC[C@](COC(C)=O)(O3)[C@@H](OC(C)=O)[C@H](OC(C)=O)[C@H]4OC(C)=O)ccc2Cl)cc1	[H]c1c([H])c([C@]23OC([H])([H])[C@](C([H])([H])OC(=O)C([H])([H])[H])(O2)[C@@]([H])(OC(=O)C([H])([H])[H])[C@]([H])(OC(=O)C([H])([H])[H])[C@@]3([H])OC(=O)C([H])([H])[H])c([H])c(C([H])([H])c2c([H])c([H])c(OC([H])([H])C([H])([H])[H])c([H])c2[H])c1Cl	3.639700000000002	605.0360000000002	5.962573502059376	0
CHEMBL5843564	OC[C@H]1S[C@@H](c2cc3c(c(Cc4ccc5c(c4)OCCO5)c2)OCC3)[C@H](O)[C@@H](O)[C@@H]1O	[H]OC([H])([H])[C@@]1([H])S[C@@]([H])(c2c([H])c(C([H])([H])c3c([H])c([H])c4c(c3[H])OC([H])([H])C([H])([H])O4)c3c(c2[H])C([H])([H])C([H])([H])O3)[C@]([H])(O[H])[C@@]([H])(O[H])[C@]1([H])O[H]	1.2149999999999994	446.5210000000002	5.591929714112815	0
CHEMBL3654936	COc1ccc(Cc2cc([C@@H]3O[C@H](CO)[C@@H](O)[C@H](O)[C@H]3O)c3c(c2Cl)SCCC3)cc1	[H]OC([H])([H])[C@@]1([H])O[C@@]([H])(c2c([H])c(C([H])([H])c3c([H])c([H])c(OC([H])([H])[H])c([H])c3[H])c(Cl)c3c2C([H])([H])C([H])([H])C([H])([H])S3)[C@]([H])(O[H])[C@@]([H])(O[H])[C@]1([H])O[H]	2.492600000000001	466.98300000000023	9.259637310505756	1
CHEMBL3654935	COc1ccc(Cc2cc([C@@H]3O[C@H](CO)[C@@H](O)[C@H](O)[C@H]3O)c3c(c2Cl)SCC3)cc1	[H]OC([H])([H])[C@@]1([H])O[C@@]([H])(c2c([H])c(C([H])([H])c3c([H])c([H])c(OC([H])([H])[H])c([H])c3[H])c(Cl)c3c2C([H])([H])C([H])([H])S3)[C@]([H])(O[H])[C@@]([H])(O[H])[C@]1([H])O[H]	2.1025000000000005	452.9560000000002	9.044793462458058	1
CHEMBL4084816	Cc1ccc(CCC(=O)c2c(O)cc(O)cc2O)cc1	[H]Oc1c([H])c(O[H])c(C(=O)C([H])([H])C([H])([H])c2c([H])c([H])c(C([H])([H])[H])c([H])c2[H])c(O[H])c1[H]	2.927320000000001	272.29999999999995	4.7447274948966935	0
CHEMBL4082294	CCOc1ccc(/C=C/C(=O)c2c(O)cc(O)cc2O)cc1	[H]Oc1c([H])c(O[H])c(C(=O)/C([H])=C(\[H])c2c([H])c([H])c(OC([H])([H])C([H])([H])[H])c([H])c2[H])c(O[H])c1[H]	3.098200000000001	300.31	4.585026652029182	0
CHEMBL5202047	CCOc1ccc(Cc2cc([C@H]3O[C@@H](SC)[C@H](O)[C@@H](O)[C@@H]3O)ccc2Cl)cc1	[H]O[C@@]1([H])[C@]([H])(O[H])[C@@]([H])(c2c([H])c([H])c(Cl)c(C([H])([H])c3c([H])c([H])c(OC([H])([H])C([H])([H])[H])c([H])c3[H])c2[H])O[C@@]([H])(SC([H])([H])[H])[C@]1([H])O[H]	3.1726000000000023	424.9460000000001	8.744727494896694	1
CHEMBL3654934	OC[C@H]1O[C@@H](c2cc(Cc3ccc(N4CCC4)cc3)c(Cl)c3c2CCC3)[C@H](O)[C@@H](O)[C@@H]1O	[H]OC([H])([H])[C@@]1([H])O[C@@]([H])(c2c([H])c(C([H])([H])c3c([H])c([H])c(N4C([H])([H])C([H])([H])C4([H])[H])c([H])c3[H])c(Cl)c3c2C([H])([H])C([H])([H])C3([H])[H])[C@]([H])(O[H])[C@@]([H])(O[H])[C@]1([H])O[H]	2.1444999999999994	459.9700000000002	8.756961951313706	1
CHEMBL3654933	CCc1ccc(Cc2cc([C@@H]3O[C@H](CO)[C@@H](O)[C@H](O)[C@H]3O)c3c(c2C(F)F)CCC3)cc1	[H]OC([H])([H])[C@@]1([H])O[C@@]([H])(c2c([H])c(C([H])([H])c3c([H])c([H])c(C([H])([H])C([H])([H])[H])c([H])c3[H])c(C([H])(F)F)c3c2C([H])([H])C([H])([H])C3([H])[H])[C@]([H])(O[H])[C@@]([H])(O[H])[C@]1([H])O[H]	2.781000000000001	448.5060000000002	9.143875555757699	1
CHEMBL3109020	CCc1ccc(Cc2cn([C@@H]3O[C@H](CO)[C@@H](O)[C@H](O)[C@H]3O)c3cccc(F)c23)cc1	[H]OC([H])([H])[C@@]1([H])O[C@@]([H])(n2c([H])c(C([H])([H])c3c([H])c([H])c(C([H])([H])C([H])([H])[H])c([H])c3[H])c3c(F)c([H])c([H])c([H])c32)[C@]([H])(O[H])[C@@]([H])(O[H])[C@]1([H])O[H]	1.9059999999999993	415.46100000000007	8.2839966563652	1
CHEMBL3654932	CCc1ccc(Cc2cc([C@@H]3O[C@H](CO)[C@@H](O)[C@H](O)[C@H]3O)c3c(c2Cl)CCC3)cc1	[H]OC([H])([H])[C@@]1([H])O[C@@]([H])(c2c([H])c(C([H])([H])c3c([H])c([H])c(C([H])([H])C([H])([H])[H])c([H])c3[H])c(Cl)c3c2C([H])([H])C([H])([H])C3([H])[H])[C@]([H])(O[H])[C@@]([H])(O[H])[C@]1([H])O[H]	2.496800000000001	432.9440000000002	9.200659450546418	1
CHEMBL3912766	COc1ccc(Cc2c(O[C@@H]3O[C@H](CO)[C@@H](O)[C@H](O)[C@H]3O)n[nH]c2C(F)(F)F)cc1	[H]OC([H])([H])[C@@]1([H])O[C@@]([H])(Oc2nn([H])c(C(F)(F)F)c2C([H])([H])c2c([H])c([H])c(OC([H])([H])[H])c([H])c2[H])[C@]([H])(O[H])[C@@]([H])(O[H])[C@]1([H])O[H]	0.2066	434.3670000000001	6.3819519032879075	1
CHEMBL3654931	COc1ccc(Cc2cc([C@@H]3O[C@H](CO)[C@@H](O)[C@H](O)[C@H]3O)c3c(c2C(F)F)CCC3)cc1	[H]OC([H])([H])[C@@]1([H])O[C@@]([H])(c2c([H])c(C([H])([H])c3c([H])c([H])c(OC([H])([H])[H])c([H])c3[H])c(C([H])(F)F)c3c2C([H])([H])C([H])([H])C3([H])[H])[C@]([H])(O[H])[C@@]([H])(O[H])[C@]1([H])O[H]	2.2272000000000003	450.4780000000002	9.136677139879545	1
CHEMBL1784425	C=CCOCc1cc(Cl)c(Cc2ncc(-c3cccs3)s2)cc1[C@@H]1O[C@H](CO)[C@@H](O)[C@H](O)[C@H]1O	[H]OC([H])([H])[C@@]1([H])O[C@@]([H])(c2c([H])c(C([H])([H])c3nc([H])c(-c4sc([H])c([H])c4[H])s3)c(Cl)c([H])c2C([H])([H])OC([H])([H])C([H])=C([H])[H])[C@]([H])(O[H])[C@@]([H])(O[H])[C@]1([H])O[H]	3.3333000000000035	524.0600000000003	7.790484985457369	1
CHEMBL1784431	OC[C@H]1O[C@@H](c2cc(Cc3ncc(-c4ccc(F)cc4)s3)c(Cl)cc2F)[C@H](O)[C@@H](O)[C@@H]1O	[H]OC([H])([H])[C@@]1([H])O[C@@]([H])(c2c([H])c(C([H])([H])c3nc([H])c(-c4c([H])c([H])c(F)c([H])c4[H])s3)c(Cl)c([H])c2F)[C@]([H])(O[H])[C@@]([H])(O[H])[C@]1([H])O[H]	2.8474000000000026	483.92	7.562249437179612	1
CHEMBL1784432	OC[C@H]1O[C@@H](c2cc(Cc3ncc(-c4ccco4)s3)c(Cl)cc2Cl)[C@H](O)[C@@H](O)[C@@H]1O	[H]OC([H])([H])[C@@]1([H])O[C@@]([H])(c2c([H])c(C([H])([H])c3nc([H])c(-c4oc([H])c([H])c4[H])s3)c(Cl)c([H])c2Cl)[C@]([H])(O[H])[C@@]([H])(O[H])[C@]1([H])O[H]	2.815600000000003	472.34600000000006	8.649751981665837	1
CHEMBL5267190	CCOc1ccc(Cc2cc([C@]34CO[C@](CO)(O3)[C@@H](O)[C@H](O)[C@H]4O)ccc2Cl)cc1	[H]OC([H])([H])[C@@]12OC([H])([H])[C@@](c3c([H])c([H])c(Cl)c(C([H])([H])c4c([H])c([H])c(OC([H])([H])C([H])([H])[H])c([H])c4[H])c3[H])(O1)[C@]([H])(O[H])[C@@]([H])(O[H])[C@]2([H])O[H]	1.3564999999999998	436.88800000000015	6.146301788223826	1
CHEMBL3654930	OC[C@H]1O[C@@H](c2cc(Cc3ccc(OC4CCC4)cc3)c(Cl)c3c2CCO3)[C@H](O)[C@@H](O)[C@@H]1O	[H]OC([H])([H])[C@@]1([H])O[C@@]([H])(c2c([H])c(C([H])([H])c3c([H])c([H])c(OC4([H])C([H])([H])C([H])([H])C4([H])[H])c([H])c3[H])c(Cl)c3c2C([H])([H])C([H])([H])O3)[C@]([H])(O[H])[C@@]([H])(O[H])[C@]1([H])O[H]	2.311900000000001	476.95300000000015	8.549750891680638	1
CHEMBL3654929	OC[C@H]1O[C@@H](c2cc(Cc3ccc(C4CCCC4)cc3)c(Cl)c3c2CCO3)[C@H](O)[C@@H](O)[C@@H]1O	[H]OC([H])([H])[C@@]1([H])O[C@@]([H])(c2c([H])c(C([H])([H])c3c([H])c([H])c(C4([H])C([H])([H])C([H])([H])C([H])([H])C4([H])[H])c([H])c3[H])c(Cl)c3c2C([H])([H])C([H])([H])O3)[C@]([H])(O[H])[C@@]([H])(O[H])[C@]1([H])O[H]	3.038200000000001	474.98100000000017	8.935542010773082	1
CHEMBL5182632	COc1ccc(Cc2cc([C@H]3O[C@@H](SC)[C@H](O)[C@@H](O)[C@@H]3O)ccc2Cl)cc1	[H]O[C@@]1([H])[C@]([H])(O[H])[C@@]([H])(c2c([H])c([H])c(Cl)c(C([H])([H])c3c([H])c([H])c(OC([H])([H])[H])c([H])c3[H])c2[H])O[C@@]([H])(SC([H])([H])[H])[C@]1([H])O[H]	2.782500000000001	410.91900000000004	8.67778070526608	1
CHEMBL3654928	OC[C@H]1O[C@@H](c2cc(Cc3ccc(OC4CCCC4)cc3)c(Cl)c3c2CCO3)[C@H](O)[C@@H](O)[C@@H]1O	[H]OC([H])([H])[C@@]1([H])O[C@@]([H])(c2c([H])c(C([H])([H])c3c([H])c([H])c(OC4([H])C([H])([H])C([H])([H])C([H])([H])C4([H])[H])c([H])c3[H])c(Cl)c3c2C([H])([H])C([H])([H])O3)[C@]([H])(O[H])[C@@]([H])(O[H])[C@]1([H])O[H]	2.702000000000002	490.9800000000002	8.795880017344075	1
CHEMBL4791676	Cc1[nH]nc(O[C@@H]2O[C@H](CO)[C@@H](O)[C@H](O)[C@H]2O)c1CCCc1ccccc1	[H]OC([H])([H])[C@@]1([H])O[C@@]([H])(Oc2nn([H])c(C([H])([H])[H])c2C([H])([H])C([H])([H])C([H])([H])c2c([H])c([H])c([H])c([H])c2[H])[C@]([H])(O[H])[C@@]([H])(O[H])[C@]1([H])O[H]	0.07211999999999946	378.425	5.403402904373539	0
CHEMBL6013432	CS[C@H]1O[C@@H](c2ccc(C)c(Cc3ccc(OCCCC(=O)NC(C)CO)cc3)c2)[C@H](O)[C@@H](O)[C@@H]1O	[H]OC([H])([H])C([H])(N([H])C(=O)C([H])([H])C([H])([H])C([H])([H])Oc1c([H])c([H])c(C([H])([H])c2c([H])c([C@]3([H])O[C@]([H])(SC([H])([H])[H])[C@@]([H])(O[H])[C@]([H])(O[H])[C@@]3([H])O[H])c([H])c([H])c2C([H])([H])[H])c([H])c1[H])C([H])([H])[H]	2.0849199999999986	519.6600000000001	8	1
CHEMBL5987633	CS[C@H]1O[C@@H](c2ccc(C)c(Cc3ccc(OCCCC(=O)N[C@@H](CC(N)=O)C(N)=O)cc3)c2)[C@H](O)[C@@H](O)[C@@H]1O	[H]O[C@@]1([H])[C@]([H])(O[H])[C@@]([H])(SC([H])([H])[H])O[C@@]([H])(c2c([H])c([H])c(C([H])([H])[H])c(C([H])([H])c3c([H])c([H])c(OC([H])([H])C([H])([H])C([H])([H])C(=O)N([H])[C@]([H])(C(=O)N([H])[H])C([H])([H])C(=O)N([H])[H])c([H])c3[H])c2[H])[C@]1([H])O[H]	0.43342000000000375	575.6840000000005	8	1
CHEMBL6044034	CS[C@H]1O[C@@H](c2ccc(C)c(Cc3ccc(CCCCCNC(=O)NC(C)(C)CO)cc3)c2)[C@H](O)[C@@H](O)[C@@H]1O	[H]OC([H])([H])C(N([H])C(=O)N([H])C([H])([H])C([H])([H])C([H])([H])C([H])([H])C([H])([H])c1c([H])c([H])c(C([H])([H])c2c([H])c([C@]3([H])O[C@]([H])(SC([H])([H])[H])[C@@]([H])(O[H])[C@]([H])(O[H])[C@@]3([H])O[H])c([H])c([H])c2C([H])([H])[H])c([H])c1[H])(C([H])([H])[H])C([H])([H])[H]	3.2118200000000012	560.7570000000001	8	1
CHEMBL5874990	CS[C@H]1O[C@@H](c2ccc(C)c(Cc3ccc(CCCCCCC(=O)NC(C)(C)CO)cc3)c2)[C@H](O)[C@@H](O)[C@@H]1O	[H]OC([H])([H])C(N([H])C(=O)C([H])([H])C([H])([H])C([H])([H])C([H])([H])C([H])([H])C([H])([H])c1c([H])c([H])c(C([H])([H])c2c([H])c([C@]3([H])O[C@]([H])(SC([H])([H])[H])[C@@]([H])(O[H])[C@]([H])(O[H])[C@@]3([H])O[H])c([H])c([H])c2C([H])([H])[H])c([H])c1[H])(C([H])([H])[H])C([H])([H])[H]	3.809020000000003	559.7690000000001	8	1
CHEMBL5896578	CS[C@H]1O[C@@H](c2ccc(Cl)c(Cc3ccc(OCCCC(=O)NCC(C)(C)C(N)=O)cc3)c2)[C@H](O)[C@@H](O)[C@@H]1O	[H]O[C@@]1([H])[C@]([H])(O[H])[C@@]([H])(SC([H])([H])[H])O[C@@]([H])(c2c([H])c([H])c(Cl)c(C([H])([H])c3c([H])c([H])c(OC([H])([H])C([H])([H])C([H])([H])C(=O)N([H])C([H])([H])C(C(=O)N([H])[H])(C([H])([H])[H])C([H])([H])[H])c([H])c3[H])c2[H])[C@]1([H])O[H]	2.5606000000000013	581.1310000000005	8	1
CHEMBL5837135	COCCOCCOc1ccc(Cc2cc([C@@H]3O[C@H](SC)[C@@H](O)[C@H](O)[C@H]3O)ccc2C)cc1	[H]O[C@@]1([H])[C@]([H])(O[H])[C@@]([H])(SC([H])([H])[H])O[C@@]([H])(c2c([H])c([H])c(C([H])([H])[H])c(C([H])([H])c3c([H])c([H])c(OC([H])([H])C([H])([H])OC([H])([H])C([H])([H])OC([H])([H])[H])c([H])c3[H])c2[H])[C@]1([H])O[H]	2.4707200000000014	478.6070000000003	8	1
CHEMBL4281880	Cc1cc(O)c([C@@H]2O[C@H](CO)[C@@H](O)[C@H](O)[C@H]2O)cc1Cc1ccc(CCCNC(=O)NC(CO)(CO)CO)cc1	[H]Oc1c([H])c(C([H])([H])[H])c(C([H])([H])c2c([H])c([H])c(C([H])([H])C([H])([H])C([H])([H])N([H])C(=O)N([H])C(C([H])([H])O[H])(C([H])([H])O[H])C([H])([H])O[H])c([H])c2[H])c([H])c1[C@]1([H])O[C@]([H])(C([H])([H])O[H])[C@@]([H])(O[H])[C@]([H])(O[H])[C@@]1([H])O[H]	-1.24618	564.6320000000004	8.154901959985743	1
CHEMBL4279495	Cc1cc(O)c([C@@H]2O[C@H](CO)[C@@H](O)[C@H](O)[C@H]2O)cc1Cc1ccc(/C=C/CC(=O)NC(C)(C)C(N)=O)cc1	[H]Oc1c([H])c(C([H])([H])[H])c(C([H])([H])c2c([H])c([H])c(/C([H])=C(\[H])C([H])([H])C(=O)N([H])C(C(=O)N([H])[H])(C([H])([H])[H])C([H])([H])[H])c([H])c2[H])c([H])c1[C@]1([H])O[C@]([H])(C([H])([H])O[H])[C@@]([H])(O[H])[C@]([H])(O[H])[C@@]1([H])O[H]	0.5897199999999996	528.6020000000002	8.154901959985743	1
CHEMBL4280615	Cc1cc(O)c([C@@H]2S[C@H](CO)[C@@H](O)[C@H](O)[C@H]2O)cc1Cc1ccc(OC(C)C)cc1	[H]Oc1c([H])c(C([H])([H])[H])c(C([H])([H])c2c([H])c([H])c(OC([H])(C([H])([H])[H])C([H])([H])[H])c([H])c2[H])c([H])c1[C@]1([H])S[C@]([H])(C([H])([H])O[H])[C@@]([H])(O[H])[C@]([H])(O[H])[C@@]1([H])O[H]	2.31012	434.5540000000001	8.522878745280337	1
CHEMBL3654927	OC[C@H]1O[C@@H](c2cc(Cc3ccc4c(c3)NCCO4)c(Cl)c3c2CCO3)[C@H](O)[C@@H](O)[C@@H]1O	[H]OC([H])([H])[C@@]1([H])O[C@@]([H])(c2c([H])c(C([H])([H])c3c([H])c([H])c4c(c3[H])N([H])C([H])([H])C([H])([H])O4)c(Cl)c3c2C([H])([H])C([H])([H])O3)[C@]([H])(O[H])[C@@]([H])(O[H])[C@]1([H])O[H]	1.1848999999999994	463.91400000000016	8.254925208417943	1
CHEMBL3654926	OC[C@H]1O[C@@H](c2cc(Cc3ccc4c(c3)NCCC4)c(Cl)c3c2CCO3)[C@H](O)[C@@H](O)[C@@H]1O	[H]OC([H])([H])[C@@]1([H])O[C@@]([H])(c2c([H])c(C([H])([H])c3c([H])c([H])c4c(c3[H])N([H])C([H])([H])C([H])([H])C4([H])[H])c(Cl)c3c2C([H])([H])C([H])([H])O3)[C@]([H])(O[H])[C@@]([H])(O[H])[C@]1([H])O[H]	1.7387000000000001	461.9420000000002	8.603800652904264	1
CHEMBL3654925	CCCc1c(Cc2ccc(OCC)cc2)cc([C@@H]2O[C@H](CO)[C@@H](O)[C@H](O)[C@H]2O)c2c1OCC2	[H]OC([H])([H])[C@@]1([H])O[C@@]([H])(c2c([H])c(C([H])([H])c3c([H])c([H])c(OC([H])([H])C([H])([H])[H])c([H])c3[H])c(C([H])([H])C([H])([H])C([H])([H])[H])c3c2C([H])([H])C([H])([H])O3)[C@]([H])(O[H])[C@@]([H])(O[H])[C@]1([H])O[H]	2.0784	458.5510000000003	8.2518119729938	1
CHEMBL3654924	CCOc1ccc(Cc2cc([C@@H]3O[C@H](CO)[C@@H](O)[C@H](O)[C@H]3O)c3c(c2C2CC2)OCC3)cc1	[H]OC([H])([H])[C@@]1([H])O[C@@]([H])(c2c([H])c(C([H])([H])c3c([H])c([H])c(OC([H])([H])C([H])([H])[H])c([H])c3[H])c(C3([H])C([H])([H])C3([H])[H])c3c2C([H])([H])C([H])([H])O3)[C@]([H])(O[H])[C@@]([H])(O[H])[C@]1([H])O[H]	2.0033	456.53500000000025	7.860120913598763	1
CHEMBL1779222	O=C1COc2c(cc(Cl)cc2[N+](=O)[O-])N1Cc1nnc(-c2ccccn2)n1CCC(F)(F)F	[H]c1nc(-c2nnc(C([H])([H])N3C(=O)C([H])([H])Oc4c3c([H])c(Cl)c([H])c4[N+](=O)[O-])n2C([H])([H])C([H])([H])C(F)(F)F)c([H])c([H])c1[H]	3.7797000000000027	482.80600000000015	7.3872161432802645	1
CHEMBL3288754	CN1C(=O)N(c2ccc(Cc3cc([C@@H]4O[C@H](CO)[C@@H](O)[C@H](O)[C@H]4O)ccc3Cl)cc2)C(C)(C)C1=O	[H]OC([H])([H])[C@@]1([H])O[C@@]([H])(c2c([H])c([H])c(Cl)c(C([H])([H])c3c([H])c([H])c(N4C(=O)N(C([H])([H])[H])C(=O)C4(C([H])([H])[H])C([H])([H])[H])c([H])c3[H])c2[H])[C@]([H])(O[H])[C@@]([H])(O[H])[C@]1([H])O[H]	1.6226999999999998	504.9670000000002	6.605548319173784	1
CHEMBL3288755	CCN1C(=O)CN(c2ccc(Cc3cc([C@@H]4O[C@H](CO)[C@@H](O)[C@H](O)[C@H]4O)ccc3Cl)cc2)C1=O	[H]OC([H])([H])[C@@]1([H])O[C@@]([H])(c2c([H])c([H])c(Cl)c(C([H])([H])c3c([H])c([H])c(N4C(=O)N(C([H])([H])C([H])([H])[H])C(=O)C4([H])[H])c([H])c3[H])c2[H])[C@]([H])(O[H])[C@@]([H])(O[H])[C@]1([H])O[H]	1.2341999999999997	490.9400000000002	7.962573502059376	1
CHEMBL3654923	CCOc1ccc(Cc2cc([C@@H]3O[C@H](CO)[C@@H](O)[C@H](O)[C@H]3O)c3c(c2Cl)OCC3OC)cc1	[H]OC([H])([H])[C@@]1([H])O[C@@]([H])(c2c([H])c(C([H])([H])c3c([H])c([H])c(OC([H])([H])C([H])([H])[H])c([H])c3[H])c(Cl)c3c2C([H])(OC([H])([H])[H])C([H])([H])O3)[C@]([H])(O[H])[C@@]([H])(O[H])[C@]1([H])O[H]	1.9243000000000001	480.94100000000014	8.046240308266771	1
CHEMBL3654922	CCOc1ccc(Cc2cc([C@@H]3O[C@H](CO)[C@@H](O)[C@H](O)[C@H]3O)c3c(c2Cl)OCC3=O)cc1	[H]OC([H])([H])[C@@]1([H])O[C@@]([H])(c2c([H])c(C([H])([H])c3c([H])c([H])c(OC([H])([H])C([H])([H])[H])c([H])c3[H])c(Cl)c3c2C(=O)C([H])([H])O3)[C@]([H])(O[H])[C@@]([H])(O[H])[C@]1([H])O[H]	1.4195	464.89800000000014	7.978810700930062	1
CHEMBL3654921	CCOc1ccc(Cc2cc([C@@H]3O[C@H](CO)[C@@H](O)[C@H](O)[C@H]3O)c3c(c2Cl)OCC3(C)C)cc1	[H]OC([H])([H])[C@@]1([H])O[C@@]([H])(c2c([H])c(C([H])([H])c3c([H])c([H])c(OC([H])([H])C([H])([H])[H])c([H])c3[H])c(Cl)c3c2C(C([H])([H])[H])(C([H])([H])[H])C([H])([H])O3)[C@]([H])(O[H])[C@@]([H])(O[H])[C@]1([H])O[H]	2.5144000000000015	478.96900000000016	8.739928612014925	1
CHEMBL3654920	CCOc1ccc(Cc2cc([C@@H]3O[C@H](CO)[C@@H](O)[C@H](O)[C@H]3O)c3c(c2Cl)OCC3C)cc1	[H]OC([H])([H])[C@@]1([H])O[C@@]([H])(c2c([H])c(C([H])([H])c3c([H])c([H])c(OC([H])([H])C([H])([H])[H])c([H])c3[H])c(Cl)c3c2C([H])(C([H])([H])[H])C([H])([H])O3)[C@]([H])(O[H])[C@@]([H])(O[H])[C@]1([H])O[H]	2.3403000000000005	464.9420000000001	9.06198090252379	1
CHEMBL3654919	CCOc1ccc(Cc2cc([C@@H]3O[C@H](CO)[C@@H](O)[C@H](O)[C@H]3O)c3c(c2Cl)C(C)(C)CO3)cc1	[H]OC([H])([H])[C@@]1([H])O[C@@]([H])(c2c([H])c(C([H])([H])c3c([H])c([H])c(OC([H])([H])C([H])([H])[H])c([H])c3[H])c(Cl)c3c2OC([H])([H])C3(C([H])([H])[H])C([H])([H])[H])[C@]([H])(O[H])[C@@]([H])(O[H])[C@]1([H])O[H]	2.5144000000000006	478.96900000000016	8.380906669373257	1
CHEMBL3654918	CCOc1ccc(Cc2cc([C@@H]3O[C@H](CO)[C@@H](O)[C@H](O)[C@H]3O)c3c(c2Cl)C(C)CO3)cc1	[H]OC([H])([H])[C@@]1([H])O[C@@]([H])(c2c([H])c(C([H])([H])c3c([H])c([H])c(OC([H])([H])C([H])([H])[H])c([H])c3[H])c(Cl)c3c2OC([H])([H])C3([H])C([H])([H])[H])[C@]([H])(O[H])[C@@]([H])(O[H])[C@]1([H])O[H]	2.3403000000000005	464.9420000000001	8.701146923590294	1
CHEMBL3654917	OC[C@H]1O[C@@H](c2ccc(Cl)c(Cc3ccc(N4CCCC4)cc3)c2)[C@H](O)[C@@H](O)[C@@H]1O	[H]OC([H])([H])[C@@]1([H])O[C@@]([H])(c2c([H])c([H])c(Cl)c(C([H])([H])c3c([H])c([H])c(N4C([H])([H])C([H])([H])C([H])([H])C4([H])[H])c([H])c3[H])c2[H])[C@]([H])(O[H])[C@@]([H])(O[H])[C@]1([H])O[H]	2.0459	433.9320000000002	8.66354026615147	1
CHEMBL3654916	CCOc1ccc(Cc2cc([C@@H]3O[C@H](CO)[C@@H](O)[C@H](O)[C@H]3O)c3c(c2Cl)CC(C)(C)O3)cc1	[H]OC([H])([H])[C@@]1([H])O[C@@]([H])(c2c([H])c(C([H])([H])c3c([H])c([H])c(OC([H])([H])C([H])([H])[H])c([H])c3[H])c(Cl)c3c2OC(C([H])([H])[H])(C([H])([H])[H])C3([H])[H])[C@]([H])(O[H])[C@@]([H])(O[H])[C@]1([H])O[H]	2.5579000000000005	478.96900000000016	8.896196279044043	1
CHEMBL3654915	COc1ccc(Cc2cc([C@@H]3O[C@H](CO)[C@@H](O)[C@H](O)[C@H]3O)c3c(c2Cl)CC(C)(C)O3)cc1	[H]OC([H])([H])[C@@]1([H])O[C@@]([H])(c2c([H])c(C([H])([H])c3c([H])c([H])c(OC([H])([H])[H])c([H])c3[H])c(Cl)c3c2OC(C([H])([H])[H])(C([H])([H])[H])C3([H])[H])[C@]([H])(O[H])[C@@]([H])(O[H])[C@]1([H])O[H]	2.1678	464.94200000000023	8.79317412396815	1
CHEMBL3654914	COc1ccc(Cc2cc([C@@H]3O[C@H](CO)[C@@H](O)[C@H](O)[C@H]3O)c3c(c2Cl)C(C)(C)CO3)cc1	[H]OC([H])([H])[C@@]1([H])O[C@@]([H])(c2c([H])c(C([H])([H])c3c([H])c([H])c(OC([H])([H])[H])c([H])c3[H])c(Cl)c3c2OC([H])([H])C3(C([H])([H])[H])C([H])([H])[H])[C@]([H])(O[H])[C@@]([H])(O[H])[C@]1([H])O[H]	2.1243000000000003	464.94200000000023	8.331614083309999	1
CHEMBL3654913	CCc1ccc(Cc2cc([C@@H]3O[C@H](CO)[C@@H](O)[C@H](O)[C@H]3O)c3c(c2Cl)C(C)(C)CO3)cc1	[H]OC([H])([H])[C@@]1([H])O[C@@]([H])(c2c([H])c(C([H])([H])c3c([H])c([H])c(C([H])([H])C([H])([H])[H])c([H])c3[H])c(Cl)c3c2OC([H])([H])C3(C([H])([H])[H])C([H])([H])[H])[C@]([H])(O[H])[C@@]([H])(O[H])[C@]1([H])O[H]	2.678100000000001	462.9700000000002	8.75448733218585	1
CHEMBL3654912	COc1ccc(Cc2cc([C@@H]3O[C@H](CO)[C@@H](O)[C@H](O)[C@H]3O)c3c(c2Cl)C(C)CO3)cc1	[H]OC([H])([H])[C@@]1([H])O[C@@]([H])(c2c([H])c(C([H])([H])c3c([H])c([H])c(OC([H])([H])[H])c([H])c3[H])c(Cl)c3c2OC([H])([H])C3([H])C([H])([H])[H])[C@]([H])(O[H])[C@@]([H])(O[H])[C@]1([H])O[H]	1.9502000000000002	450.9150000000002	8.913640169325252	1
CHEMBL3654911	CCc1ccc(Cc2cc([C@@H]3O[C@H](CO)[C@@H](O)[C@H](O)[C@H]3O)c3c(c2Cl)C(C)CO3)cc1	[H]OC([H])([H])[C@@]1([H])O[C@@]([H])(c2c([H])c(C([H])([H])c3c([H])c([H])c(C([H])([H])C([H])([H])[H])c([H])c3[H])c(Cl)c3c2OC([H])([H])C3([H])C([H])([H])[H])[C@]([H])(O[H])[C@@]([H])(O[H])[C@]1([H])O[H]	2.504000000000001	448.94300000000015	9.050122295963126	1
CHEMBL3654910	CCc1ccc(Cc2cc([C@@H]3O[C@H](CO)[C@@H](O)[C@H](O)[C@H]3O)c3c(c2Cl)NCCO3)cc1	[H]OC([H])([H])[C@@]1([H])O[C@@]([H])(c2c([H])c(C([H])([H])c3c([H])c([H])c(C([H])([H])C([H])([H])[H])c([H])c3[H])c(Cl)c3c2OC([H])([H])C([H])([H])N3[H])[C@]([H])(O[H])[C@@]([H])(O[H])[C@]1([H])O[H]	1.812399999999999	449.93100000000015	8.498940737782249	1
CHEMBL3654909	CCOc1ccc(Cc2cc([C@@H]3O[C@H](CO)[C@@H](O)[C@H](O)[C@H]3O)c3c(c2Cl)N(C)CCO3)cc1	[H]OC([H])([H])[C@@]1([H])O[C@@]([H])(c2c([H])c(C([H])([H])c3c([H])c([H])c(OC([H])([H])C([H])([H])[H])c([H])c3[H])c(Cl)c3c2OC([H])([H])C([H])([H])N3C([H])([H])[H])[C@]([H])(O[H])[C@@]([H])(O[H])[C@]1([H])O[H]	1.6729999999999998	479.95700000000016	8.213248577854438	1
CHEMBL3654908	CCOc1ccc(Cc2cc([C@@H]3O[C@H](CO)[C@@H](O)[C@H](O)[C@H]3O)c3c(c2Cl)NCCO3)cc1	[H]OC([H])([H])[C@@]1([H])O[C@@]([H])(c2c([H])c(C([H])([H])c3c([H])c([H])c(OC([H])([H])C([H])([H])[H])c([H])c3[H])c(Cl)c3c2OC([H])([H])C([H])([H])N3[H])[C@]([H])(O[H])[C@@]([H])(O[H])[C@]1([H])O[H]	1.6486999999999996	465.9300000000001	8.616184634019568	1
CHEMBL3654907	OC[C@H]1O[C@@H](c2ccc(Cl)c(Cc3ccc(N4CCOCC4)cc3)c2)[C@H](O)[C@@H](O)[C@@H]1O	[H]OC([H])([H])[C@@]1([H])O[C@@]([H])(c2c([H])c([H])c(Cl)c(C([H])([H])c3c([H])c([H])c(N4C([H])([H])C([H])([H])OC([H])([H])C4([H])[H])c([H])c3[H])c2[H])[C@]([H])(O[H])[C@@]([H])(O[H])[C@]1([H])O[H]	1.2822999999999998	449.9310000000002	8.041914151478915	1
CHEMBL3654906	CCN(CC)c1ccc(Cc2cc([C@@H]3O[C@H](CO)[C@@H](O)[C@H](O)[C@H]3O)ccc2Cl)cc1	[H]OC([H])([H])[C@@]1([H])O[C@@]([H])(c2c([H])c([H])c(Cl)c(C([H])([H])c3c([H])c([H])c(N(C([H])([H])C([H])([H])[H])C([H])([H])C([H])([H])[H])c([H])c3[H])c2[H])[C@]([H])(O[H])[C@@]([H])(O[H])[C@]1([H])O[H]	2.2919000000000005	435.94800000000015	7.049148541111453	1
CHEMBL3654905	COc1ccc(Cc2cc([C@@H]3O[C@H](CO)[C@@H](O)[C@H](O)[C@H]3O)c3c(c2Cl)OCC3)s1	[H]OC([H])([H])[C@@]1([H])O[C@@]([H])(c2c([H])c(C([H])([H])c3sc(OC([H])([H])[H])c([H])c3[H])c(Cl)c3c2C([H])([H])C([H])([H])O3)[C@]([H])(O[H])[C@@]([H])(O[H])[C@]1([H])O[H]	1.4506999999999994	442.9170000000002	8.425968732272281	1
CHEMBL3654904	OC[C@H]1O[C@@H](c2cc(Cc3ccc(SC4CC4)cc3)c(Cl)c3c2CCO3)[C@H](O)[C@@H](O)[C@@H]1O	[H]OC([H])([H])[C@@]1([H])O[C@@]([H])(c2c([H])c(C([H])([H])c3c([H])c([H])c(SC4([H])C([H])([H])C4([H])[H])c([H])c3[H])c(Cl)c3c2C([H])([H])C([H])([H])O3)[C@]([H])(O[H])[C@@]([H])(O[H])[C@]1([H])O[H]	2.635100000000001	478.9940000000002	8.72584215073632	1
CHEMBL3654903	CC(C)Oc1ccc(Cc2cc([C@@H]3O[C@H](CO)[C@@H](O)[C@H](O)[C@H]3O)c3c(c2Cl)OCC3)cc1	[H]OC([H])([H])[C@@]1([H])O[C@@]([H])(c2c([H])c(C([H])([H])c3c([H])c([H])c(OC([H])(C([H])([H])[H])C([H])([H])[H])c([H])c3[H])c(Cl)c3c2C([H])([H])C([H])([H])O3)[C@]([H])(O[H])[C@@]([H])(O[H])[C@]1([H])O[H]	2.1678	464.9420000000002	8.707743928643524	1
CHEMBL3654902	OC[C@H]1O[C@@H](c2cc(Cc3ccc(OC4COC4)cc3)c(Cl)c3c2CCO3)[C@H](O)[C@@H](O)[C@@H]1O	[H]OC([H])([H])[C@@]1([H])O[C@@]([H])(c2c([H])c(C([H])([H])c3c([H])c([H])c(OC4([H])C([H])([H])OC4([H])[H])c([H])c3[H])c(Cl)c3c2C([H])([H])C([H])([H])O3)[C@]([H])(O[H])[C@@]([H])(O[H])[C@]1([H])O[H]	1.1582	478.9250000000001	8.296708621881338	1
CHEMBL3654901	N#CCc1ccc(Cc2cc([C@@H]3O[C@H](CO)[C@@H](O)[C@H](O)[C@H]3O)c3c(c2Cl)OCC3)cc1	[H]OC([H])([H])[C@@]1([H])O[C@@]([H])(c2c([H])c(C([H])([H])c3c([H])c([H])c(C([H])([H])C#N)c([H])c3[H])c(Cl)c3c2C([H])([H])C([H])([H])O3)[C@]([H])(O[H])[C@@]([H])(O[H])[C@]1([H])O[H]	1.4466799999999997	445.89900000000017	8.742321425130816	1
CHEMBL3654900	COc1ccc(Cc2cc([C@@H]3O[C@H](CO)[C@@H](O)[C@H](O)[C@H]3O)c3occ(OC)c3c2Cl)cc1	[H]OC([H])([H])[C@@]1([H])O[C@@]([H])(c2c([H])c(C([H])([H])c3c([H])c([H])c(OC([H])([H])[H])c([H])c3[H])c(Cl)c3c(OC([H])([H])[H])c([H])oc23)[C@]([H])(O[H])[C@@]([H])(O[H])[C@]1([H])O[H]	2.2091	464.8980000000002	7.373659632624958	1
CHEMBL3654899	COc1ccc(Cc2cc([C@@H]3O[C@H](CO)[C@@H](O)[C@H](O)[C@H]3O)c3oc(C)c(OC)c3c2Cl)cc1	[H]OC([H])([H])[C@@]1([H])O[C@@]([H])(c2c([H])c(C([H])([H])c3c([H])c([H])c(OC([H])([H])[H])c([H])c3[H])c(Cl)c3c(OC([H])([H])[H])c(C([H])([H])[H])oc23)[C@]([H])(O[H])[C@@]([H])(O[H])[C@]1([H])O[H]	2.5175200000000006	478.92500000000024	7.306273051076353	1
CHEMBL6057176	CS[C@H]1O[C@@H](c2ccc(C)c(Cc3ccc(CCCC(=O)NC(C)(C)C(=O)N4CCN(C(=O)OC(C)(C)C)CC4)cc3)c2)[C@H](O)[C@@H](O)[C@@H]1O	[H]O[C@@]1([H])[C@]([H])(O[H])[C@@]([H])(SC([H])([H])[H])O[C@@]([H])(c2c([H])c([H])c(C([H])([H])[H])c(C([H])([H])c3c([H])c([H])c(C([H])([H])C([H])([H])C([H])([H])C(=O)N([H])C(C(=O)N4C([H])([H])C([H])([H])N(C(=O)OC(C([H])([H])[H])(C([H])([H])[H])C([H])([H])[H])C([H])([H])C4([H])[H])(C([H])([H])[H])C([H])([H])[H])c([H])c3[H])c2[H])[C@]1([H])O[H]	3.725720000000002	699.9110000000002	8	1
CHEMBL5868328	CS[C@H]1O[C@@H](c2ccc(C)c(Cc3ccc(OCCCC(=O)NC(C)(C)C(=O)NCCN(C)C)cc3)c2)[C@H](O)[C@@H](O)[C@@H]1O	[H]O[C@@]1([H])[C@]([H])(O[H])[C@@]([H])(SC([H])([H])[H])O[C@@]([H])(c2c([H])c([H])c(C([H])([H])[H])c(C([H])([H])c3c([H])c([H])c(OC([H])([H])C([H])([H])C([H])([H])C(=O)N([H])C(C(=O)N([H])C([H])([H])C([H])([H])N(C([H])([H])[H])C([H])([H])[H])(C([H])([H])[H])C([H])([H])[H])c([H])c3[H])c2[H])[C@]1([H])O[H]	2.1605200000000013	617.8090000000004	8	1
CHEMBL3654898	OC[C@H]1O[C@@H](c2cc(Cc3ccc(OC(F)(F)F)cc3)c(Cl)c3c2CCO3)[C@H](O)[C@@H](O)[C@@H]1O	[H]OC([H])([H])[C@@]1([H])O[C@@]([H])(c2c([H])c(C([H])([H])c3c([H])c([H])c(OC(F)(F)F)c([H])c3[H])c(Cl)c3c2C([H])([H])C([H])([H])O3)[C@]([H])(O[H])[C@@]([H])(O[H])[C@]1([H])O[H]	2.2792	490.85800000000023	8.96657624451305	1
CHEMBL3654897	OC[C@H]1O[C@@H](c2cc(Cc3ccc(N4CCC4)cc3)c(Cl)c3c2CCO3)[C@H](O)[C@@H](O)[C@@H]1O	[H]OC([H])([H])[C@@]1([H])O[C@@]([H])(c2c([H])c(C([H])([H])c3c([H])c([H])c(N4C([H])([H])C([H])([H])C4([H])[H])c([H])c3[H])c(Cl)c3c2C([H])([H])C([H])([H])O3)[C@]([H])(O[H])[C@@]([H])(O[H])[C@]1([H])O[H]	1.5906999999999998	461.9420000000002	8.45717457304082	1
CHEMBL2159096	OC[C@H]1O[C@@H](Oc2n[nH]c(C(F)(F)F)c2Cc2ccccc2)[C@H](O)[C@@H](O)[C@@H]1O	[H]OC([H])([H])[C@@]1([H])O[C@@]([H])(Oc2nn([H])c(C(F)(F)F)c2C([H])([H])c2c([H])c([H])c([H])c([H])c2[H])[C@]([H])(O[H])[C@@]([H])(O[H])[C@]1([H])O[H]	0.19800000000000006	404.341	6.465973893943865	1
CHEMBL3654896	OC[C@H]1O[C@@H](c2cc(Cc3ccc(OCCOC4CC4)cc3)c(Cl)c3c2CCO3)[C@H](O)[C@@H](O)[C@@H]1O	[H]OC([H])([H])[C@@]1([H])O[C@@]([H])(c2c([H])c(C([H])([H])c3c([H])c([H])c(OC([H])([H])C([H])([H])OC4([H])C([H])([H])C4([H])[H])c([H])c3[H])c(Cl)c3c2C([H])([H])C([H])([H])O3)[C@]([H])(O[H])[C@@]([H])(O[H])[C@]1([H])O[H]	1.9384000000000001	506.9790000000002	8.694648630553376	1
CHEMBL2430321	CCc1ccc(Cc2nn([C@@H]3O[C@H](CO)[C@@H](O)[C@H](O)[C@H]3O)c3ccccc23)cc1	[H]OC([H])([H])[C@@]1([H])O[C@@]([H])(n2nc(C([H])([H])c3c([H])c([H])c(C([H])([H])C([H])([H])[H])c([H])c3[H])c3c([H])c([H])c([H])c([H])c32)[C@]([H])(O[H])[C@@]([H])(O[H])[C@]1([H])O[H]	1.1618999999999995	398.45900000000006	7.161150909262744	1
CHEMBL2048492	CCOc1ccc(Cc2ccc(CC)cc2)cc1[C@@H]1C[C@H](CO)[C@@H](O)[C@H](O)[C@H]1O	[H]OC([H])([H])[C@@]1([H])C([H])([H])[C@@]([H])(c2c([H])c(C([H])([H])c3c([H])c([H])c(C([H])([H])C([H])([H])[H])c([H])c3[H])c([H])c([H])c2OC([H])([H])C([H])([H])[H])[C@]([H])(O[H])[C@@]([H])(O[H])[C@]1([H])O[H]	2.417000000000001	400.51500000000016	7.721246399047171	1
CHEMBL2048496	CCc1ccc(Cc2cc([C@@H]3C[C@H](CO)[C@@H](O)[C@H](O)[C@H]3O)c(OC)cc2OC)cc1	[H]OC([H])([H])[C@@]1([H])C([H])([H])[C@@]([H])(c2c([H])c(C([H])([H])c3c([H])c([H])c(C([H])([H])C([H])([H])[H])c([H])c3[H])c(OC([H])([H])[H])c([H])c2OC([H])([H])[H])[C@]([H])(O[H])[C@@]([H])(O[H])[C@]1([H])O[H]	2.0355000000000003	416.5140000000001	8.070581074285707	1
CHEMBL3654895	CN(C)c1ccc(Cc2cc([C@@H]3O[C@H](CO)[C@@H](O)[C@H](O)[C@H]3O)c3c(c2Cl)CCO3)cc1	[H]OC([H])([H])[C@@]1([H])O[C@@]([H])(c2c([H])c(C([H])([H])c3c([H])c([H])c(N(C([H])([H])[H])C([H])([H])[H])c([H])c3[H])c(Cl)c3c2OC([H])([H])C3([H])[H])[C@]([H])(O[H])[C@@]([H])(O[H])[C@]1([H])O[H]	1.4465999999999992	449.9310000000002	8.492144128304169	1
CHEMBL6036446	CS[C@H]1O[C@@H](c2ccc(Cl)c(Cc3ccc(OCCN)cc3)c2)[C@H](O)[C@@H](O)[C@@H]1O	[H]O[C@@]1([H])[C@]([H])(O[H])[C@@]([H])(SC([H])([H])[H])O[C@@]([H])(c2c([H])c([H])c(Cl)c(C([H])([H])c3c([H])c([H])c(OC([H])([H])C([H])([H])N([H])[H])c([H])c3[H])c2[H])[C@]1([H])O[H]	2.1114	439.96100000000024	8	1
CHEMBL6050721	CS[C@H]1O[C@@H](c2ccc(C)c(Cc3ccc(OCCCC(=O)NCCO)cc3)c2)[C@H](O)[C@@H](O)[C@@H]1O	[H]OC([H])([H])C([H])([H])N([H])C(=O)C([H])([H])C([H])([H])C([H])([H])Oc1c([H])c([H])c(C([H])([H])c2c([H])c([C@]3([H])O[C@]([H])(SC([H])([H])[H])[C@@]([H])(O[H])[C@]([H])(O[H])[C@@]3([H])O[H])c([H])c([H])c2C([H])([H])[H])c([H])c1[H]	1.696419999999999	505.63300000000015	8	1
CHEMBL5838702	CS[C@H]1O[C@@H](c2ccc(C)c(Cc3ccc(CCCCCNCc4ccccc4)cc3)c2)[C@H](O)[C@@H](O)[C@@H]1O	[H]O[C@@]1([H])[C@]([H])(O[H])[C@@]([H])(SC([H])([H])[H])O[C@@]([H])(c2c([H])c([H])c(C([H])([H])[H])c(C([H])([H])c3c([H])c([H])c(C([H])([H])C([H])([H])C([H])([H])C([H])([H])C([H])([H])N([H])C([H])([H])c4c([H])c([H])c([H])c([H])c4[H])c([H])c3[H])c2[H])[C@]1([H])O[H]	4.931520000000005	535.7500000000005	8	1
CHEMBL6030184	CS[C@H]1O[C@@H](c2ccc(C)c(Cc3ccc(OCCNC(=N)N)cc3)c2)[C@H](O)[C@@H](O)[C@@H]1O	[H]N=C(N([H])[H])N([H])C([H])([H])C([H])([H])Oc1c([H])c([H])c(C([H])([H])c2c([H])c([C@]3([H])O[C@]([H])(SC([H])([H])[H])[C@@]([H])(O[H])[C@]([H])(O[H])[C@@]3([H])O[H])c([H])c([H])c2C([H])([H])[H])c([H])c1[H]	1.2907899999999994	461.5840000000001	8	1
CHEMBL3654894	COc1ccc(Cc2cc([C@@H]3O[C@H](CO)[C@@H](O)[C@H](O)[C@H]3O)c3c(c2Cl)C(O)CO3)cc1	[H]OC1([H])c2c(Cl)c(C([H])([H])c3c([H])c([H])c(OC([H])([H])[H])c([H])c3[H])c([H])c([C@]3([H])O[C@]([H])(C([H])([H])O[H])[C@@]([H])(O[H])[C@]([H])(O[H])[C@@]3([H])O[H])c2OC1([H])[H]	0.8800999999999992	452.8870000000002	8.448550002027124	1
CHEMBL4450704	Cc1cc(C)c([C@@H]2O[C@H](CO)[C@@H](O)[C@H](O)[C@H]2O)cc1Cc1ccc(/C=C/C(C)(C)C(=O)NC(C)(C)CO)cc1	[H]OC([H])([H])C(N([H])C(=O)C(/C([H])=C(\[H])c1c([H])c([H])c(C([H])([H])c2c([H])c([C@]3([H])O[C@]([H])(C([H])([H])O[H])[C@@]([H])(O[H])[C@]([H])(O[H])[C@@]3([H])O[H])c(C([H])([H])[H])c([H])c2C([H])([H])[H])c([H])c1[H])(C([H])([H])[H])C([H])([H])[H])(C([H])([H])[H])C([H])([H])[H]	2.3356399999999997	541.6850000000002	8	1
CHEMBL6039782	CS[C@H]1O[C@@H](c2ccc(C)c(Cc3ccc(CCCCNC(=O)C4CCCC4)cc3)c2)[C@H](O)[C@@H](O)[C@@H]1O	[H]O[C@@]1([H])[C@]([H])(O[H])[C@@]([H])(SC([H])([H])[H])O[C@@]([H])(c2c([H])c([H])c(C([H])([H])[H])c(C([H])([H])c3c([H])c([H])c(C([H])([H])C([H])([H])C([H])([H])C([H])([H])N([H])C(=O)C4([H])C([H])([H])C([H])([H])C([H])([H])C4([H])[H])c([H])c3[H])c2[H])[C@]1([H])O[H]	4.058020000000004	527.7270000000004	8	1
CHEMBL5739855	CS[C@H]1O[C@@H](c2ccc(C)c(Cc3ccc(CCCC(=O)NC(C)(C)C(=O)NC4CCNCC4)cc3)c2)[C@H](O)[C@@H](O)[C@@H]1O	[H]O[C@@]1([H])[C@]([H])(O[H])[C@@]([H])(SC([H])([H])[H])O[C@@]([H])(c2c([H])c([H])c(C([H])([H])[H])c(C([H])([H])c3c([H])c([H])c(C([H])([H])C([H])([H])C([H])([H])C(=O)N([H])C(C(=O)N([H])C4([H])C([H])([H])C([H])([H])N([H])C([H])([H])C4([H])[H])(C([H])([H])[H])C([H])([H])[H])c([H])c3[H])c2[H])[C@]1([H])O[H]	2.514620000000002	613.8210000000004	8	1
CHEMBL5836819	CS[C@H]1O[C@@H](c2ccc(Cl)c(Cc3ccc(OCCCC(=O)NC(CO)(CO)CO)cc3)c2)[C@H](O)[C@@H](O)[C@@H]1O	[H]OC([H])([H])C(N([H])C(=O)C([H])([H])C([H])([H])C([H])([H])Oc1c([H])c([H])c(C([H])([H])c2c([H])c([C@]3([H])O[C@]([H])(SC([H])([H])[H])[C@@]([H])(O[H])[C@]([H])(O[H])[C@@]3([H])O[H])c([H])c([H])c2Cl)c([H])c1[H])(C([H])([H])O[H])C([H])([H])O[H]	0.7647999999999986	586.1030000000001	8	1
CHEMBL5813546	CS[C@H]1O[C@@H](c2ccc(C)c(Cc3ccc(OCCCC(=O)NC(C)(C)C(=O)NC4CCNCC4)cc3)c2)[C@H](O)[C@@H](O)[C@@H]1O	[H]O[C@@]1([H])[C@]([H])(O[H])[C@@]([H])(SC([H])([H])[H])O[C@@]([H])(c2c([H])c([H])c(C([H])([H])[H])c(C([H])([H])c3c([H])c([H])c(OC([H])([H])C([H])([H])C([H])([H])C(=O)N([H])C(C(=O)N([H])C4([H])C([H])([H])C([H])([H])N([H])C([H])([H])C4([H])[H])(C([H])([H])[H])C([H])([H])[H])c([H])c3[H])c2[H])[C@]1([H])O[H]	2.3509200000000026	629.8200000000003	8	1
CHEMBL5956275	CS[C@H]1O[C@@H](c2ccc(C)c(Cc3ccc(OCCCNC(C)(CO)CO)cc3)c2)[C@H](O)[C@@H](O)[C@@H]1O	[H]OC([H])([H])C(N([H])C([H])([H])C([H])([H])C([H])([H])Oc1c([H])c([H])c(C([H])([H])c2c([H])c([C@]3([H])O[C@]([H])(SC([H])([H])[H])[C@@]([H])(O[H])[C@]([H])(O[H])[C@@]3([H])O[H])c([H])c([H])c2C([H])([H])[H])c([H])c1[H])(C([H])([H])[H])C([H])([H])O[H]	1.530719999999999	521.6760000000003	8	1
CHEMBL4238635	O=[N+]([O-])OCCCOc1ccc(Cc2cc([C@@H]3O[C@H](CO)[C@@H](O)[C@H](O)[C@H]3O)ccc2Cl)cc1	[H]OC([H])([H])[C@@]1([H])O[C@@]([H])(c2c([H])c([H])c(Cl)c(C([H])([H])c3c([H])c([H])c(OC([H])([H])C([H])([H])C([H])([H])O[N+](=O)[O-])c([H])c3[H])c2[H])[C@]([H])(O[H])[C@@]([H])(O[H])[C@]1([H])O[H]	1.4228999999999996	483.9010000000002	6.900664722314042	1
CHEMBL3654893	COc1ccc(Cc2cc([C@@H]3O[C@H](CO)[C@@H](O)[C@H](O)[C@H]3O)c3c(c2Cl)C(=O)CO3)cc1	[H]OC([H])([H])[C@@]1([H])O[C@@]([H])(c2c([H])c(C([H])([H])c3c([H])c([H])c(OC([H])([H])[H])c([H])c3[H])c(Cl)c3c2OC([H])([H])C3=O)[C@]([H])(O[H])[C@@]([H])(O[H])[C@]1([H])O[H]	1.0293999999999999	450.8710000000002	7.454692883534176	1
CHEMBL5917067	CS[C@H]1O[C@@H](c2ccc(C)c(Cc3ccc(OCCCC(=O)NC(=O)C4CCCC4)cc3)c2)[C@H](O)[C@@H](O)[C@@H]1O	[H]O[C@@]1([H])[C@]([H])(O[H])[C@@]([H])(SC([H])([H])[H])O[C@@]([H])(c2c([H])c([H])c(C([H])([H])[H])c(C([H])([H])c3c([H])c([H])c(OC([H])([H])C([H])([H])C([H])([H])C(=O)N([H])C(=O)C4([H])C([H])([H])C([H])([H])C([H])([H])C4([H])[H])c([H])c3[H])c2[H])[C@]1([H])O[H]	3.420920000000003	557.7090000000005	8	1
CHEMBL5828034	CS[C@H]1O[C@@H](c2ccc(C)c(Cc3ccc(OCCCC(=O)NC(C)(C)C(=O)N4CCOCC4)cc3)c2)[C@H](O)[C@@H](O)[C@@H]1O	[H]O[C@@]1([H])[C@]([H])(O[H])[C@@]([H])(SC([H])([H])[H])O[C@@]([H])(c2c([H])c([H])c(C([H])([H])[H])c(C([H])([H])c3c([H])c([H])c(OC([H])([H])C([H])([H])C([H])([H])C(=O)N([H])C(C(=O)N4C([H])([H])C([H])([H])OC([H])([H])C4([H])[H])(C([H])([H])[H])C([H])([H])[H])c([H])c3[H])c2[H])[C@]1([H])O[H]	2.3415200000000005	616.7770000000004	8	1
CHEMBL5891233	CS[C@H]1O[C@@H](c2ccc(C)c(Cc3ccc(OCCCC(=O)NCC(C)(C)C(=O)N4CCN(C)CC4)cc3)c2)[C@H](O)[C@@H](O)[C@@H]1O	[H]O[C@@]1([H])[C@]([H])(O[H])[C@@]([H])(SC([H])([H])[H])O[C@@]([H])(c2c([H])c([H])c(C([H])([H])[H])c(C([H])([H])c3c([H])c([H])c(OC([H])([H])C([H])([H])C([H])([H])C(=O)N([H])C([H])([H])C(C(=O)N4C([H])([H])C([H])([H])N(C([H])([H])[H])C([H])([H])C4([H])[H])(C([H])([H])[H])C([H])([H])[H])c([H])c3[H])c2[H])[C@]1([H])O[H]	2.504320000000002	643.8470000000003	8	1
CHEMBL3654892	CCCOc1ccc(Cc2cc([C@@H]3O[C@H](CO)[C@@H](O)[C@H](O)[C@H]3O)c3c(c2Cl)OCC3)cc1	[H]OC([H])([H])[C@@]1([H])O[C@@]([H])(c2c([H])c(C([H])([H])c3c([H])c([H])c(OC([H])([H])C([H])([H])C([H])([H])[H])c([H])c3[H])c(Cl)c3c2C([H])([H])C([H])([H])O3)[C@]([H])(O[H])[C@@]([H])(O[H])[C@]1([H])O[H]	2.1694	464.9420000000002	8.913640169325252	1
CHEMBL5894256	CS[C@H]1O[C@@H](c2ccc(C)c(Cc3ccc(CCCC(=O)NCC(C)(C)C(=O)O)cc3)c2)[C@H](O)[C@@H](O)[C@@H]1O	[H]OC(=O)C(C([H])([H])[H])(C([H])([H])[H])C([H])([H])N([H])C(=O)C([H])([H])C([H])([H])C([H])([H])c1c([H])c([H])c(C([H])([H])c2c([H])c([C@]3([H])O[C@]([H])(SC([H])([H])[H])[C@@]([H])(O[H])[C@]([H])(O[H])[C@@]3([H])O[H])c([H])c([H])c2C([H])([H])[H])c([H])c1[H]	2.9786200000000003	545.6980000000001	8	1
CHEMBL5945961	CS[C@H]1O[C@@H](c2ccc(C)c(Cc3ccc(CCCc4nnn(CC(=O)N5CCN(C)CC5)n4)cc3)c2)[C@H](O)[C@@H](O)[C@@H]1O	[H]O[C@@]1([H])[C@]([H])(O[H])[C@@]([H])(SC([H])([H])[H])O[C@@]([H])(c2c([H])c([H])c(C([H])([H])[H])c(C([H])([H])c3c([H])c([H])c(C([H])([H])C([H])([H])C([H])([H])c4nnn(C([H])([H])C(=O)N5C([H])([H])C([H])([H])N(C([H])([H])[H])C([H])([H])C5([H])[H])n4)c([H])c3[H])c2[H])[C@]1([H])O[H]	1.364720000000002	610.7810000000004	8	1
CHEMBL5754933	CS[C@H]1O[C@@H](c2ccc(Cl)c(Cc3ccc(OCCNC(=O)OC(C)(C)C)cc3)c2)[C@H](O)[C@@H](O)[C@@H]1O	[H]O[C@@]1([H])[C@]([H])(O[H])[C@@]([H])(SC([H])([H])[H])O[C@@]([H])(c2c([H])c([H])c(Cl)c(C([H])([H])c3c([H])c([H])c(OC([H])([H])C([H])([H])N([H])C(=O)OC(C([H])([H])[H])(C([H])([H])[H])C([H])([H])[H])c([H])c3[H])c2[H])[C@]1([H])O[H]	3.6774000000000027	540.0780000000004	8	1
CHEMBL5965098	CS[C@H]1O[C@@H](c2ccc(C)c(Cc3ccc(CCCC(=O)NC(C)(C)CO)cc3)c2)[C@H](O)[C@@H](O)[C@@H]1O	[H]OC([H])([H])C(N([H])C(=O)C([H])([H])C([H])([H])C([H])([H])c1c([H])c([H])c(C([H])([H])c2c([H])c([C@]3([H])O[C@]([H])(SC([H])([H])[H])[C@@]([H])(O[H])[C@]([H])(O[H])[C@@]3([H])O[H])c([H])c([H])c2C([H])([H])[H])c([H])c1[H])(C([H])([H])[H])C([H])([H])[H]	2.63872	517.6880000000001	8	1
CHEMBL2172387	C#Cc1cc2c(cc1Cc1ccc(CC)cc1)[C@]1(OC2)O[C@H](CO)[C@@H](O)[C@H](O)[C@H]1O	[H]C#Cc1c([H])c2c(c([H])c1C([H])([H])c1c([H])c([H])c(C([H])([H])C([H])([H])[H])c([H])c1[H])[C@]1(OC2([H])[H])O[C@]([H])(C([H])([H])O[H])[C@@]([H])(O[H])[C@]([H])(O[H])[C@@]1([H])O[H]	0.9778999999999991	410.4660000000001	8.853871964321762	1
CHEMBL2172380	OC[C@H]1O[C@]2(OCc3ccc(Cc4ccc(F)cc4)cc32)[C@H](O)[C@@H](O)[C@@H]1O	[H]OC([H])([H])[C@@]1([H])O[C@]2(OC([H])([H])c3c([H])c([H])c(C([H])([H])c4c([H])c([H])c(F)c([H])c4[H])c([H])c32)[C@]([H])(O[H])[C@@]([H])(O[H])[C@]1([H])O[H]	0.5732999999999999	376.38000000000005	6.9111554372729955	1
CHEMBL3654891	OCCCOc1ccc(Cc2cc([C@@H]3O[C@H](CO)[C@@H](O)[C@H](O)[C@H]3O)c3c(c2Cl)OCC3)cc1	[H]OC([H])([H])C([H])([H])C([H])([H])Oc1c([H])c([H])c(C([H])([H])c2c([H])c([C@]3([H])O[C@]([H])(C([H])([H])O[H])[C@@]([H])(O[H])[C@]([H])(O[H])[C@@]3([H])O[H])c3c(c2Cl)OC([H])([H])C3([H])[H])c([H])c1[H]	1.1417999999999993	480.94100000000014	8.7281583934635	1
CHEMBL3654890	OC[C@H]1O[C@@H](c2cc(Cc3ccc(O)cc3)c(Cl)c3c2CCO3)[C@H](O)[C@@H](O)[C@@H]1O	[H]Oc1c([H])c([H])c(C([H])([H])c2c([H])c([C@]3([H])O[C@]([H])(C([H])([H])O[H])[C@@]([H])(O[H])[C@]([H])(O[H])[C@@]3([H])O[H])c3c(c2Cl)OC([H])([H])C3([H])[H])c([H])c1[H]	1.0861999999999996	422.8610000000002	8.787812395596042	1
CHEMBL3654889	OC[C@H]1O[C@@H](c2cc(Cc3ccc4c(c3)OCCO4)c(Cl)c3c2OCC3)[C@H](O)[C@@H](O)[C@@H]1O	[H]OC([H])([H])[C@@]1([H])O[C@@]([H])(c2c([H])c(C([H])([H])c3c([H])c([H])c4c(c3[H])OC([H])([H])C([H])([H])O4)c(Cl)c3c2OC([H])([H])C3([H])[H])[C@]([H])(O[H])[C@@]([H])(O[H])[C@]1([H])O[H]	1.1517999999999997	464.8980000000002	8.804100347590767	1
CHEMBL3654888	CN(C)c1ccc(Cc2cc([C@@H]3O[C@H](CO)[C@@H](O)[C@H](O)[C@H]3O)c3c(c2Cl)OCC3)cc1	[H]OC([H])([H])[C@@]1([H])O[C@@]([H])(c2c([H])c(C([H])([H])c3c([H])c([H])c(N(C([H])([H])[H])C([H])([H])[H])c([H])c3[H])c(Cl)c3c2C([H])([H])C([H])([H])O3)[C@]([H])(O[H])[C@@]([H])(O[H])[C@]1([H])O[H]	1.4465999999999992	449.9310000000002	8.954677021213342	1
CHEMBL3654350	CCOc1ccc(Cc2cc([C@@H]3O[C@H](CO)[C@@H](O)[C@H](O)[C@H]3O)c(OCC3CNC3)cc2Cl)cc1	[H]OC([H])([H])[C@@]1([H])O[C@@]([H])(c2c([H])c(C([H])([H])c3c([H])c([H])c(OC([H])([H])C([H])([H])[H])c([H])c3[H])c(Cl)c([H])c2OC([H])([H])C2([H])C([H])([H])N([H])C2([H])[H])[C@]([H])(O[H])[C@@]([H])(O[H])[C@]1([H])O[H]	1.4425999999999999	493.98400000000015	7.158640529545145	1
CHEMBL3654349	CCOc1ccc(Cc2cc([C@@H]3O[C@H](CO)[C@@H](O)[C@H](O)[C@H]3O)c(OCC3(F)COC3)cc2Cl)cc1	[H]OC([H])([H])[C@@]1([H])O[C@@]([H])(c2c([H])c(C([H])([H])c3c([H])c([H])c(OC([H])([H])C([H])([H])[H])c([H])c3[H])c(Cl)c([H])c2OC([H])([H])C2(F)C([H])([H])OC2([H])[H])[C@]([H])(O[H])[C@@]([H])(O[H])[C@]1([H])O[H]	1.9617	512.9580000000002	7.920818753952375	1
CHEMBL3654348	OC[C@H]1O[C@@H](c2ccc(Cl)c(Cc3ccc(OCCCC4(F)COC4)cc3)c2)[C@H](O)[C@@H](O)[C@@H]1O	[H]OC([H])([H])[C@@]1([H])O[C@@]([H])(c2c([H])c([H])c(Cl)c(C([H])([H])c3c([H])c([H])c(OC([H])([H])C([H])([H])C([H])([H])C4(F)C([H])([H])OC4([H])[H])c([H])c3[H])c2[H])[C@]([H])(O[H])[C@@]([H])(O[H])[C@]1([H])O[H]	2.343200000000001	496.95900000000023	8.958607314841775	1
CHEMBL3654347	OC[C@H]1O[C@@H](c2ccc(Cl)c(Cc3ccc(OCCCC4COC4)cc3)c2)[C@H](O)[C@@H](O)[C@@H]1O	[H]OC([H])([H])[C@@]1([H])O[C@@]([H])(c2c([H])c([H])c(Cl)c(C([H])([H])c3c([H])c([H])c(OC([H])([H])C([H])([H])C([H])([H])C4([H])C([H])([H])OC4([H])[H])c([H])c3[H])c2[H])[C@]([H])(O[H])[C@@]([H])(O[H])[C@]1([H])O[H]	2.2510999999999997	478.9690000000002	8.769551078621726	1
CHEMBL3654346	OC[C@H]1O[C@@H](c2ccc(Cl)c(Cc3ccc(OCC4CCO4)cc3)c2)[C@H](O)[C@@H](O)[C@@H]1O	[H]OC([H])([H])[C@@]1([H])O[C@@]([H])(c2c([H])c([H])c(Cl)c(C([H])([H])c3c([H])c([H])c(OC([H])([H])C4([H])OC([H])([H])C4([H])[H])c([H])c3[H])c2[H])[C@]([H])(O[H])[C@@]([H])(O[H])[C@]1([H])O[H]	1.6133999999999993	450.91500000000013	7.943095148663527	1
CHEMBL3654345	CCOc1ccc(Cc2cc([C@@H]3O[C@H](CO)[C@@H](O)[C@H](O)[C@H]3O)c(OCCCC3(F)COC3)cc2Cl)cc1	[H]OC([H])([H])[C@@]1([H])O[C@@]([H])(c2c([H])c(C([H])([H])c3c([H])c([H])c(OC([H])([H])C([H])([H])[H])c([H])c3[H])c(Cl)c([H])c2OC([H])([H])C([H])([H])C([H])([H])C2(F)C([H])([H])OC2([H])[H])[C@]([H])(O[H])[C@@]([H])(O[H])[C@]1([H])O[H]	2.7419000000000016	541.0120000000004	7.910094888560602	1
CHEMBL3654344	OC[C@H]1O[C@@H](c2ccc(Cl)c(Cc3ccc(OCC4(CF)COC4)cc3)c2)[C@H](O)[C@@H](O)[C@@H]1O	[H]OC([H])([H])[C@@]1([H])O[C@@]([H])(c2c([H])c([H])c(Cl)c(C([H])([H])c3c([H])c([H])c(OC([H])([H])C4(C([H])([H])F)C([H])([H])OC4([H])[H])c([H])c3[H])c2[H])[C@]([H])(O[H])[C@@]([H])(O[H])[C@]1([H])O[H]	1.8105999999999995	482.9320000000002	8.455931955649724	1
CHEMBL3654343	OC[C@H]1O[C@@H](c2ccc(Cl)c(Cc3ccc(OCC4CN(c5ccc(F)cc5)C4)cc3)c2)[C@H](O)[C@@H](O)[C@@H]1O	[H]OC([H])([H])[C@@]1([H])O[C@@]([H])(c2c([H])c([H])c(Cl)c(C([H])([H])c3c([H])c([H])c(OC([H])([H])C4([H])C([H])([H])N(c5c([H])c([H])c(F)c([H])c5[H])C4([H])[H])c([H])c3[H])c2[H])[C@]([H])(O[H])[C@@]([H])(O[H])[C@]1([H])O[H]	3.100000000000002	544.0190000000002	7.012333735073725	1
CHEMBL3654342	OC[C@H]1O[C@@H](c2ccc(Cl)c(Cc3ccc(OCC4CN(C5COC5)C4)cc3)c2)[C@H](O)[C@@H](O)[C@@H]1O	[H]OC([H])([H])[C@@]1([H])O[C@@]([H])(c2c([H])c([H])c(Cl)c(C([H])([H])c3c([H])c([H])c(OC([H])([H])C4([H])C([H])([H])N(C5([H])C([H])([H])OC5([H])[H])C4([H])[H])c([H])c3[H])c2[H])[C@]([H])(O[H])[C@@]([H])(O[H])[C@]1([H])O[H]	1.1550999999999996	505.99500000000023	7.657577319177793	1
CHEMBL2018085	OC[C@H]1O[C@@H](c2cccc(Cc3cc4ccccc4o3)c2)[C@H](O)[C@@H](O)[C@@H]1O	[H]OC([H])([H])[C@@]1([H])O[C@@]([H])(c2c([H])c([H])c([H])c(C([H])([H])c3oc4c([H])c([H])c([H])c([H])c4c3[H])c2[H])[C@]([H])(O[H])[C@@]([H])(O[H])[C@]1([H])O[H]	1.5384999999999995	370.401	6.170696227168975	1
CHEMBL3654341	CC(=O)N1CC(COc2ccc(Cc3cc([C@@H]4O[C@H](CO)[C@@H](O)[C@H](O)[C@H]4O)ccc3Cl)cc2)C1	[H]OC([H])([H])[C@@]1([H])O[C@@]([H])(c2c([H])c([H])c(Cl)c(C([H])([H])c3c([H])c([H])c(OC([H])([H])C4([H])C([H])([H])N(C(=O)C([H])([H])[H])C4([H])[H])c([H])c3[H])c2[H])[C@]([H])(O[H])[C@@]([H])(O[H])[C@]1([H])O[H]	1.3027999999999997	491.9680000000002	8.193820026016112	1
CHEMBL4282565	Cc1cc(O)c([C@@H]2S[C@H](CO)[C@@H](O)[C@H](O)[C@H]2O)cc1Cc1ccc(/C=C/CC(=O)NC(CO)(CO)CO)cc1	[H]Oc1c([H])c(C([H])([H])[H])c(C([H])([H])c2c([H])c([H])c(/C([H])=C(\[H])C([H])([H])C(=O)N([H])C(C([H])([H])O[H])(C([H])([H])O[H])C([H])([H])O[H])c([H])c2[H])c([H])c1[C@]1([H])S[C@]([H])(C([H])([H])O[H])[C@@]([H])(O[H])[C@]([H])(O[H])[C@@]1([H])O[H]	-0.24188	563.6690000000003	8.045757490560675	1
CHEMBL4284073	CCc1ccc(Cc2cc([C@@H]3S[C@H](CO)[C@@H](O)[C@H](O)[C@H]3O)c(O)cc2C)cc1	[H]Oc1c([H])c(C([H])([H])[H])c(C([H])([H])c2c([H])c([H])c(C([H])([H])C([H])([H])[H])c([H])c2[H])c([H])c1[C@]1([H])S[C@]([H])(C([H])([H])O[H])[C@@]([H])(O[H])[C@]([H])(O[H])[C@@]1([H])O[H]	2.08532	404.5280000000001	8.698970004336019	1
CHEMBL2397444	CCc1c(Cc2cccc([C@@H]3O[C@H](CO)[C@@H](O)[C@H](O)[C@H]3O)c2)cc2cccccc1-2	[H]OC([H])([H])[C@@]1([H])O[C@@]([H])(c2c([H])c([H])c([H])c(C([H])([H])c3c([H])c4c([H])c([H])c([H])c([H])c([H])c-4c3C([H])([H])C([H])([H])[H])c2[H])[C@]([H])(O[H])[C@@]([H])(O[H])[C@]1([H])O[H]	2.4595000000000007	408.49400000000014	5.2839966563652006	0
CHEMBL3654340	OC[C@H]1O[C@@H](c2ccc(Cl)c(Cc3ccc(CC4(F)COC4)cc3)c2)[C@H](O)[C@@H](O)[C@@H]1O	[H]OC([H])([H])[C@@]1([H])O[C@@]([H])(c2c([H])c([H])c(Cl)c(C([H])([H])c3c([H])c([H])c(C([H])([H])C4(F)C([H])([H])OC4([H])[H])c([H])c3[H])c2[H])[C@]([H])(O[H])[C@@]([H])(O[H])[C@]1([H])O[H]	1.7267	452.9060000000001	8.09151498112135	1
CHEMBL3654339	CN1CC(COc2ccc(Cc3cc([C@@H]4O[C@H](CO)[C@@H](O)[C@H](O)[C@H]4O)ccc3Cl)cc2)C1	[H]OC([H])([H])[C@@]1([H])O[C@@]([H])(c2c([H])c([H])c(Cl)c(C([H])([H])c3c([H])c([H])c(OC([H])([H])C4([H])C([H])([H])N(C([H])([H])[H])C4([H])[H])c([H])c3[H])c2[H])[C@]([H])(O[H])[C@@]([H])(O[H])[C@]1([H])O[H]	1.3860999999999997	463.95800000000014	7.627087997029894	1
CHEMBL3654338	OC[C@H]1O[C@@H](c2ccc(Cl)c(Cc3ccc(OCC4CNC4)cc3)c2)[C@H](O)[C@@H](O)[C@@H]1O	[H]OC([H])([H])[C@@]1([H])O[C@@]([H])(c2c([H])c([H])c(Cl)c(C([H])([H])c3c([H])c([H])c(OC([H])([H])C4([H])C([H])([H])N([H])C4([H])[H])c([H])c3[H])c2[H])[C@]([H])(O[H])[C@@]([H])(O[H])[C@]1([H])O[H]	1.0438999999999996	449.9310000000001	8.075720713938118	1
CHEMBL4076289	CCOc1ccc(Cc2cc([C@]34OC[C@](SC)(O3)[C@@H](O)[C@H](O)[C@H]4O)ccc2Cl)cc1	[H]O[C@]1([H])[C@@]([H])(O[H])[C@@]2(c3c([H])c([H])c(Cl)c(C([H])([H])c4c([H])c([H])c(OC([H])([H])C([H])([H])[H])c([H])c4[H])c3[H])OC([H])([H])[C@](SC([H])([H])[H])(O2)[C@@]1([H])O[H]	2.6847000000000008	452.9560000000002	7.856985199745905	1
CHEMBL4063778	CO[C@@]12CO[C@@](c3ccc(Cl)c(Cc4ccc(O[C@H]5CCOC5)cc4)c3)(O1)[C@H](O)[C@@H](O)[C@@H]2O	[H]O[C@]1([H])[C@@]([H])(O[H])[C@@]2(c3c([H])c([H])c(Cl)c(C([H])([H])c4c([H])c([H])c(O[C@]5([H])C([H])([H])OC([H])([H])C5([H])[H])c([H])c4[H])c3[H])OC([H])([H])[C@](OC([H])([H])[H])(O2)[C@@]1([H])O[H]	1.7371000000000003	478.9250000000003	8.229147988357855	1
CHEMBL206277	OC[C@H]1O[C@@H](Oc2cccc3[nH]cc(Cc4ccc(Cl)cc4)c23)[C@H](O)[C@@H](O)[C@@H]1O	[H]OC([H])([H])[C@@]1([H])O[C@@]([H])(Oc2c([H])c([H])c([H])c3c2c(C([H])([H])c2c([H])c([H])c(Cl)c([H])c2[H])c([H])n3[H])[C@]([H])(O[H])[C@@]([H])(O[H])[C@]1([H])O[H]	1.5907999999999995	419.861	6.528708288941061	1
CHEMBL203672	OC[C@H]1O[C@@H](Oc2cccc3[nH]cc(Cc4ccc5c(c4)OCC5)c23)[C@H](O)[C@@H](O)[C@@H]1O	[H]OC([H])([H])[C@@]1([H])O[C@@]([H])(Oc2c([H])c([H])c([H])c3c2c(C([H])([H])c2c([H])c([H])c4c(c2[H])OC([H])([H])C4([H])[H])c([H])n3[H])[C@]([H])(O[H])[C@@]([H])(O[H])[C@]1([H])O[H]	0.8722999999999996	427.4530000000001	5.728158393463501	0
CHEMBL2323417	CC(C)c1[nH]nc(O[C@@H]2O[C@H](CO)[C@@H](O)[C@H](O)[C@H]2O)c1Cc1ccc(CCCC(=O)NCCCO)cc1	[H]OC([H])([H])C([H])([H])C([H])([H])N([H])C(=O)C([H])([H])C([H])([H])C([H])([H])c1c([H])c([H])c(C([H])([H])c2c(O[C@]3([H])O[C@]([H])(C([H])([H])O[H])[C@@]([H])(O[H])[C@]([H])(O[H])[C@@]3([H])O[H])nn([H])c2C([H])(C([H])([H])[H])C([H])([H])[H])c([H])c1[H]	0.12390000000000057	521.6110000000001	6.496209316942819	1
CHEMBL2397446	CC(=O)c1c(Cc2cccc([C@@H]3O[C@H](CO)[C@@H](O)[C@H](O)[C@H]3O)c2)cc2cccccc1-2	[H]OC([H])([H])[C@@]1([H])O[C@@]([H])(c2c([H])c([H])c([H])c(C([H])([H])c3c([H])c4c([H])c([H])c([H])c([H])c([H])c-4c3C(=O)C([H])([H])[H])c2[H])[C@]([H])(O[H])[C@@]([H])(O[H])[C@]1([H])O[H]	2.0997	422.47700000000015	4.920818753952375	0
CHEMBL1645378	O=C(CCc1ccccc1)c1c(O)cc(O)c([C@@H]2O[C@H](CO)[C@@H](O)[C@H](O)[C@H]2O)c1O	[H]Oc1c([H])c(O[H])c([C@]2([H])O[C@]([H])(C([H])([H])O[H])[C@@]([H])(O[H])[C@]([H])(O[H])[C@@]2([H])O[H])c(O[H])c1C(=O)C([H])([H])C([H])([H])c1c([H])c([H])c([H])c([H])c1[H]	0.1337999999999997	420.4140000000002	7.703334809738469	1
CHEMBL2234026	Cc1ccc(/C=C/C(=O)c2c(O)cc(O)cc2O)cc1	[H]Oc1c([H])c(O[H])c(C(=O)/C([H])=C(\[H])c2c([H])c([H])c(C([H])([H])[H])c([H])c2[H])c(O[H])c1[H]	3.0079200000000013	270.284	4.467245621007502	0
CHEMBL129371	O=C(/C=C/c1ccccc1)c1c(O)cc(O)cc1O	[H]Oc1c([H])c(O[H])c(C(=O)/C([H])=C(\[H])c2c([H])c([H])c([H])c([H])c2[H])c(O[H])c1[H]	2.6995000000000005	256.257	4.47755576649368	0
CHEMBL3654337	CC(C)(C)OC(=O)N1CC(COc2ccc(Cc3cc([C@@H]4O[C@H](CO)[C@@H](O)[C@H](O)[C@H]4O)ccc3Cl)cc2)C1	[H]OC([H])([H])[C@@]1([H])O[C@@]([H])(c2c([H])c([H])c(Cl)c(C([H])([H])c3c([H])c([H])c(OC([H])([H])C4([H])C([H])([H])N(C(=O)OC(C([H])([H])[H])(C([H])([H])[H])C([H])([H])[H])C4([H])[H])c([H])c3[H])c2[H])[C@]([H])(O[H])[C@@]([H])(O[H])[C@]1([H])O[H]	2.691400000000001	550.0480000000003	7.542118103266008	1
[truncated: 2,298 more rows]
