# Supplementary material for: Computational Discovery of Novel SGLT2 Inhibitors from Eight Selected Medicine Food Homology Herbs Using a Multi-Stage Virtual Screening Pipeline
Source: Pharmaceuticals (Basel). 2026 Jan 31;19(2):246. doi: 10.3390/ph19020246 (PMC12943391; doi:10.3390/ph19020246)
Supplement: Supplementary file 1 [file pharmaceuticals-19-00246-s001.zip › Supplementary file S2_Three separate training-testing datasets used in this study.xlsx]

## Sheet: split1_test
molecule_chembl_id	AlogP	Molecular Weight	pIC50
P59049649	3.9086000000000016	506.6570000000003	5.389446294682905
CHEMBL4115585	1.2281199999999997	432.46900000000016	8.795880017344075
P61939857	2.7625200000000003	399.4720000000002	5.610302451793614
CHEMBL1830872	2.2960000000000007	428.93400000000014	7.187086643357144
P81544295	3.9052200000000017	457.4120000000002	5.706637445288554
CHEMBL3640027	1.3606199999999997	442.5080000000002	9.065501548756432
CHEMBL3654903	2.1678	464.9420000000002	8.707743928643524
P112146539	1.5773	416.40900000000016	5.587875593826682
P65855729	2.9659000000000018	461.62800000000027	5.573976984310124
P154460525	5.174930000000003	425.5140000000001	5.299382804317943
P112426850	1.9898000000000002	513.5060000000004	5.711974464611637
CHEMBL200438	1.0666999999999993	441.4800000000001	7.619788758288394
CHEMBL4084816	2.927320000000001	272.29999999999995	4.7447274948966935
P13669252	3.592600000000002	433.5330000000002	5.538351431936545
P136192404	0.6781999999999997	223.30099999999996	5.595679532778269
CHEMBL1672776	3.0250000000000017	456.0040000000002	8.301029995663981
CHEMBL2107830	1.6133999999999993	450.91500000000013	8.508638306165727
P48310572	2.72842	367.4530000000001	5.369063880935808
CHEMBL5828034	2.3415200000000005	616.7770000000004	8
CHEMBL2048491	1.1308999999999996	402.4870000000001	7.853871964321762
CHEMBL1672806	1.6478999999999997	421.44599999999997	8.213958789757445
P97337260	0.8235000000000015	533.7180000000004	5.5141366704026655
CHEMBL3703902	2.8925000000000023	462.97000000000014	8.84163750790475
CHEMBL3891805	2.872000000000001	392.879	9.161150909262744
P13700515	2.7967999999999993	434.4960000000001	5.726998727936262
P90855814	4.308000000000003	572.8900000000002	5.558619115083489
CHEMBL4101262	2.6275000000000004	288.299	4.728158393463501
CHEMBL1085771	0.9575999999999993	412.89500000000004	7.872895201635193
P147415627	1.6463199999999998	358.22100000000006	5.624336386039115
CHEMBL4745086	3.9434000000000045	470.9210000000001	8.366531544420413
CHEMBL1091946	2.5610000000000013	424.9460000000001	8.752026733638193
CHEMBL2159106	0.008199999999999097	394.4240000000001	6.54515513999149
P66418968	3.7657000000000016	454.4740000000001	5.568475415812549
CHEMBL2323689	-0.3259	471.5320000000001	6.028724151261895
P91240337	4.099800000000002	435.32800000000015	5.415781887882595
P20647409	1.9979199999999995	399.4760000000001	5.321937095025655
CHEMBL1808386	2.0270999999999995	464.9420000000002	8.221848749616356
CHEMBL4109996	1.5894199999999994	384.47200000000015	8.096910013008056
CHEMBL3703903	2.504000000000001	448.94300000000015	9.14206473528057
CHEMBL5584138	1.5215199999999998	413.4700000000001	8.221848749616356
P21703972	1.8897199999999998	394.4310000000002	5.385208208043583
P31077989	2.4621	427.5770000000001	5.435215615496014
P52976171	3.228300000000001	435.1410000000001	5.531209737900389
P29017610	4.482200000000003	447.58300000000025	5.672232510097271
CHEMBL5878107	1.89232	434.5100000000001	7.301029995663981
CHEMBL2018097	2.6604000000000023	420.91400000000004	8.431798275933005
CHEMBL4108267	2.3782200000000002	442.55200000000025	8.886056647693163
P61937029	1.88302	350.4480000000001	5.561774192395471
P111638882	5.426740000000004	444.5100000000001	5.324130044681043
P54784728	5.191000000000002	479.99800000000016	5.348237552619889
P21335005	2.9574000000000007	430.30200000000013	5.91829272990265
P151421840	3.720100000000002	431.5170000000001	5.398048595866478
CHEMBL591739	1.0190999999999997	418.92400000000004	7.962573502059376
P54956279	1.8204999999999998	283.355	5.7115271994002175
CHEMBL3703915	2.1694	464.94200000000023	8.96657624451305
CHEMBL1819490	1.7626999999999993	370.445	7.5376020021010435
P09226081	2.16882	375.4750000000001	5.394371777992381
CHEMBL1642510	2.5507	451.9280000000001	7.8696662315049934
P154795599	3.521200000000002	417.149	5.378927628856374
P61914169	3.5777400000000004	369.45400000000006	5.543178651978401
P52624897	1.5155199999999998	446.4080000000003	5.4939010400715595
P154465143	4.723990000000003	436.9150000000001	5.62324060459512
CHEMBL3125315	1.4543	400.888	8.167491087293763
P154569967	3.397120000000002	479.4840000000001	5.784362436564939
P155590619	2.5138	506.1540000000001	5.450383760480914
P22248833	3.219100000000001	368.2450000000001	5.312917155395629
P10469230	4.898300000000003	490.40400000000017	5.5730010412434625
CHEMBL5819378	3.4945000000000026	496.06900000000036	8
P18962302	1.4743999999999997	386.7950000000001	5.959002307576509
P134213204	2.3187999999999995	409.2650000000001	5.386263858738129
CHEMBL590772	3.865700000000003	502.6110000000003	4
P54028200	4.3953400000000045	465.56900000000024	5.447210149807218
CHEMBL503375	2.618900000000001	258.27299999999997	4.8326826652518236
P132349657	2.4620999999999995	421.49700000000024	5.342084063170045
P64417035	3.804080000000001	368.03200000000004	5.451856362565154
P07543527	3.401600000000002	409.30899999999997	5.3733517315259895
CHEMBL1672797	3.2841000000000036	488.41400000000004	7.876148359032914
P56210368	0.7557000000000009	363.189	5.351152291627106
P152806016	3.9182000000000015	399.08600000000007	5.790753151246626
P26901808	2.439800000000001	570.1940000000003	5.442132038431978
P140378004	1.6868999999999994	357.41400000000004	5.928486194904911
P24613234	2.41054	356.3530000000001	5.34572717290229
P60327796	3.481600000000002	389.52100000000013	5.373762314853099
CHEMBL4065901	2.1072	454.8780000000002	8.229147988357855
P05376373	3.6575000000000024	569.4810000000003	5.534171184642563
P67095751	2.862300000000001	490.60700000000026	5.9111554372729955
CHEMBL509278	5.340940000000009	768.1070000000007	5.804100347590766
CHEMBL5745421	1.2941199999999997	434.51000000000005	7.000434511774018
P20629370	2.0562999999999994	509.46800000000025	5.310069895981782
P11152692	1.7885999999999995	381.4790000000001	5.42724453484578
P79758307	4.094600000000003	426.52000000000015	5.340749531227339
P96215837	3.0534000000000017	454.32100000000025	5.32230181852549
P139974217	1.9897200000000002	444.43500000000006	5.826522356547005
CHEMBL4113665	2.6230000000000007	460.9540000000001	6.550012779356573
CHEMBL3288749	0.02101999999999976	435.8640000000001	5.0036634819042165
P135513785	1.3008000000000002	302.148	5.6585654754218595
CHEMBL4109112	2.07912	434.9160000000002	8.721246399047171
P61821587	3.6203000000000003	371.85300000000007	5.781202001888262
CHEMBL3654900	2.2091	464.8980000000002	7.373659632624958
P63705440	1.9403999999999992	368.52800000000025	5.494443061336178
CHEMBL3703877	2.0340000000000003	441.3070000000002	8.739928612014925
P31566653	4.119900000000003	415.444	5.394156460941911
P108725991	2.4566	326.12499999999994	5.475863623407432
P21582615	1.5578000000000007	402.45100000000014	5.334325219006106
P57407159	4.426090000000002	470.1460000000001	5.449649327698385
P31821061	3.3740000000000014	503.66400000000016	5.509339346643864
P90344934	1.2516200000000002	466.5660000000002	5.4560560575170935
P52939106	1.7008000000000005	392.86800000000005	5.513286224017515
CHEMBL4440389	2.6150000000000015	392.45100000000014	7
P15910922	3.8974400000000013	402.3280000000002	5.498803757972912
CHEMBL1779207	3.9737000000000036	670.5190000000001	7.6777807052660805
P130298517	0.9865999999999999	446.0550000000002	5.899284913426919
P59743708	1.9664799999999998	411.4180000000001	5.436637590513392
CHEMBL591485	2.334120000000001	468.98400000000004	6.1180450286604
P155478992	3.7529200000000023	486.60500000000036	5.456801414362353
P20829146	4.067940000000003	469.53800000000035	5.730720610228102
P64524355	3.9567200000000025	380.4920000000002	5.451364940185249
P33286635	4.202440000000004	469.6360000000004	5.4968905633286305
CHEMBL1642525	2.3429000000000006	465.9110000000002	7.228412519118745
CHEMBL200394	1.1403999999999994	429.469	6.787812395596042
P53462624	1.3065999999999995	476.5840000000003	5.848017604542526
P131313094	3.346400000000001	456.5470000000001	5.9083330424043154
CHEMBL3703832	1.9954999999999994	450.91500000000013	8.23807216157947
P97916936	2.1957999999999993	379.4600000000001	5.620694482249418
CHEMBL1083975	0.7541999999999995	450.904	7.943095148663527
P146106277	1.5301999999999996	352.23199999999997	5.3019864960608185
P09589929	4.018900000000001	408.5550000000001	5.330590132712217
CHEMBL1829078	0.8678199999999994	366.435	7.29929628285498
P14002331	3.517800000000002	456.59300000000036	5.465339424171556
CHEMBL1784280	2.5609000000000015	481.9540000000001	8.361510743045363
P81544650	3.887590000000002	471.3360000000001	5.982549270489463
P24385625	2.2057200000000003	405.29500000000013	5.815024809301739
P151196725	4.520240000000003	461.5700000000002	5.409046764812015
P76553137	3.4529200000000007	400.074	5.454569170534649
CHEMBL2323414	0.5007000000000006	477.5580000000003	6.34008379993015
CHEMBL1091966	1.9161999999999995	420.5270000000001	7.872895201635193
P96974031	-0.3781	346.372	5.634699251362012
P49421626	2.6124	468.3580000000001	5.773400094792643
P144925223	2.521300000000001	343.45200000000006	5.927750102386486
P95758720	-0.3676	361.5110000000001	5.54591772926891
CHEMBL3703870	2.0003999999999995	447.95900000000023	9.323306390375134
CHEMBL602444	3.5443000000000024	622.6710000000004	4.958607314841775
P58674587	1.3857199999999998	332.43300000000016	5.436163081335455
CHEMBL3703913	2.094300000000001	462.9260000000002	9.186419011431807
CHEMBL3703848	2.545100000000001	438.92900000000026	9.201349354554731
CHEMBL496138	2.0081	392.879	7.920818753952375
CHEMBL3703807	1.606999999999999	436.88800000000015	8.358525889495901
P36636883	2.47752	451.5700000000002	5.431211787684653
CHEMBL4228147	1.5442999999999998	390.86300000000006	9
P61876124	4.221720000000002	382.4710000000002	5.344573412254081
CHEMBL3660005	1.6226999999999998	504.9670000000002	6.31069114087638
CHEMBL5977031	2.602420000000001	542.6980000000004	8
P97400352	5.024600000000005	526.6550000000002	5.417141537775501
P23003655	3.5764000000000005	372.30600000000004	5.5230235342404725
P33841887	4.275200000000002	455.5800000000002	5.452594540332511
CHEMBL1642518	3.2064000000000017	465.9550000000002	7.16304326294045
CHEMBL608374	1.2496999999999998	414.91100000000006	6.669586226650809
P70152877	3.1466000000000003	456.5060000000002	5.944239535312265
CHEMBL3654349	1.9617	512.9580000000002	7.920818753952375
P05114884	3.1769000000000016	371.4910000000002	5.69058277422186
CHEMBL4093508	2.4973000000000005	468.90500000000026	7.651695136951839
P24698602	5.297200000000003	499.41500000000013	5.313810765755976
P06283634	4.051500000000002	348.2	5.330776126069194
P19906464	3.2738200000000015	478.5500000000002	5.542572307053516
CHEMBL3703866	1.8628000000000005	486.9700000000002	8.12842706445412
CHEMBL1784431	2.8474000000000026	483.92	7.562249437179612
P30975454	2.51854	484.4030000000002	5.763714722551971
P35134000	3.2931000000000017	429.5420000000002	5.457548052624023
P53383533	3.1370000000000013	490.5850000000003	5.3441895055047475
P59671036	1.5369999999999997	461.5190000000003	5.444059562181489
CHEMBL2159101	0.31661999999999924	408.45100000000014	5.161780778092374
P59308569	4.1205000000000025	459.57500000000005	5.395665926897089
P109156030	2.0843	437.3190000000001	5.607830850510264
P155488007	0.46970000000000156	464.3840000000004	5.372531727540291
CHEMBL1091811	2.07122	384.4720000000002	8.468521082957745
P48808034	-0.1945	492.62300000000045	5.311847244408433
CHEMBL4753564	1.5520999999999994	454.4220000000001	7.580044251510242
P09489023	1.6345999999999998	417.46800000000013	5.567832730557412
CHEMBL449778	6.15970000000001	795.2370000000001	6.078313524516398
P21605851	1.5994999999999997	411.4860000000001	5.307946634965919
CHEMBL3654914	2.1243000000000003	464.94200000000023	8.331614083309999
P75341546	0.9755	365.253	5.643782865780265
P132242517	1.7036999999999998	418.2950000000002	5.496073195806489
P111163733	3.9316200000000023	405.48300000000023	5.627640417475677
P111468215	3.707580000000001	413.40300000000013	5.940436582098732
P155229268	2.6060000000000008	383.4490000000001	5.411952503013917
CHEMBL1672791	2.5692000000000017	447.94	7.876148359032914
CHEMBL3648646	1.6600999999999992	515.6030000000004	7.756961951313706
CHEMBL589254	3.9055000000000026	542.6320000000004	6
CHEMBL3109020	1.9059999999999993	415.46100000000007	8.2839966563652
CHEMBL3703926	2.4923000000000006	470.89600000000013	9.040958607678906
CHEMBL5791639	3.1810200000000015	669.8850000000001	8
P73010404	2.3707000000000003	436.129	5.471726222832956
P100718904	3.5634400000000017	481.5740000000004	5.425852935849277
P15429764	3.715340000000002	456.56200000000035	5.718285029972704
CHEMBL590042	1.3592	449.916	7.343901797987169
CHEMBL4286399	1.9872000000000007	462.5430000000002	8.275724130399212
CHEMBL5787471	3.692500000000003	649.2500000000003	8
P155658588	4.634400000000002	557.2020000000002	5.31578320486112
P56484773	4.266300000000002	399.4720000000001	5.461049437985639
CHEMBL4574592	1.7702199999999997	356.41800000000006	7
CHEMBL5967805	3.0277000000000007	460.4700000000002	6
CHEMBL4225422	1.4532999999999996	384.47200000000004	8.522878745280337
CHEMBL608672	2.5414000000000017	497.40000000000003	5.621602099051862
P155560501	6.207400000000006	686.8559999999998	5.913996294381618
P22025315	3.4243000000000015	479.54000000000025	5.709742730605482
P09546597	1.2300999999999995	365.3860000000001	5.3141687253739365
CHEMBL576252	3.485200000000003	392.8790000000001	4.522878745280337
P109155716	1.8079999999999992	400.3820000000002	5.867420152340263
P76560162	2.6602000000000006	343.131	5.424004379796733
CHEMBL5869887	1.942419999999999	519.6600000000002	8
P25258363	4.586180000000003	467.55400000000014	5.4990777608096995
P08595204	2.098	365.41800000000006	5.365421977146112
CHEMBL3703890	2.412100000000001	446.92700000000013	9
CHEMBL3679692	2.6660000000000017	483.0300000000002	6.337242168318426
P18609003	3.579200000000002	363.5710000000002	5.301464507437999
CHEMBL2397448	2.5505000000000018	414.88500000000005	7.154901959985743
P61756304	2.0279199999999995	365.3970000000001	5.527389802403955
P154282668	4.2563400000000025	356.20700000000005	5.971022294791222
CHEMBL585477	1.0961999999999998	422.8610000000001	8.602059991327963
P135214879	2.8882000000000003	321.5910000000001	5.378304537670721
P09939704	3.9352	399.49700000000007	5.644931793651149
P155479719	5.246100000000005	555.7220000000002	5.469672210221914
CHEMBL6042433	2.2161200000000005	512.6720000000004	8
P115341728	2.001899999999999	362.38900000000007	5.614572485194869
P15702130	3.102400000000001	436.48900000000015	5.4795164672592085
P48750022	2.0649999999999995	373.3720000000001	5.97183558057553
P33899214	2.7017000000000007	455.6090000000004	5.495257363728312
CHEMBL1243175	0.6114999999999997	364.39399999999995	6.036212172654444
CHEMBL1829080	3.029820000000003	450.55300000000005	7.675717544702307
CHEMBL1084440	1.9642000000000004	448.928	7.122628654130226
CHEMBL5874990	3.809020000000003	559.7690000000001	8
P155781739	7.276800000000006	587.5429999999999	5.37851213541937
P29895549	3.6123800000000017	390.49700000000007	5.329661358872558
P58323725	3.345600000000001	416.4740000000003	5.85294232897164
CHEMBL2430317	-0.0261	375.42100000000005	6.787812395596042
P54043386	3.929420000000004	480.5240000000002	5.300943145452332
CHEMBL4229132	0.6050999999999993	402.4430000000001	9
P74273009	1.4316999999999995	331.19499999999994	5.601886308269497
P150160981	3.921800000000002	464.30699999999996	5.323763783236688
CHEMBL1085769	2.1948000000000003	466.9620000000002	7.761953896871205
P112460976	2.45362	425.5140000000001	5.490663041982356
P152463393	6.287300000000006	503.64500000000015	5.893129455521346
P122291030	3.8466200000000024	507.53400000000033	5.6534514414515264
CHEMBL4082283	1.9681000000000002	436.8880000000002	8.886056647693163
P18662122	2.922600000000001	447.5820000000002	5.306536872780469
CHEMBL590272	2.4827000000000017	533.0310000000002	7.139063379299906
P18372199	3.0478000000000005	439.3240000000002	5.593971055036385
P128176841	1.6378	390.49400000000014	5.570086302236246
P13769322	3.4692000000000025	423.9470000000001	5.3109576609718285
P65855724	4.003700000000004	511.6880000000003	5.3879582553547305
CHEMBL5779655	0.973619999999999	563.7130000000001	8
CHEMBL4227727	0.9080999999999999	416.4700000000001	9
P04617793	2.5453999999999994	356.40700000000004	5.314885530953461
P06465953	3.979800000000001	366.41800000000006	5.955852379121278
P77995046	3.602000000000001	416.04400000000004	5.457797217565972
P54570411	2.4910999999999994	436.29600000000016	5.402195157595707
P154641146	0.1605999999999998	422.0730000000001	5.722390785695909
P27462901	2.2089999999999996	381.84100000000007	5.448428026325747
P92279948	2.7601000000000004	443.3780000000001	5.896538377905295
CHEMBL243148	5.306600000000004	424.4930000000003	5.3872161432802645
P14654156	4.283000000000002	489.34000000000015	5.5204246898250116
CHEMBL1779337	3.7431800000000024	462.8190000000001	6.958607314841775
P149776173	1.8929999999999996	377.3970000000001	5.488517711373999
P18329760	3.7385400000000013	503.5840000000003	5.660151216962363
P111852155	4.738020000000003	481.43400000000014	5.309538106753822
P61937559	3.9967000000000015	452.8240000000001	5.798876102792621
P19348079	3.508320000000002	456.9740000000003	5.324496615272043
CHEMBL1165446	2.1545	436.93200000000013	9.045757490560675
P137439811	0.37129999999999974	336.215	5.3116691818877335
P18330094	4.130540000000003	511.6230000000003	5.565271458220242
P61979567	3.153620000000002	452.2520000000001	5.305658089635819
P29457344	3.5054200000000018	504.58700000000033	5.418961051227833
CHEMBL1784423	2.1230000000000016	483.9950000000002	8.651695136951838
P09803986	1.6995	381.90700000000015	5.314347815884475
P111540014	3.996900000000002	439.5810000000003	5.545307550760523
P151424474	3.7497000000000016	460.5340000000002	5.771343041891065
CHEMBL1762501	4.951700000000004	459.3770000000002	6.795880017344075
CHEMBL1807541	2.3936000000000006	478.9690000000002	8
P47346601	4.0440000000000005	430.1210000000001	5.361810359809163
CHEMBL3703857	1.5429999999999997	404.4840000000001	7.120904120499927
P22594587	3.941200000000002	478.9610000000001	5.7801536139756395
P124179748	3.4124000000000017	366.42100000000016	5.507938395487401
CHEMBL5208827	1.68902	420.8890000000002	8.84163750790475
CHEMBL589532	1.3107999999999993	414.483	5.847711655616943
P56567537	1.9822199999999996	483.5740000000002	5.469416140354882
P59776424	1.2506	396.4940000000002	5.353890478021152
CHEMBL1762490	4.9318000000000035	493.8140000000001	7.045757490560675
P111372720	3.0017000000000014	399.5160000000003	5.841939206063395
CHEMBL2160193	0.3025999999999998	378.425	5.694648630553377
P18960248	0.9205999999999999	450.54200000000026	5.700057099977233
P111217043	3.495800000000002	481.3060000000001	5.504316932383085
P61789415	3.7791000000000015	454.55600000000015	5.73118809626022
CHEMBL1672777	3.415100000000002	470.03100000000023	7.906578314837765
CHEMBL4756382	1.6449999999999994	450.4590000000001	8.366531544420413
CHEMBL6049865	4.0934200000000045	487.70600000000036	8
P111942680	3.382100000000001	424.52800000000013	5.439256698945288
P21503120	4.2120200000000025	429.9540000000001	5.4582959767157115
P44757697	3.897000000000002	456.3400000000002	5.460046158343603
CHEMBL3288744	0.3659999999999995	456.2820000000001	7.050609993355087
P30677802	3.9282800000000035	482.9930000000004	5.897909474488164
CHEMBL445964	5.276200000000007	926.4630000000003	6.812479279163537
CHEMBL2414623	2.5692000000000026	447.94	9.096910013008056
CHEMBL567954	2.3878000000000004	465.97400000000016	5.443697499232713
CHEMBL3703922	3.0693000000000032	444.9110000000001	7.7423214251308154
CHEMBL1672810	1.5088	403.456	7.645891560852599
P17589866	3.206900000000002	440.5500000000003	5.584192272364457
CHEMBL1779338	3.8907000000000034	463.2810000000002	8.301029995663981
CHEMBL3672743	1.3013199999999998	368.42600000000004	5
P55862222	2.7529000000000003	341.6070000000001	5.96617430604669
P122760742	5.103600000000005	479.58000000000015	5.9396799713117145
P58236581	2.0267999999999997	437.5280000000002	5.313453100936994
CHEMBL5927152	-0.0154	558.0490000000002	8
CHEMBL1779345	4.112940000000004	416.5250000000002	8.301029995663981
CHEMBL3648649	2.3067000000000006	488.53300000000036	7.568636235841013
P68696688	4.276300000000003	467.0350000000002	5.6192462291961
P14585403	3.6881000000000013	414.43700000000007	5.788612447063141
CHEMBL1098376	2.8348200000000006	368.4730000000002	8.522878745280337
CHEMBL1165840	1.5169999999999986	466.9580000000001	8.920818753952375
P30698106	3.0610000000000017	439.8960000000002	5.331520897067414
P18373286	3.852500000000002	460.9680000000002	5.517555208081735
P88009704	0.1639000000000007	376.4290000000001	5.374790474618119
CHEMBL200236	-0.1387	431.4450000000001	6.42021640338319
CHEMBL5743947	1.364720000000002	610.7810000000003	8
CHEMBL1085546	1.2705	438.9080000000001	6.361510743045363
P89790191	2.8001200000000006	505.6200000000002	5.518700726667144
P154282678	2.5901000000000005	361.22700000000003	5.4182778400509015
P155186163	2.2794	328.2779999999999	5.546528766277064
P49644213	5.905300000000005	475.5950000000001	5.309360988284033
P18339115	4.806420000000004	521.6870000000004	5.682563503464901
CHEMBL540968	1.6592999999999998	431.51	7.2839966563652006
P62345774	1.1675999999999997	391.194	5.64762450499948
P14677299	3.761460000000003	504.61600000000027	5.622875957653544
P13588451	4.630340000000003	468.60400000000027	5.367643953760926
P150156507	3.2635000000000005	394.19100000000003	5.3363932918754795
P19716280	2.30044	403.5330000000002	5.941953769604718
CHEMBL5922066	2.4500200000000003	574.7400000000001	8
CHEMBL3288757	0.8440999999999999	476.9130000000002	6.31069114087638
CHEMBL3703852	2.5537000000000005	468.9550000000002	9.202040356262804
P31253801	2.7568400000000013	522.7100000000003	5.599116784451637
P156214481	5.0123200000000026	542.6569999999999	5.602929450040591
CHEMBL1779217	5.178300000000003	506.6990000000002	8.522878745280337
P61980013	2.29892	464.34500000000014	5.310779962736165
CHEMBL6039782	4.058020000000004	527.7270000000004	8
P152395300	3.278800000000002	480.5210000000004	5.597051170655595
P04843491	2.0155999999999996	454.58800000000014	5.562725202589877
P94856950	4.0901000000000005	487.54400000000004	5.36825192560343
CHEMBL3288750	0.36599999999999927	456.2820000000001	5.045757490560675
CHEMBL566224	2.1391000000000004	446.92700000000013	8.886056647693163
P87914538	3.289300000000001	463.3510000000003	5.348431261134208
P153743153	1.2008000000000012	419.5090000000002	5.588211995456131
CHEMBL5896125	2.6806200000000016	488.65000000000026	8
CHEMBL1083979	1.902699999999999	442.899	6.653647025549361
P06075092	2.9431600000000007	416.2790000000002	5.40749015209932
P18140089	3.3024400000000025	519.6200000000003	5.938170692705301
CHEMBL3125153	1.8860999999999997	397.4310000000001	6.669180533504163
CHEMBL3703805	1.9939000000000004	415.87300000000005	8.732828271596986
P34096983	3.845740000000003	437.5210000000002	5.313989708684715
P36415255	3.2508000000000017	433.5520000000003	5.948076083953893
CHEMBL1091948	1.9161999999999995	420.52700000000004	7.421360790031928
P21503595	3.159200000000001	442.51600000000013	5.7237680420781665
P130275662	1.9467199999999998	411.281	5.576262750017671
P60353241	4.910390000000001	425.8970000000002	5.402853512166304
P120837091	2.810360000000001	376.50100000000026	5.3436142809413125
CHEMBL1642527	3.9522200000000036	576.0920000000003	6.806875401645539
P14811719	3.368000000000002	437.88300000000015	5.299729062643563
CHEMBL3681856	2.897200000000001	490.98000000000025	7.853871964321762
P42709396	2.6019000000000005	557.6120000000003	5.4185054577091005
CHEMBL2048484	2.9683200000000025	444.524	8.657577319177793
CHEMBL5813546	2.3509200000000026	629.8200000000003	8
CHEMBL3703839	3.330120000000003	448.55900000000014	8.016373712875465
P89985976	4.344560000000003	502.5960000000004	5.966978555317089
P155782614	3.807920000000003	572.6690000000001	5.6365760670828235
P123476488	1.590400000000001	396.266	5.923359556329658
CHEMBL5891530	2.815700000000002	499.0250000000004	8
P109878277	3.326100000000001	404.4260000000001	5.617082864912469
P155619298	1.6362000000000003	545.6630000000004	5.576590272266906
CHEMBL4281880	-1.24618	564.6320000000004	8.154901959985743
P89823441	2.0685	451.25300000000004	5.320118057887138
P106645469	1.310000000000001	362.5430000000001	5.864231485432177
CHEMBL3969998	0.6110199999999997	392.45200000000006	6.355561410532162
P148458971	2.3722000000000003	350.16300000000007	5.341511618690983
CHEMBL2397451	2.0362000000000005	398.43	7.853871964321762
P19899938	6.190200000000005	493.4300000000001	5.688458041598805
P153520760	2.8344000000000014	463.4090000000001	5.655804284128565
CHEMBL3639785	2.0655999999999994	484.53000000000014	7.97061622231479
P13660178	3.2374000000000027	447.61100000000033	5.4196453388934085
P59948195	1.9336000000000002	436.5350000000002	5.803823814960027
CHEMBL4092575	2.758000000000001	276.263	4.801342913045577
CHEMBL3125318	1.8443999999999998	409.88410177800006	8.537602002101044
CHEMBL3288739	0.47509999999999947	500.73300000000006	7.023191662661934
CHEMBL582979	2.456000000000001	408.8780000000001	4.522878745280337
CHEMBL3654909	1.6729999999999998	479.95700000000016	8.213248577854438
P15485349	3.039200000000001	419.4590000000002	5.630598586303376
P126180160	3.1312000000000015	341.3920000000001	5.545612532853045
P09939470	2.7935000000000008	453.6110000000004	5.37191773900932
P61848114	-0.7246	437.3220000000002	5.592949185195749
P57556471	-0.2737	435.1010000000001	5.4535807331648085
P17802209	0.24150000000000055	414.4620000000003	5.409715596281838
P44261628	0.18060000000000181	402.49500000000023	5.759201228882668
P87577616	4.090100000000002	448.4450000000002	5.338471259868017
P66987960	1.1685000000000003	436.147	5.868060704789576
CHEMBL3654899	2.5175200000000006	478.92500000000024	7.306273051076353
P134372636	4.622100000000002	396.3720000000001	5.69015699528393
CHEMBL2323409	0.1979000000000054	619.7600000000007	7.337242168318426
P19655053	3.879400000000003	488.6600000000004	5.7677664788852665
P55732209	3.208400000000001	412.252	5.482408269288092
P144575590	3.5526000000000018	389.393	5.399135963690161
CHEMBL1819496	2.138500000000001	412.404	6.920818753952375
CHEMBL4082869	-0.1606	436.4130000000001	7.924453038607469
CHEMBL3654896	1.9384000000000001	506.9790000000002	8.694648630553376
P110435803	4.808600000000001	448.94	5.457050151185821
P30743194	6.494520000000005	484.4540000000001	5.945004138470859
CHEMBL6021524	2.5419200000000006	426.5530000000002	8.73754891026957
P75323200	3.0321000000000007	425.10200000000003	5.789146634685107
P26126743	2.4520999999999997	497.9200000000002	5.732593581247096
CHEMBL2018085	1.5384999999999995	370.401	6.170696227168975
P19601022	2.634400000000001	376.44200000000006	5.325047051951435
P37617860	2.588000000000001	387.3640000000001	5.671824338561677
CHEMBL1778659	2.4537	440.53600000000023	6.987162775294828
P72828931	0.14660000000000117	398.46300000000025	5.693574972449313
P12747437	3.8100000000000023	511.6100000000001	5.331148351917482
CHEMBL4446959	1.8922000000000003	454.9280000000002	7.372634143407267
CHEMBL3703844	3.819820000000005	499.00300000000027	7.812479279163537
P123397735	3.0172000000000017	342.42400000000004	5.530619864150075
P06304569	-1.279	405.4100000000001	5.984221243610959
P61935650	3.307800000000001	395.4260000000001	5.325598187154719
P14860337	1.3184000000000005	445.4350000000002	5.477425367308824
CHEMBL3703838	0.6117999999999997	470.92700000000013	7.105130343254747
CHEMBL3703893	1.9761000000000002	433.9320000000002	8.872895201635192
P37346397	2.027499999999999	470.4890000000002	5.544089759617257
P110957182	0.7358999999999991	404.85400000000027	5.443094730944552
CHEMBL4113334	3.2712000000000017	450.9840000000002	9.301029995663981
P21778441	0.7484999999999999	474.4700000000002	5.898596649444669
CHEMBL2172491	0.7426199999999998	372.41700000000003	8.318758762624412
CHEMBL1762493	4.822700000000004	449.36300000000006	6.366531544420414
P121659353	2.6557000000000004	410.4990000000001	5.386898483033088
P52411940	3.3180000000000014	492.55700000000024	5.3650191999487715
CHEMBL4114016	1.9881199999999999	428.5250000000002	9.065501548756432
P30683206	3.0405000000000015	465.94000000000017	5.586867949565128
P55322680	4.663700000000001	434.12800000000004	5.5720272863917915
CHEMBL1807547	2.0887000000000007	390.86300000000006	8.356547323513812
CHEMBL5762434	2.914020000000002	629.8640000000004	7.301029995663981
CHEMBL3654933	2.781000000000001	448.5060000000002	9.143875555757699
P37521778	2.19482	407.5170000000001	5.437826136635351
P114868256	3.876500000000002	454.28000000000014	5.411728293157671
CHEMBL5987633	0.43342000000000375	575.6840000000005	8
P33376589	4.387700000000002	447.43800000000005	5.946537395074545
CHEMBL5921003	2.39242	544.7140000000004	8
CHEMBL1779213	5.695300000000003	535.7370000000002	7.136677139879544
CHEMBL1819201	2.803900000000002	506.9790000000004	8.860120913598763
CHEMBL3125141	1.2378999999999998	389.33000000000004	6.730954290342377
P155974391	2.501500000000001	370.4280000000001	5.403512866263456
P82234937	2.8657000000000004	431.5580000000003	5.330404218975687
CHEMBL4225382	1.2499000000000002	406.8620000000001	9
CHEMBL5956275	1.530719999999999	521.6760000000003	8
P23687037	3.0290999999999997	457.2490000000002	5.892450870255313
P86428072	3.0214000000000016	423.4600000000002	5.3263341237542985
P59618258	4.204900000000003	504.0300000000002	5.3451499094386055
CHEMBL3703836	1.6880999999999993	420.845	9.103473782510445
P121770319	2.1571000000000007	368.2860000000002	5.391153177673589
CHEMBL1083673	1.6354999999999993	466.92100000000005	6.7544873321858505
P12787805	4.091500000000003	465.5310000000003	5.548060130634897
P154468337	4.020600000000001	345.1619999999999	5.325965999568745
P21515935	3.6003200000000026	439.5620000000001	5.6272720591144045
CHEMBL4761283	2.434300000000001	430.83100000000013	8.958607314841775
CHEMBL566017	2.139700000000001	471.3330000000002	7.167491087293763
P37344767	3.2714000000000008	483.38800000000003	5.3729415359990105
P155197399	4.236900000000002	406.068	5.408824049688208
P31253148	0.3557600000000014	502.6290000000003	5.472241247479028
P156200138	0.6438000000000041	645.7410000000002	5.307770164227244
CHEMBL202836	2.6044000000000005	461.514	7.050609993355087
CHEMBL2018094	1.7125999999999997	402.4680000000002	7.1249387366083
P156336401	0.6303000000000016	467.59500000000025	5.93292914395463
P17691406	2.3908199999999997	421.27600000000007	5.540456741719587
CHEMBL592687	1.8508999999999998	502.9800000000001	5.484126156288321
P112477313	2.7209000000000003	393.4910000000001	5.345534666479854
CHEMBL1770247	0.9663999999999995	422.8610000000001	7.3655227298392685
CHEMBL1762491	4.822700000000004	449.36300000000006	6.823908740944319
CHEMBL6000218	1.6283199999999993	442.5080000000002	8.522878745280337
CHEMBL4282565	-0.24188	563.6690000000003	8.045757490560675
P21865584	2.338	430.4860000000003	5.35981680807866
CHEMBL521565	2.7179000000000006	512.0020000000002	7.346787486224656
CHEMBL3679707	2.057	454.5040000000001	6.490797477668897
CHEMBL5995710	2.7103200000000007	431.59800000000024	8
P90137751	2.6487000000000007	455.5440000000001	5.879097182385473
CHEMBL1672817	2.630700000000003	453.969	8.954677021213342
P89389295	5.927200000000004	509.0600000000002	5.517269299920057
P76563128	2.4382	327.22599999999994	5.684239509334265
P121661895	1.7689999999999995	445.4260000000002	5.829444941478791
P21628013	2.7676000000000007	454.5520000000003	5.811071516239147
P07543510	2.8690000000000007	383.271	5.396963943749478
P112743768	2.834200000000001	502.5930000000002	5.376027487983004
P10403495	2.0053	411.4300000000001	5.724228099835068
P17354989	3.4620000000000015	458.3960000000001	5.875169850586141
P18373923	3.3904200000000015	502.39000000000016	5.745451922891026
P05131254	4.289400000000003	464.2710000000001	5.32947584221792
CHEMBL589324	2.8101000000000016	471.01900000000023	6.913640169325252
P18747939	2.1098	415.3930000000001	5.515557792357593
P19031488	3.9727000000000015	562.8780000000003	5.381638068890122
CHEMBL4084883	3.9049200000000037	612.8330000000004	8
CHEMBL2048486	2.0182999999999995	356.462	7.309803919971486
CHEMBL5803801	2.1518200000000003	412.5260000000002	8.434152181326482
P05737404	2.7638000000000007	397.71500000000003	5.598771832501887
P89603634	3.329320000000001	444.0480000000002	5.776504059037605
P128046208	2.48928	450.5170000000003	5.466609291982449
CHEMBL5774616	2.6322000000000014	456.5790000000003	8.232102383981909
CHEMBL1289831	2.9134000000000015	430.8880000000001	7.434152181326482
P126566819	2.37202	429.5420000000002	5.3971806575673
P155722179	4.233700000000002	451.9440000000001	5.56336036830734
P156442140	4.147240000000002	452.5140000000002	5.581201709409647
CHEMBL4520906	2.4143000000000012	384.4720000000001	7
CHEMBL1819095	2.817300000000001	476.9530000000002	9.011441043121385
P134847461	2.441300000000001	338.1640000000001	5.947306058075032
CHEMBL2397442	1.8970999999999987	380.44000000000005	7.657577319177793
CHEMBL4102834	2.666420000000002	615.8370000000004	8.886056647693163
P13982345	6.029620000000005	473.57300000000015	5.462055040708513
P66418887	3.025100000000001	422.4570000000001	5.7363639314118915
CHEMBL4115492	3.0845000000000025	522.9780000000003	8.958607314841775
P14457455	4.896400000000003	495.55200000000013	5.326702560240364
P56373659	2.852000000000001	370.35200000000015	5.577574323628795
P12760947	8.515540000000001	615.702	5.78807891569149
CHEMBL1784275	2.6393000000000018	483.9950000000002	8.79860287567955
P67398645	1.5124199999999999	291.307	5.480828536178341
P100017085	2.4591000000000003	449.3300000000001	5.494714325855868
CHEMBL2159432	0.17427999999999966	403.43500000000006	4.182434630440219
CHEMBL1672796	2.6307000000000023	453.969	9.112382699664265
P17834137	3.5530000000000017	443.21900000000016	5.557363474217769
P67095829	2.9144400000000017	357.4350000000002	5.341320971417551
P51776300	1.7458000000000002	476.37400000000014	5.7848914189469065
P53462914	1.5766000000000011	439.6050000000003	5.434270212168873
P126545839	2.2322000000000006	455.3780000000001	5.466100899203405
CHEMBL131703	3.4620000000000006	335.153	4.628932137728264
P155585710	6.2609800000000035	592.8910000000002	5.486915639534856
CHEMBL5881971	2.31132	430.56600000000026	8.920818753952375
P19065470	3.4311000000000025	411.52700000000027	5.694433686484696
P96018278	3.530000000000001	488.36300000000006	5.317403708539446
CHEMBL567572	2.0962	422.86100000000016	7
CHEMBL3703898	3.4960000000000018	481.0100000000002	9.164309428507574
P120834380	2.336099999999999	395.4630000000002	5.4486720119961545
CHEMBL1830869	1.5157999999999996	400.88000000000005	7.062983892535186
CHEMBL6013432	2.0849199999999986	519.6600000000001	8
CHEMBL4238200	1.0327999999999995	469.87400000000014	6.608535588160897
P105636009	1.8964999999999999	354.4100000000001	5.335640125448859
P138889258	3.4068000000000023	371.4120000000002	5.846795099915716
P61055795	0.9365000000000001	423.27600000000007	5.338850142755214
P30742854	3.7410000000000014	427.4400000000001	5.387110230712516
P16163163	5.247800000000004	514.6260000000003	5.734474664780926
CHEMBL1762489	4.077500000000003	459.9150000000002	5.6777807052660805
P101816599	5.100500000000004	447.56000000000023	5.5045944368538064
CHEMBL1213801	0.8111999999999997	365.451	5
P66133835	2.5353000000000003	479.5810000000003	5.404614019190858
P73240455	2.3927000000000005	325.459	5.644548479873483
CHEMBL3654345	2.7419000000000016	541.0120000000004	7.910094888560602
P61326009	4.737800000000002	513.5790000000003	5.41510365586255
CHEMBL5862630	2.2441199999999997	473.5910000000001	8
CHEMBL3654895	1.4465999999999992	449.9310000000002	8.492144128304169
P90485110	3.905160000000003	452.33700000000016	5.327440372236724
CHEMBL5177502	1.6133999999999993	450.91500000000013	8.508638306165727
P26966211	4.038300000000001	416.87200000000007	5.533577277566208
P60882062	3.679400000000002	442.50000000000006	5.4077121840478695
CHEMBL567743	1.4283999999999992	424.87700000000007	7.443697499232713
P36752427	3.610220000000001	418.52200000000005	5.719649306953994
P81204987	3.2284000000000015	428.5390000000001	5.583858968831671
P31470323	3.919200000000002	460.36100000000005	5.311135431945208
P156214346	3.3667000000000025	634.7630000000003	5.3814289718798705
P150173459	3.785000000000001	486.3280000000001	5.8195873671616765
CHEMBL4108220	1.5253199999999998	436.8880000000002	9
CHEMBL3648650	3.0853000000000015	516.5870000000004	7.050609993355087
P109074774	-0.4958	560.6200000000002	5.434979071654706
P120585128	3.491100000000002	449.4780000000001	5.522734004575147
P23761670	3.4697200000000024	454.5960000000003	5.989276134608227
P94825888	2.61082	376.66300000000007	5.642255674819625
CHEMBL1289514	2.8323000000000023	436.9360000000002	6.349692476868063
CHEMBL2323693	0.005400000000003569	548.6370000000004	7.096910013008056
CHEMBL1830355	3.3748000000000045	470.97100000000006	7.039529222465701
P66382096	2.23034	437.4810000000002	5.366228653917444
CHEMBL3703814	1.3323999999999996	418.87700000000007	8.636388020107855
CHEMBL1642524	2.6948000000000008	463.93900000000014	7.31069114087638
P52333002	-0.4901	426.4620000000003	5.308299791709839
P14762717	3.8019000000000025	445.5810000000003	5.900664722314042
P56993512	2.813300000000001	392.193	5.729787145103757
P15324136	3.1244000000000014	463.5810000000003	5.894489815230026
CHEMBL1642521	3.923000000000003	482.0230000000002	7.496209316942819
P54355975	3.6108200000000035	490.6220000000003	5.523893283159809
CHEMBL5410593	1.1779999999999993	392.47300000000007	8.229147988357855
CHEMBL590751	1.5572	438.889	7.752026733638194
P20964749	3.517400000000001	396.26600000000013	5.834162375309872
CHEMBL4112174	2.886900000000001	446.97100000000023	9.309803919971486
CHEMBL45068	2.3245000000000013	274.272	4.73754891026957
P154261626	1.8483999999999996	413.25600000000026	5.487983030503873
P151422343	4.596700000000004	428.5360000000002	5.399353764337605
CHEMBL585876	3.2346000000000013	436.93200000000024	6.376750709602099
P127475844	1.2867199999999999	315.78600000000006	5.493089274448482
P40494146	2.263280000000001	436.4930000000002	5.554863031286696
CHEMBL590991	1.8656200000000003	452.91600000000005	7.2343314452409855
CHEMBL4070322	3.5090000000000026	516.0150000000002	7.546681659952962
CHEMBL3703914	2.0056999999999996	480.9410000000002	8.892790030352131
P50622756	-1.4833	505.6000000000005	5.648396927580871
P08052792	1.4501199999999994	408.4830000000002	5.657774770639209
CHEMBL5743582	0.9404200000000018	562.6850000000001	8
CHEMBL3703835	1.3121999999999996	422.8610000000001	8.023650020996726
CHEMBL591936	0.7057999999999995	415.471	5.910094888560602
P54039677	-1.059	462.57200000000023	5.985899678480379
CHEMBL3703824	1.9421000000000004	468.9550000000001	8.581698708680255
CHEMBL3703822	3.059100000000002	464.96700000000004	6.560667306169737
P10849329	3.2898000000000005	381.24400000000014	5.750312572194699
P133886102	-0.75376	640.7429999999998	5.351542405717478
CHEMBL1779340	3.945940000000003	411.89300000000014	8.522878745280337
P156210206	3.941800000000004	703.0100000000001	5.384576047114056
P34400255	1.673999999999999	464.93100000000015	5.756713853916554
P47320062	1.2827999999999997	401.8530000000001	5.4139756176130245
CHEMBL1085015	2.272620000000001	462.95500000000004	6.774690718274137
CHEMBL1672798	2.0257	454.957	8.504455662453552
CHEMBL1092738	2.046699999999999	408.49100000000004	8.0268721464003
P36671158	4.495620000000003	499.5960000000003	5.660548558693559
P123700506	0.5067000000000055	689.8229999999998	5.516698047641833
P17676309	3.9586200000000025	435.55300000000017	5.837734385701978
P56716662	3.9358000000000013	427.4760000000002	5.588548657862063
P30472029	4.2780000000000005	414.08300000000014	5.320299619128036
P61979386	3.1658600000000012	354.41000000000014	5.747389659432627
P07544717	3.5138000000000016	386.3990000000001	5.7972393126068
P16737270	4.381100000000004	483.5900000000003	5.7187393129449875
P154909997	1.9889	390.39000000000004	5.651889931519762
P155212334	3.0823	388.10699999999997	5.789681480173768
CHEMBL566471	2.8461000000000007	422.9050000000002	7.236572006437063
CHEMBL3703896	2.881100000000002	481.0100000000001	8.987162775294827
P92273341	1.9824	394.4060000000001	5.319573829141855
P52655679	2.9683	443.50300000000016	5.530325227448202
P14778070	3.7010000000000005	440.33000000000004	5.592609095529268
P21692447	4.505100000000002	503.2960000000002	5.344381416458778
P112341505	1.0037000000000027	546.6520000000003	5.31560352158098
CHEMBL3654897	1.5906999999999998	461.9420000000002	8.45717457304082
P76543993	-1.0771	387.43900000000014	5.427476902150363
P151837648	2.7468000000000004	478.5380000000002	5.709297756712146
CHEMBL2048487	2.333300000000001	368.47299999999996	7.958607314841775
P152904789	2.5780200000000004	370.19399999999996	5.728390698621168
CHEMBL2048495	1.4307199999999998	386.48800000000006	6.769551078621726
P152576683	5.288360000000005	456.5420000000002	5.3642147644663485
P21509628	3.0173000000000005	338.41100000000006	5.980053318321158
P111271362	4.299100000000002	599.6430000000003	5.36441573368877
P22452453	2.3433400000000004	447.5360000000003	5.917573699139228
CHEMBL3703923	3.1444000000000023	446.9270000000001	6.241088107602026
P66416913	1.9198000000000002	417.5100000000003	5.737786294523583
P98367241	6.1371000000000056	442.56300000000033	5.692290076595193
P10927680	3.3705000000000007	361.32300000000004	5.838931614528826
CHEMBL2397445	3.4879000000000038	470.56500000000017	6.013228265733755
P58549432	1.8167	452.4840000000001	5.772884917410875
P54309961	1.0303999999999995	405.45100000000014	5.687188173787912
CHEMBL3288740	0.02101999999999976	435.8640000000001	6.889410289700751
CHEMBL1672789	2.794400000000001	460.01700000000017	7.231361898752385
P155723342	3.7433000000000023	399.46600000000024	5.3081231774406685
P24258431	3.5154000000000023	447.9730000000003	5.81901441921327
P09934583	1.8383000000000003	393.49000000000024	5.365623505911632
P111789155	2.7556000000000003	424.54500000000024	5.36021478701318
P105944171	2.655640000000001	482.34700000000015	5.482144581069972
P31875813	1.9745800000000007	467.61500000000035	5.359220522655143
CHEMBL1762494	4.9318000000000035	493.8140000000001	6.2839966563652006
CHEMBL499912	6.1392000000000095	1008.6310000000001	6.913640169325252
P81881462	2.737520000000001	376.00800000000004	5.635449004646028
P25334343	2.9059	373.41200000000015	5.354675998437707
P54062399	1.3231999999999993	420.50200000000024	5.457299030551889
P48855559	4.661200000000002	405.27700000000016	5.974284616098659
CHEMBL1085271	1.9112999999999993	472.92500000000007	6.454692883534176
P87376156	1.1889199999999993	442.45100000000014	5.376440609994563
CHEMBL1819493	0.8252999999999995	360.406	6.537602002101044
P59072476	2.1726999999999994	475.39600000000013	5.716472635138306
P50825832	5.669100000000003	419.4840000000002	5.617802789622546
P36229240	1.1329	373.8620000000001	5.555174800490252
P18659168	2.898340000000001	475.61100000000033	5.550521600812635
P97282473	2.1599200000000005	396.39400000000006	5.816730156317195
CHEMBL206277	1.5907999999999995	419.861	6.528708288941061
CHEMBL383463	2.7435000000000005	479.504	6.739928612014925
P49521263	2.1263399999999995	400.17600000000004	5.6074789100680675
CHEMBL3934976	-0.50378	380.39700000000005	6.416801226031377
P61326502	2.88642	389.41500000000013	5.528561592610701
P112542591	3.173420000000002	434.47500000000014	5.318849250067578
P89631661	5.5730800000000045	507.3640000000002	5.777023550106609
CHEMBL3125314	1.4543	399.882	9.096910013008056
P06439455	1.1128200000000004	487.5410000000002	5.390085589914002
P103934489	1.8026	487.5760000000003	5.3320803146826385
P62109588	5.813740000000006	477.0460000000003	5.664141088680182
CHEMBL4063450	1.1878199999999994	518.6320000000003	8.2839966563652
P111724653	3.047320000000001	408.38000000000005	5.459545386328588
CHEMBL1091547	3.2857000000000034	422.97400000000005	8.396855627379818
P17259384	1.9889999999999997	366.42100000000016	5.3472703039307525
CHEMBL3703911	1.1829999999999994	438.8600000000002	8.939302159646388
CHEMBL1290047	2.3753000000000006	410.92300000000006	7.97061622231479
CHEMBL1770248	1.3564999999999998	436.88800000000015	9.060480747381382
CHEMBL603166	2.6791000000000023	489.402	6.147520006363144
P104360553	1.6927999999999996	374.44800000000015	5.936666641048251
P60320477	3.8271000000000006	441.4900000000001	5.699621935129297
CHEMBL3679705	2.057	454.5040000000001	7.051098239029786
CHEMBL5890113	3.302020000000001	572.7680000000006	8
P118844673	1.984619999999999	369.44500000000016	5.749824051916075
P62963052	2.7001	399.4720000000002	5.363612414186844
CHEMBL1807546	0.9090999999999996	438.86	7.031517051446065
CHEMBL3125455	1.8443999999999998	410.8902035560001	8.494850021680094
CHEMBL5891233	2.504320000000002	643.8470000000003	8
P81862086	1.9204199999999998	253.103	5.697020063251751
P09512120	2.4467000000000008	369.22	5.681727919788373
CHEMBL2159102	0.9194399999999996	406.4790000000001	5.221125527997261
P07372871	2.3921200000000002	405.50500000000005	5.38605252321965
P12551829	2.0264	415.4900000000001	5.883724412419456
P63426612	1.8892	365.43300000000016	5.600845666041783
CHEMBL4554040	2.536300000000002	669.8600000000005	7.698970004336019
CHEMBL2323418	-0.7732	520.5830000000003	5.978810700930062
CHEMBL2018093	2.6604000000000014	420.91400000000004	7.036212172654444
P139888540	0.24390000000000012	406.46300000000014	5.95663772197887
P13597453	3.3161600000000018	454.48600000000033	5.452840878672583
P154836203	2.7913000000000006	389.50600000000014	5.9775716288145135
P49999794	3.986600000000001	420.46600000000007	5.658961368322477
CHEMBL3679702	-0.3693	367.789	6.583359492661719
CHEMBL5837135	2.4707200000000014	478.6070000000003	8
P04708529	2.9611000000000027	685.8660000000001	5.65033401590337
P73648000	1.895899999999999	386.42700000000013	5.589560213789653
P30569264	3.5888	430.9470000000001	5.695294101787234
P22369718	4.476700000000003	498.83000000000015	5.81559251458768
CHEMBL3703908	2.0517999999999996	448.89900000000017	9.436518914605589
P10765446	2.679120000000001	404.47300000000024	5.339419087572701
CHEMBL1784419	2.7359000000000013	639.0450000000004	6.146910470148135
P61835135	2.2256	399.2360000000001	5.7146677723561154
P30608456	2.545	507.3300000000002	5.536256278752941
P72068898	3.7481000000000018	394.294	5.326886895761766
P54063493	5.718700000000006	525.5240000000002	5.398700689805662
P18368251	2.4400000000000004	408.27700000000004	5.614930223668066
CHEMBL592686	1.3026999999999997	451.932	6.924453038607469
P20863697	3.340860000000002	435.4360000000002	5.483200295918375
P91431295	2.8789000000000007	421.5480000000004	5.462558716592052
P85822833	1.1933	396.51600000000013	5.5828605902726745
CHEMBL584916	0.9965999999999999	386.444	6
CHEMBL4076289	2.6847000000000008	452.9560000000002	7.856985199745905
P97089033	-1.3429	442.56300000000016	5.331893762067269
P56830977	2.8127000000000004	417.57500000000033	5.349595330131968
CHEMBL3288746	0.7313999999999998	489.83400000000006	6.598599459218456
P23953638	2.1488999999999994	392.50600000000014	5.459295216689238
P111236633	1.2601999999999995	447.8640000000002	5.538051504796238
CHEMBL3703885	2.3315000000000006	448.94300000000015	9.151195298948196
CHEMBL1819097	3.8215000000000026	507.02300000000037	8.440093374963887
P48705521	2.9701000000000004	386.4270000000001	5.803271277376713
CHEMBL2172380	0.5732999999999999	376.38000000000005	6.9111554372729955
CHEMBL1784415	3.117100000000003	507.9920000000002	7.484126156288321
P86124386	2.5531900000000007	397.52400000000017	5.392009141452825
CHEMBL5871103	1.0569199999999994	535.7030000000002	8
CHEMBL4741816	2.1969000000000007	458.8410000000001	8.853871964321762
CHEMBL5834742	3.1121200000000018	503.70500000000015	8
P19968875	1.5664999999999998	441.5800000000003	5.711080394338273
CHEMBL567777	1.8787999999999998	360.4060000000001	5.337242168318426
P81873633	2.5321999999999996	373.4520000000001	5.406824736521897
CHEMBL4110395	2.9713000000000025	462.9950000000002	9.173925197299173
CHEMBL3703865	3.181200000000002	454.97200000000015	9.106238237942057
CHEMBL1163532	2.1710999999999996	480.98500000000024	8.443697499232712
CHEMBL1762486	6.216400000000004	510.99400000000014	5.958607314841775
CHEMBL4516721	2.717420000000001	669.8600000000006	7.1938200260161125
CHEMBL1784426	3.3333000000000035	524.0600000000003	8
CHEMBL447975	4.934000000000006	912.4360000000003	7.259637310505756
P29110790	3.687800000000002	448.54300000000006	5.4498940006524075
CHEMBL3703821	1.1517999999999997	464.8980000000002	8.863279432843592
P21501575	3.105520000000001	470.3610000000001	5.632457726479424
CHEMBL3703856	1.3834999999999995	386.4440000000001	7.250263684430939
P126320450	4.136000000000003	563.7420000000002	5.316502682320189
CHEMBL1784422	2.1230000000000016	483.9950000000002	8.230622673923861
P14281193	5.309640000000003	400.8910000000002	5.746904414150968
P18732252	2.666900000000001	452.3300000000001	5.299036821840451
CHEMBL4091304	1.16092	450.5530000000001	7.838631997765025
P87091317	1.68352	459.55300000000017	5.393081474051709
P114179550	1.7680999999999998	363.4210000000001	5.429340329978466
CHEMBL4521016	1.6133999999999993	450.91500000000013	8.508638306165727
CHEMBL1083671	1.5782999999999996	422.9090000000001	6.448550002027125
P111725289	3.3244000000000025	436.5560000000004	5.668977828958171
CHEMBL567067	2.1993000000000005	456.869	8.154901959985743
CHEMBL4068024	3.407700000000002	316.35299999999995	4.785156151952302
CHEMBL1779221	5.3453000000000035	511.33100000000013	7.886056647693163
CHEMBL568164	1.7629	380.82400000000007	7.494850021680094
CHEMBL4284073	2.08532	404.5280000000001	8.698970004336019
P54377696	3.7001000000000035	414.5020000000002	5.304781081094849
CHEMBL1784416	1.5332999999999988	497.9530000000001	8.821023052706831
P61184621	3.607000000000001	377.18499999999995	5.655411257421286
P34490184	3.3686999999999996	422.9190000000001	5.52071268352383
P100390217	3.622700000000002	417.55400000000014	5.716925025264528
CHEMBL1784414	2.1742000000000012	491.9490000000001	8.651695136951838
P112252223	4.507480000000002	478.5990000000003	5.547446936771075
CHEMBL3125152	0.5275199999999998	335.36000000000007	6.787279845582158
P05603279	2.0106000000000006	489.5920000000004	5.427012291801795
P106175263	3.011300000000002	378.5190000000002	5.5785606097799505
CHEMBL4128909	1.45972	394.8510000000001	9.09151498112135
P28986058	4.154240000000002	447.5640000000002	5.622511616623867
P17343963	2.7315000000000005	440.3360000000001	5.676747899828313
P61877231	3.703500000000001	357.215	5.526221165353276
CHEMBL3654894	0.8800999999999992	452.8870000000002	8.448550002027124
P111409362	3.967800000000002	492.31700000000023	5.669789215428472
P19802730	5.334600000000004	479.58400000000034	5.371713268910486
CHEMBL449080	5.482340000000009	788.0970000000005	7.022276394711152
P100390212	4.2382000000000035	441.5070000000002	5.423083044034793
P20640376	3.666400000000002	412.44900000000007	5.46864883541694
CHEMBL2159103	0.008199999999998875	394.4240000000001	4.876148359032914
P151391990	2.5144	447.91500000000013	5.843753809602656
P14165133	3.8373000000000035	469.58800000000025	5.481881052856847
CHEMBL2323686	0.2609999999999993	435.4770000000001	5.510041520575165
CHEMBL3703909	2.2978	450.91500000000013	9.059483515067432
P90310841	3.3491000000000017	427.9610000000001	5.355069292086412
CHEMBL3703874	2.2580000000000005	446.9270000000002	8.958607314841775
P11171579	3.4616000000000025	418.54000000000036	5.4288737229156885
P18687291	2.8774200000000008	499.61800000000017	5.3453422453504755
P61916661	4.227120000000002	465.3110000000002	5.587539452570039
CHEMBL1784435	3.2841000000000027	488.41400000000016	8.636388020107855
P09134683	3.4139800000000022	466.5380000000003	5.833569886156718
CHEMBL5989852	1.7460999999999998	570.104	8
P34475221	3.277680000000002	485.48400000000015	5.4800408192479315
CHEMBL2018083	-0.4177	332.356	4
CHEMBL3654927	1.1848999999999994	463.91400000000016	8.254925208417943
CHEMBL5821219	2.6725200000000005	462.56400000000014	7.301029995663981
P48900280	2.8416200000000007	482.5810000000003	5.335076106561918
P51703821	4.143920000000003	503.6680000000004	5.322849478726567
P96938657	3.079720000000001	455.1970000000001	5.763210900590707
CHEMBL4113914	1.3918199999999996	416.47000000000014	8.958607314841775
P09166092	4.110700000000003	410.4950000000003	5.807153884811158
P44939812	2.0636999999999994	390.55300000000017	5.985059650207063
CHEMBL4100313	3.2643000000000013	312.32099999999997	4.581698708680254
CHEMBL1672816	2.630700000000003	453.969	8.554395796726402
CHEMBL2414622	1.6928999999999987	436.91700000000003	8.823908740944319
P19794626	3.0734200000000014	410.5650000000003	5.638083381331357
CHEMBL1779222	3.7797000000000027	482.80600000000015	7.3872161432802645
P31392603	5.789500000000005	505.6650000000003	5.462306805632609
CHEMBL1672778	2.0256000000000003	413.92300000000006	7.289036881004725
P90632407	5.577120000000004	497.64200000000034	5.733533104559759
CHEMBL3703904	2.492600000000001	466.98300000000023	8.995678626217357
CHEMBL1762492	4.477720000000004	428.94500000000016	7.096910013008056
P48459965	1.9293999999999998	486.57900000000035	5.317945222926193
P139277520	1.2382	351.25100000000003	5.405939098729582
P04502514	3.0588000000000006	377.55400000000003	5.445510839996181
CHEMBL3109013	2.862100000000001	437.53600000000006	7.031517051446065
P73334621	1.2065999999999997	415.1070000000001	5.377889639638781
CHEMBL1779215	5.783300000000003	505.7110000000001	7.638272163982407
CHEMBL4070727	2.5609000000000006	472.86800000000017	9
CHEMBL3288754	1.6226999999999998	504.9670000000002	6.605548319173784
P33692544	1.7752999999999994	434.54300000000023	5.681310730052254
CHEMBL1830346	1.9224999999999999	458.9600000000002	7.150580586203101
P111638915	4.328820000000002	458.5620000000002	5.778585762157661
P04967293	2.1923000000000004	456.09400000000016	5.435452288244052
CHEMBL3654902	1.1582	478.9250000000001	8.296708621881338
P73047448	1.13272	315.40500000000003	5.5428753736965914
CHEMBL4060670	2.852720000000001	530.7310000000004	8.443697499232712
P20676039	3.333800000000001	516.6010000000003	5.415329615535652
P93167756	1.0044999999999993	484.97000000000025	5.367441485467328
P103429969	3.3309000000000006	376.3380000000001	5.804377056413063
CHEMBL1672783	1.3009	415.89500000000004	7.72584215073632
CHEMBL443616	4.9999000000000065	766.199	6.455931955649724
P18364715	3.271200000000002	423.94700000000023	5.478469658721289
P156219188	4.793400000000004	636.6640000000001	5.47977856411804
CHEMBL5991627	0.5835199999999992	549.6860000000001	8
P150216209	4.004820000000001	472.50100000000015	5.379759810154169
CHEMBL1642730	1.8565999999999998	489.94100000000026	6.97469413473523
P22383359	3.9056000000000033	462.34400000000016	5.434034182553333
CHEMBL5894256	2.9786200000000003	545.6980000000001	8
P103845909	3.9658000000000024	397.39700000000005	5.334700500500103
P74910602	3.4086000000000007	398.2070000000001	5.531504975492931
P46756768	3.002200000000001	389.658	5.382894769497622
CHEMBL4760667	0.2852199999999994	422.4780000000001	6
CHEMBL584689	1.1356999999999997	404.434	8.065501548756432
P138624713	0.5832	354.201	5.342848498099033
CHEMBL4111780	2.901300000000002	468.9550000000002	9.309803919971486
P14278999	2.365	446.71000000000015	5.3040807471686
P49265278	4.015800000000002	439.49100000000016	5.626536278367631
P55624037	1.6548	343.222	5.581532979053399
CHEMBL6040468	3.0823200000000015	394.92	8
P54141219	1.8085999999999998	411.3720000000001	5.8395314688809625
CHEMBL2159108	0.8649999999999995	406.4790000000001	7.167491087293763
CHEMBL1672800	1.0788999999999997	443.9050000000001	7.298432014944073
P123700547	0.9892000000000023	669.7039999999998	5.919012953089113
CHEMBL4538523	2.0857000000000006	376.47400000000005	7
CHEMBL4448138	1.8604999999999996	386.4440000000001	7
CHEMBL591954	0.5962999999999998	380.46599999999995	5.1605219526258015
P48775398	2.5014000000000003	496.5240000000002	5.881074247174223
CHEMBL2172384	1.3327999999999995	442.386	7.838631997765025
P46841252	3.376080000000001	414.44400000000013	5.3102473038608435
P101680320	2.0720999999999994	366.42100000000016	5.827689031478045
P64787470	3.8984000000000023	440.20100000000014	5.679645967182328
P111640017	4.060400000000002	378.47600000000006	5.842543231865775
CHEMBL1164445	2.7107000000000014	462.9700000000002	7.2839966563652006
P99231447	2.4965	403.229	5.366632554882993
CHEMBL5831587	2.505220000000001	600.7780000000005	8
CHEMBL3660002	4.943900000000005	705.2070000000001	6.482804102050026
P74028852	2.1692	371.26000000000005	5.633577042774027
P83131416	3.451500000000002	511.06600000000026	5.424927674286187
P130315218	2.5032000000000005	458.58500000000026	5.910448117113546
CHEMBL4525978	2.475800000000001	390.5010000000001	7
P61839914	2.4759	431.5440000000003	5.686343653381969
CHEMBL1289281	3.381900000000004	446.9560000000001	6.94692155651658
CHEMBL5885070	2.827620000000002	404.52800000000013	8
CHEMBL1672803	2.285720000000001	433.551	8.892790030352131
CHEMBL2018091	2.0155999999999996	416.4950000000001	7.886056647693163
CHEMBL205459	1.3849199999999995	417.433	7.00436480540245
P48521914	2.4872000000000005	427.27400000000006	5.447940465812116
CHEMBL3527603	0.6633999999999994	408.83400000000006	8.585026652029182
P13582642	4.910280000000004	509.5200000000004	5.71331903064507
CHEMBL3654918	2.3403000000000005	464.9420000000001	8.701146923590294
P110966136	1.2335	463.3320000000003	5.655018586072742
P75243948	3.0776200000000005	374.036	5.4805658050862975
P115157149	2.0225	360.50200000000024	5.6495581434649385
P138372165	-2.1469	443.43200000000024	5.694004117229196
CHEMBL1289622	2.3753000000000006	410.92300000000006	7.119186407719209
P30377013	3.646600000000001	450.1770000000001	5.521866571899483
P153814656	3.689000000000002	432.29900000000004	5.490125714995281
P05492629	1.2889400000000004	547.6880000000003	5.571055709964425
P15468192	2.823240000000002	457.55200000000025	5.367036831832739
P86863345	0.13180000000000125	413.47800000000024	5.450628847666823
CHEMBL5989616	0.9529999999999996	456.49100000000016	7.804100347590766
CHEMBL3703786	1.6796999999999993	414.49800000000016	8.045757490560675
CHEMBL591937	2.3449000000000004	454.9760000000002	6.266000713461613
CHEMBL3654342	1.1550999999999996	505.99500000000023	7.657577319177793
CHEMBL6036446	2.1114	439.96100000000024	8
CHEMBL1807544	2.2379000000000002	458.93800000000016	8.017728766960431
P155980214	0.9009000000000008	377.46400000000017	5.669383332705562
P153758566	3.3501900000000004	370.4090000000001	5.440931665965463
CHEMBL1092273	1.9076	390.50100000000003	7.133122185662502
P89505142	3.9700000000000015	495.7860000000002	5.905528871358356
P97056192	4.145000000000002	431.6120000000001	5.8843894883257
P12154531	4.605000000000002	416.5970000000002	5.361610592334664
P154795780	2.6496000000000004	403.122	5.404834585209771
P87632160	4.349100000000003	461.97100000000023	5.370896349822863
P64800347	2.2342999999999993	377.308	5.791827473332878
CHEMBL3654913	2.678100000000001	462.9700000000002	8.75448733218585
P41705638	4.311000000000002	398.2870000000001	5.5805399272139296
CHEMBL4785821	0.2852199999999994	422.47800000000007	6.958607314841775
CHEMBL565377	1.5351199999999996	424.8520000000001	9.096910013008056
P19580085	1.3864999999999996	419.43400000000025	5.756218083906205
P59070598	4.648700000000003	455.8020000000003	5.491470281028714
P37070307	3.954600000000003	421.5440000000003	5.623605557962733
P10032275	2.29282	384.4610000000001	5.759700417997288
P61878224	3.948000000000002	339.4680000000001	5.734003629504921
CHEMBL1829083	1.8156200000000005	384.8810000000001	6.345823458122039
CHEMBL4786882	0.7681199999999992	436.5050000000001	7.36251027048749
P37518861	3.426000000000001	390.28100000000006	5.47716468633947
CHEMBL5770503	2.6931200000000017	643.8470000000002	8
CHEMBL1819494	1.2587999999999995	362.397	6.200659450546418
P52419150	3.0616000000000003	325.13699999999994	5.668572703479257
P55770688	2.3783000000000003	376.25700000000006	5.305482546188844
P130141233	2.8682000000000007	410.51800000000014	5.362010219215315
P90777623	3.3855000000000013	545.6970000000002	5.465846925814938
P31647197	2.2859	432.47200000000004	5.306888884537859
P31220988	4.118500000000001	454.4620000000001	5.667359589612538
P84503715	2.619600000000001	401.414	5.607127254597921
P10685324	5.980040000000004	459.6150000000002	5.548981547844543
CHEMBL2028665	2.5099200000000006	522.5950000000004	5.5968794788241825
CHEMBL3703859	1.2254999999999994	452.8870000000002	8.698970004336019
CHEMBL3288752	0.6744199999999994	470.30900000000014	7.481486060122113
P61868322	3.2953	390.3780000000001	5.327255801693401
P126536969	2.3755999999999995	429.5420000000002	5.44165149123838
P26316676	2.952300000000001	461.5030000000001	5.461300620457593
P48007072	4.773660000000004	411.55600000000015	5.861697301833718
P51822137	4.035700000000002	454.41700000000014	5.394802732611622
P11982366	2.9338999999999995	370.4340000000001	5.609241471261283
P93935157	3.894800000000002	440.1820000000001	5.556424120249742
P25297540	1.6226999999999996	464.5940000000003	5.69486368105636
P99020464	2.344899999999999	492.5550000000003	5.420102130396896
CHEMBL206724	0.9029999999999996	457.4790000000001	6.91721462968355
CHEMBL589980	1.402	454.854	6.120330794367947
CHEMBL1829087	2.1147200000000006	392.51700000000005	7.22329881601159
P52249042	3.6736000000000013	479.5830000000002	5.369673845196053
CHEMBL206513	1.9993999999999992	462.502	6.844663962534939
P49702726	6.144500000000003	501.91	5.621057301386562
P69116051	4.518040000000002	368.2890000000001	5.522444667801019
P103300018	2.6241000000000003	366.4210000000001	5.61852390972497
P60811222	3.735500000000002	413.2750000000001	5.7870138152633315
P29940114	4.8728000000000025	453.9510000000002	5.350957365913824
P74036896	-2.0818	411.41900000000015	5.652669984683049
CHEMBL3648647	2.621700000000001	500.5440000000004	7.013228265733755
P19193231	3.099	468.59100000000024	5.728855682050922
P21998285	2.0062999999999995	511.04400000000044	5.506820879317485
P36345748	2.4826999999999995	440.3340000000002	5.380593589113222
CHEMBL1819484	1.1196999999999997	344.40700000000004	6.161150909262744
CHEMBL3288741	-0.7951	451.86300000000017	6.85078088734462
CHEMBL2323415	-0.2662	507.5840000000002	6.216096420727265
CHEMBL4108796	2.652220000000001	612.7640000000006	6.2564902352715706
CHEMBL2323416	0.0760000000000014	521.6110000000001	6.446116973356125
P25237301	3.8382000000000023	439.56200000000035	5.342275045794892
CHEMBL1084166	1.9642000000000004	448.928	7.146301788223826
P111270556	1.9216200000000008	574.5940000000003	5.781727146428553
P31230483	1.667399999999999	397.46400000000017	5.4565528199183
P155527816	5.660220000000004	550.5860000000001	5.957424487559809
P59775365	4.100880000000003	472.54900000000026	5.587203571283457
P150795013	4.489400000000003	590.0340000000002	5.797784224198868
CHEMBL5868328	2.1605200000000013	617.8090000000004	8
P99766215	2.651699999999999	445.61100000000016	5.969400278034049
CHEMBL3648653	3.331300000000003	552.5570000000005	6
P155709962	1.2465000000000002	500.53100000000023	5.4333268623938835
P15485372	4.169000000000003	469.58800000000036	5.372736583431779
P155751795	5.029500000000003	432.3320000000002	5.933674074637962
P31760211	2.5552	447.48800000000017	5.559248299520815
P101799809	4.7554200000000035	405.2920000000001	5.426316306906202
P15177872	2.234	443.30500000000006	5.4070464284521345
P126191787	1.3579999999999997	478.53000000000026	5.765229704839084
P26320224	3.1117000000000017	494.4510000000002	5.572676213642753
CHEMBL5788038	1.8959199999999998	461.5800000000002	8
P130092212	-0.2001	382.4630000000002	5.438540828758084
P106890192	3.402100000000001	400.4420000000001	5.949620243738543
P80098577	3.8461000000000025	519.2330000000002	5.4175957019809715
CHEMBL591949	0.7542	450.904	8.391473966422806
CHEMBL4438537	2.2248000000000006	394.46400000000006	7.581698708680254
CHEMBL4069350	2.4204200000000013	613.8210000000004	8
CHEMBL590296	1.3592	449.916	7.518557371497695
CHEMBL1672781	2.5598000000000014	439.9610000000002	8.012780770091995
P155737634	3.2197000000000013	392.2280000000001	5.4917396944876655
CHEMBL3703800	1.943	434.91600000000017	9.145693958198919
CHEMBL3908950	0.20951999999999982	396.46500000000003	8.309803919971486
P94490021	3.3588000000000005	456.547	5.646083769079637
CHEMBL1784421	1.6545000000000003	467.92700000000013	7.688246138944246
P22590390	2.4783	421.9060000000002	5.5233132570543555
P70259895	3.001920000000001	451.4830000000001	5.300595918184663
P113240691	0.9450999999999994	335.4480000000001	5.573651426212492
P103883891	1.8989999999999996	376.36	5.461803421650546
P18491120	4.138000000000002	448.31700000000006	5.845576026885353
CHEMBL1091809	1.6442199999999996	383.48800000000017	5.292429823902063
P98077016	2.4060000000000006	484.40100000000007	5.308653235865179
P62957631	0.39454000000000233	467.52600000000035	5.569119053547109
CHEMBL6013311	2.9546200000000016	639.8590000000002	8
CHEMBL3703917	1.5831999999999997	448.89900000000017	9.017728766960431
P25475713	2.0568999999999997	516.5330000000005	5.710188160882379
CHEMBL2160187	0.008199999999999097	394.4240000000001	4.11975822410452
P71043708	3.760600000000002	394.4560000000001	5.783834097714007
CHEMBL3703879	2.806900000000002	434.9160000000002	9.137868620686962
P61326530	4.039620000000001	439.47500000000014	5.757707095017069
P59401974	3.3161600000000018	454.48600000000033	5.5201368869769025
CHEMBL3703875	2.648100000000001	460.95400000000024	9.070070439915412
CHEMBL4225871	1.7682999999999995	396.48300000000006	8.301029995663981
P20990695	3.8523000000000023	433.4890000000002	5.382475465113708
P78803315	0.39190000000000147	386.49600000000015	5.445753191833889
CHEMBL5876308	2.9119200000000007	558.7410000000006	8
P54593212	4.4051	420.48800000000006	5.703993330686328
CHEMBL1082416	0.07229999999999998	451.9070000000002	6.154901959985743
P115106315	1.0728000000000002	341.43500000000006	5.462810773756355
P80367493	3.8209000000000017	422.5290000000001	5.387322081683498
CHEMBL1289832	2.9134000000000015	430.8880000000001	7.462180904926726
P88687148	2.2797	379.51100000000025	5.399789693590672
CHEMBL585021	1.6499999999999992	420.8890000000001	8.18045606445813
CHEMBL2323407	-0.3714	592.69	6.82102305270683
P134218337	2.6272200000000003	423.29200000000014	5.557677044254426
CHEMBL5806272	2.481900000000001	378.85200000000003	8.481486060122112
P16921829	2.1153000000000004	487.4010000000003	5.371100435579393
CHEMBL3125458	1.8444000000000007	416.927	8.142667503568731

## Sheet: split2_test
molecule_chembl_id	AlogP	Molecular Weight	pIC50
P147415627	1.6463199999999998	358.22100000000006	5.624336386039115
CHEMBL4110474	2.1025000000000005	452.9560000000002	8.638272163982407
P36510105	4.102120000000002	440.5900000000001	5.61636413163812
P98367241	6.1371000000000056	442.56300000000033	5.692290076595193
CHEMBL6062863	1.140619999999999	507.64900000000017	8
P62016696	3.682700000000003	516.4860000000003	5.507658746745026
P15429764	3.715340000000002	456.56200000000035	5.718285029972704
CHEMBL208885	0.9459999999999995	415.442	6.91721462968355
CHEMBL3703825	1.2168999999999994	422.8610000000001	8.910094888560602
P151079398	2.856820000000001	445.6100000000002	5.455559862682308
P54363246	1.8894	451.2030000000001	5.525055664534612
P123700492	4.3697000000000035	659.8170000000003	5.519274621011513
P23741772	4.062100000000002	475.49800000000016	5.422393322637465
P130229275	1.3995000000000006	382.1010000000001	5.582196277360119
CHEMBL504484	5.000340000000007	754.0800000000007	6.8297382846050425
CHEMBL1819098	2.814900000000002	448.9430000000002	8.79860287567955
CHEMBL3654918	2.3403000000000005	464.9420000000001	8.701146923590294
CHEMBL1819496	2.138500000000001	412.404	6.920818753952375
CHEMBL2159101	0.31661999999999924	408.45100000000014	5.161780778092374
P61749450	3.3639400000000004	367.38400000000007	5.856672870007953
P55770688	2.3783000000000003	376.25700000000006	5.305482546188844
P13418923	3.809300000000002	432.3200000000001	5.358823453386886
CHEMBL3288749	0.02101999999999976	435.8640000000001	5.0036634819042165
CHEMBL3654335	1.5930999999999995	497.0090000000002	8.167491087293763
P126565446	2.8093000000000012	451.95700000000016	5.359419193510347
P21500581	3.578660000000002	490.5850000000003	5.352714854974633
P76553188	4.057920000000002	399.08600000000007	5.870632404277014
P140378004	1.6868999999999994	357.41400000000004	5.928486194904911
P55732209	3.208400000000001	412.252	5.482408269288092
P152395300	3.278800000000002	480.5210000000004	5.597051170655595
P30698106	3.0610000000000017	439.8960000000002	5.331520897067414
CHEMBL1770247	0.9663999999999995	422.8610000000001	7.3655227298392685
P78803315	0.39190000000000147	386.49600000000015	5.445753191833889
P60649543	-0.1297	397.33400000000006	5.47638358094563
CHEMBL1819495	1.773099999999999	378.85200000000003	6.823908740944319
P73937602	1.6556999999999995	384.1770000000001	5.572351628813068
P55862222	2.7529000000000003	341.6070000000001	5.96617430604669
P65946964	2.0629000000000004	433.57400000000024	5.823619307756729
P147831059	3.2784000000000013	361.305	5.818442226137214
CHEMBL2323417	0.12390000000000057	521.6110000000001	6.496209316942819
CHEMBL3654339	1.3860999999999997	463.95800000000014	7.627087997029894
P23687037	3.0290999999999997	457.2490000000002	5.892450870255313
P151421840	3.720100000000002	431.5170000000001	5.398048595866478
CHEMBL2323405	1.5326000000000004	616.7560000000008	7.376750709602099
CHEMBL4238635	1.4228999999999996	483.9010000000002	6.900664722314042
P52655679	2.9683	443.50300000000016	5.530325227448202
P60657240	2.5297	454.53100000000006	5.798329820353419
CHEMBL3703839	3.330120000000003	448.55900000000014	8.016373712875465
CHEMBL1829082	1.1708199999999997	380.46200000000005	7.161780778092374
CHEMBL1784431	2.8474000000000026	483.92	7.562249437179612
CHEMBL501165	2.526500000000001	570.9860000000003	6.543633966870957
CHEMBL1784415	3.117100000000003	507.9920000000002	7.484126156288321
CHEMBL2159097	-0.0964	420.34000000000003	6.812479279163537
P96413081	0.23119999999999918	423.1050000000002	5.737311655698304
P151419058	2.2870999999999997	398.4880000000002	5.30076949711659
CHEMBL5964483	2.678900000000001	496.0250000000003	8
P31196468	3.700020000000003	456.59300000000036	5.4558078892349675
P73912423	3.7491400000000015	389.34000000000003	5.959793372425289
P15910922	3.8974400000000013	402.3280000000002	5.498803757972912
CHEMBL3703843	1.6344199999999993	481.33900000000017	8.739928612014925
P14833700	3.4139000000000017	463.54400000000015	5.698319050706424
P57131152	3.2497	412.09600000000006	5.830619504688051
P28539466	4.179600000000003	410.4240000000002	5.640354207325457
CHEMBL1819096	3.4314000000000022	492.9960000000003	9.046240308266771
CHEMBL131703	3.4620000000000006	335.153	4.628932137728264
CHEMBL1645378	0.1337999999999997	420.4140000000002	7.703334809738469
P154489892	2.807800000000001	417.26300000000015	5.608888386297197
CHEMBL1642519	2.1788000000000003	481.9540000000001	7.510041520575165
CHEMBL3640027	1.3606199999999997	442.5080000000002	9.065501548756432
CHEMBL4750405	-0.20396	364.3980000000001	6.039053804266168
CHEMBL5920648	2.7622200000000023	627.8480000000003	8
CHEMBL1083674	1.4956999999999994	432.86	7.191789027075778
P34791672	2.1243	394.51800000000026	5.485850865524562
P18463201	6.432400000000004	482.54000000000013	5.387746093903563
P58323696	2.312	422.5220000000002	5.327071309557278
CHEMBL3679709	1.565799999999999	468.91500000000013	8.255707016877324
CHEMBL3654898	2.2792	490.85800000000023	8.96657624451305
P111468215	3.707580000000001	413.40300000000013	5.940436582098732
CHEMBL3648649	2.3067000000000006	488.53300000000036	7.568636235841013
P113604119	1.9798999999999998	352.39400000000006	5.308476477831846
CHEMBL567474	2.6272000000000015	422.88000000000005	8.42021640338319
P42709396	2.6019000000000005	557.6120000000003	5.4185054577091005
P10314664	0.36970000000000175	511.5590000000004	5.356448631437055
P154641146	0.1605999999999998	422.0730000000001	5.722390785695909
CHEMBL4092642	1.6418200000000016	585.7670000000005	8.602059991327963
CHEMBL2103841	5.111940000000014	907.0630000000001	8.657577319177793
CHEMBL5762434	2.914020000000002	629.8640000000004	7.301029995663981
CHEMBL1165840	1.5169999999999986	466.9580000000001	8.920818753952375
CHEMBL601465	1.3591999999999995	449.916	7.275724130399211
CHEMBL1084259	1.6738999999999995	500.9350000000002	6.987162775294828
CHEMBL565376	2.9680000000000013	445.9030000000001	8
P126197079	1.3188	435.4830000000001	5.86359655186601
P111333118	4.502520000000002	466.79200000000014	5.697452627512514
CHEMBL592667	3.2765000000000026	525.4540000000002	5
P05737404	2.7638000000000007	397.71500000000003	5.598771832501887
CHEMBL1672779	2.3254000000000006	425.934	8.328827157284916
P135968955	2.9376000000000015	448.61600000000016	5.379551615288292
P25341272	3.358100000000001	433.50800000000027	5.3239468753481285
CHEMBL3639552	1.9273000000000002	478.9250000000003	8.173925197299173
P66382096	2.23034	437.4810000000002	5.366228653917444
P59649379	3.1476000000000006	490.3580000000002	5.920456992597094
P18693934	3.2932200000000016	529.6190000000003	5.467372998771109
P11312356	3.0730200000000014	412.51500000000027	5.379343520180379
CHEMBL1213937	2.5692000000000017	447.9400000000001	6.386158178123931
CHEMBL1807550	1.3173799999999996	389.835	8
CHEMBL1784426	3.3333000000000035	524.0600000000003	8
P33897750	0.6677000000000011	460.51000000000033	5.566550206238404
P122292612	0.6124	436.3970000000001	5.5113083016830595
P08595204	2.098	365.41800000000006	5.365421977146112
CHEMBL5885070	2.827620000000002	404.52800000000013	8
P84503715	2.619600000000001	401.414	5.607127254597921
P06594864	3.806680000000002	409.54000000000025	5.485053994691996
P56373659	2.852000000000001	370.35200000000015	5.577574323628795
CHEMBL1213858	1.5736999999999997	444.3470000000001	6.104577453960592
CHEMBL1830347	2.229100000000001	416.94800000000004	7.892790030352131
CHEMBL2430315	1.0515999999999996	373.449	8.4089353929735
P20990695	3.8523000000000023	433.4890000000002	5.382475465113708
CHEMBL4438537	2.2248000000000006	394.46400000000006	7.581698708680254
CHEMBL1085454	1.66312	372.46099999999996	6.856985199745905
P89986735	6.169800000000004	483.5930000000002	5.80771138743188
CHEMBL3654936	2.492600000000001	466.98300000000023	9.259637310505756
P17691406	2.3908199999999997	421.27600000000007	5.540456741719587
CHEMBL2414622	1.6928999999999987	436.91700000000003	8.823908740944319
CHEMBL4064945	2.6680200000000016	627.8480000000003	8.468521082957745
P96733326	2.4947	335.20099999999996	5.376233999866069
P09166092	4.110700000000003	410.4950000000003	5.807153884811158
CHEMBL5757086	2.655200000000001	581.1310000000005	8
P106826077	0.9951000000000001	332.45099999999996	5.904830648568245
P04843491	2.0155999999999996	454.58800000000014	5.562725202589877
CHEMBL4107988	3.038200000000002	474.98100000000017	8.958607314841775
CHEMBL3125153	1.8860999999999997	397.4310000000001	6.669180533504163
CHEMBL608672	2.5414000000000017	497.40000000000003	5.621602099051862
P18815892	3.086400000000001	483.16	5.32358076828164
P65831396	-0.3848	511.5190000000001	5.465085895570133
CHEMBL1778657	2.1373	414.49800000000005	7.22548303427145
P76543993	-1.0771	387.43900000000014	5.427476902150363
CHEMBL4448138	1.8604999999999996	386.4440000000001	7
P63426606	2.26872	365.43300000000016	5.334888262924949
CHEMBL2323406	0.3789000000000036	618.7280000000007	7.008773924307505
P152676972	3.3571800000000014	386.658	5.752272167090277
P14742068	3.504400000000003	417.55600000000015	5.546834607474143
P22258593	4.180700000000002	407.4170000000001	5.9255492810454085
CHEMBL6050071	1.5327999999999995	539.0500000000004	8
CHEMBL5933758	1.6184200000000009	561.7010000000005	8
P156249308	5.429700000000005	507.56100000000015	5.310424784240062
CHEMBL1784434	3.2841000000000027	488.41400000000016	8.321481620959887
CHEMBL1784419	2.7359000000000013	639.0450000000004	6.146910470148135
CHEMBL3125149	2.1270999999999995	441.44000000000017	6.6439741428068775
P31110795	2.3133	434.5960000000002	5.395449967428739
P55083405	2.70378	352.213	5.30989256054367
P123683803	0.28960000000000025	374.40000000000015	5.831207979685818
CHEMBL4457080	3.1458000000000017	468.9990000000003	7.373659632624958
P23003655	3.5764000000000005	372.30600000000004	5.5230235342404725
P118695971	3.794100000000002	363.42100000000016	5.413300198375951
P90344934	1.2516200000000002	466.5660000000002	5.4560560575170935
CHEMBL4115301	2.4799200000000012	598.7850000000008	5.214670164989233
P144079732	3.8789000000000016	387.308	5.849857838151442
CHEMBL1779210	4.651600000000005	577.4120000000001	6.180456064458132
CHEMBL5779655	0.973619999999999	563.7130000000001	8
CHEMBL202836	2.6044000000000005	461.514	7.050609993355087
CHEMBL2018081	0.14469999999999994	360.41	5.309803919971486
P156408075	2.879760000000001	429.5020000000002	5.358030402297941
CHEMBL602524	2.6176000000000026	483.373	6.8996294548824375
CHEMBL1213739	0.9021999999999997	371.84200000000004	5
CHEMBL1784276	2.6393000000000018	483.9950000000002	8.88941028970075
CHEMBL4101262	2.6275000000000004	288.299	4.728158393463501
P61325526	3.884800000000001	444.27800000000013	5.888401475119606
CHEMBL1091810	1.4694199999999997	432.53800000000024	7.853871964321762
P56210370	0.7557000000000009	363.189	5.529442514782726
P113603257	2.0075999999999996	352.3940000000001	5.567190994966832
P126545839	2.2322000000000006	455.3780000000001	5.466100899203405
P18373504	5.022300000000003	480.0140000000002	5.6649434805609085
CHEMBL3703932	1.0999999999999999	449.9310000000002	6.913640169325252
P05990634	5.094400000000002	443.3010000000001	5.340559218129682
CHEMBL5977031	2.602420000000001	542.6980000000004	8
CHEMBL1642518	3.2064000000000017	465.9550000000002	7.16304326294045
P17973133	3.9155000000000015	420.41600000000005	5.383314479104488
CHEMBL5880542	2.5218200000000004	544.7140000000005	8
CHEMBL4286329	0.41891999999999957	518.6070000000002	8.397940008672037
CHEMBL4225422	1.4532999999999996	384.47200000000004	8.522878745280337
CHEMBL1784285	2.7270000000000025	493.96500000000015	8.906578314837764
CHEMBL1085844	1.2660199999999997	426.9220000000001	5.818156412055227
P46841252	3.376080000000001	414.44400000000013	5.3102473038608435
P112464377	2.5888399999999994	387.4940000000001	5.741123370627869
P59618258	4.204900000000003	504.0300000000002	5.3451499094386055
P110955386	1.0349999999999997	412.49000000000024	5.344957658668799
P30521547	2.8133	392.19300000000004	5.8623294627632445
P96996357	2.1418	383.39400000000006	5.830031826003108
P87577616	4.090100000000002	448.4450000000002	5.338471259868017
CHEMBL382319	1.0240999999999996	470.5220000000001	6.274088367704952
P32697795	3.299400000000002	428.55800000000033	5.508218224415835
P21582615	1.5578000000000007	402.45100000000014	5.334325219006106
CHEMBL5745916	6.9326600000000145	1431.89	8
CHEMBL4070727	2.5609000000000006	472.86800000000017	9
CHEMBL6050721	1.696419999999999	505.63300000000015	8
P14677299	3.761460000000003	504.61600000000027	5.622875957653544
P153934730	3.9539000000000017	393.8710000000001	5.348043930466925
P155767149	1.836199999999999	402.4100000000001	5.668167955563751
P114680068	2.7521200000000015	368.4370000000001	5.43356250780493
P13590616	2.793700000000001	452.9890000000004	5.740645072691966
P105145222	1.4987	377.26400000000024	5.415555692834824
P155477559	4.3122200000000035	456.54200000000014	5.30111686324741
CHEMBL601510	2.025700000000001	454.957	8.454692883534175
P12600820	3.1712000000000007	373.356	5.680061560019691
P26126743	2.4520999999999997	497.9200000000002	5.732593581247096
CHEMBL1672806	1.6478999999999997	421.44599999999997	8.213958789757445
P149776173	1.8929999999999996	377.3970000000001	5.488517711373999
P12207413	3.4307000000000007	362.22700000000003	5.326518302926653
P85822833	1.1933	396.51600000000013	5.5828605902726745
CHEMBL4112382	2.6230000000000007	460.9540000000001	5.954305486705163
P13660178	3.2374000000000027	447.61100000000033	5.4196453388934085
P25715984	3.9692400000000028	437.61200000000036	5.317584138322641
P22025069	3.0821000000000014	458.4930000000002	5.473789996158335
CHEMBL1085529	1.9684000000000004	436.93600000000015	6.872895201635193
P68032040	3.2796200000000013	359.2200000000001	5.593630164530732
P12747437	3.8100000000000023	511.6100000000001	5.331148351917482
P109080613	3.4724000000000013	524.6620000000003	5.753747687700678
P45883063	0.5672000000000033	529.7290000000002	5.368860749743189
P96532968	4.561600000000002	422.6890000000001	5.467627866432123
P81544650	3.887590000000002	471.3360000000001	5.982549270489463
P13674945	1.9796999999999998	469.3170000000001	5.620331965966346
P22368392	4.465300000000003	520.6110000000004	5.802168306671097
P13954626	5.158540000000004	452.5370000000002	5.4214753947250065
CHEMBL3703884	1.777699999999999	450.9150000000002	8.991399828238082
P18470857	3.242720000000001	495.5510000000004	5.770830297460899
CHEMBL2028665	2.5099200000000006	522.5950000000004	5.5968794788241825
CHEMBL2323412	-0.2795	449.5040000000002	5.595166283380062
CHEMBL4472047	1.9632999999999998	440.9010000000002	7.288192770958809
P98444824	-4.4055	486.0160000000005	5.368049173740783
CHEMBL2159100	1.7769999999999997	510.46500000000015	8.154901959985743
P109287469	2.6439000000000004	426.41000000000025	5.914709421769935
P55669957	3.0231000000000003	247.298	5.382685066701706
P23978059	2.5588000000000006	462.3250000000001	5.317223353685566
P121655983	3.3695000000000013	424.5260000000002	5.66334017654558
P97571947	5.1034900000000025	436.9240000000001	5.363010898187771
CHEMBL2397448	2.5505000000000018	414.88500000000005	7.154901959985743
CHEMBL2323691	-0.4101	464.5190000000002	5.250263684430939
CHEMBL1213801	0.8111999999999997	365.451	5
P108668524	1.4171999999999993	528.5250000000003	5.321390583441074
P80343386	1.8978999999999997	398.4920000000002	5.501276029252096
P150555094	6.737500000000003	582.3430000000001	5.743041847439068
P89505079	2.9045000000000005	402.86300000000006	5.7151182853445475
P61248250	-1.0823	338.3860000000001	5.490931954982838
CHEMBL449080	5.482340000000009	788.0970000000005	7.022276394711152
P30596980	2.9076000000000013	508.6250000000002	5.930701987884471
P37845971	1.7766999999999995	400.43500000000006	5.399571674267869
P61326425	4.903600000000002	512.2750000000002	5.645315446045271
P30784360	2.1162	375.4500000000002	5.61672334959235
P17972559	2.5789999999999997	428.4450000000001	5.341130407798038
P25022996	6.070020000000006	509.62500000000034	5.3810110796350665
CHEMBL1819201	2.803900000000002	506.9790000000004	8.860120913598763
P89560347	3.329320000000002	444.0480000000001	5.604673606930649
CHEMBL4755187	2.1059000000000005	452.4500000000001	8.886056647693163
P85087364	3.877100000000003	383.4670000000002	5.7627076624325415
CHEMBL1213799	1.5463	393.505	5
P46938917	1.147800000000003	509.72000000000037	5.454816631784594
CHEMBL1762490	4.9318000000000035	493.8140000000001	7.045757490560675
CHEMBL4095070	2.8568200000000012	627.8480000000003	8
CHEMBL1782080	2.864800000000003	507.9920000000002	7.756961951313706
P59580555	4.201400000000001	376.4410000000001	5.306185146110583
CHEMBL3654334	2.577600000000001	481.01000000000016	8.130768280269024
P29939743	5.0755000000000035	512.4290000000002	5.738737131207507
P73872590	0.9791999999999998	363.2370000000001	5.861066059743076
P13559165	4.9494000000000025	473.34100000000024	5.464073258604431
CHEMBL5927152	-0.0154	558.0490000000002	8
CHEMBL4789658	2.289800000000001	454.87800000000016	8.67778070526608
CHEMBL1094712	3.0856000000000017	410.8690000000002	8.292429823902063
CHEMBL2018094	1.7125999999999997	402.4680000000002	7.1249387366083
P60286860	3.7021000000000015	460.61900000000037	5.95506845385084
CHEMBL452214	6.529300000000011	1022.66	6.882728704344236
P31220988	4.118500000000001	454.4620000000001	5.667359589612538
CHEMBL5777760	3.5042200000000023	529.6990000000005	8
CHEMBL4229187	1.6833999999999996	408.853	8.522878745280337
CHEMBL5753951	2.5673199999999996	547.6700000000001	8
CHEMBL1830351	1.674899999999999	456.9440000000002	6.790484985457369
CHEMBL5788038	1.8959199999999998	461.5800000000002	8
P17166150	3.433320000000001	396.3940000000001	5.717377887121938
CHEMBL3648647	2.621700000000001	500.5440000000004	7.013228265733755
P18486495	2.16052	455.12800000000004	5.559878396812196
P14176958	4.636700000000003	449.53200000000015	5.401318901092837
P155560501	6.207400000000006	686.8559999999998	5.913996294381618
P118898542	2.0444999999999993	368.43700000000007	5.677573947594047
P61325743	2.7171000000000003	393.3780000000001	5.4383024673460065
CHEMBL4447643	2.34424	571.7110000000001	6.09799710864927
P13588381	5.356100000000004	496.65800000000036	5.787546038959724
P60967833	3.195660000000002	410.4990000000002	5.509058794643213
CHEMBL2048494	2.3267200000000003	370.4890000000001	7.2839966563652006
CHEMBL3703861	1.7056000000000002	462.9260000000002	9.210419287835574
P09308006	3.487300000000001	457.93900000000014	5.596022036330646
CHEMBL5953142	2.5256200000000013	528.7150000000005	8
P18768698	1.1877999999999997	439.209	5.439495584804943
P110275286	3.403100000000001	327.203	5.712422190921295
P63426612	1.8892	365.43300000000016	5.600845666041783
CHEMBL3703871	2.5774000000000012	430.92800000000017	9.129596094720974
P98407446	-4.4591	499.61500000000024	5.35723879673468
P16207773	2.0446	486.6220000000002	5.979224511806442
P155723342	3.7433000000000023	399.46600000000024	5.3081231774406685
P153175411	3.003400000000001	439.06300000000005	5.3439976793170425
P150789362	2.9548000000000005	412.49200000000013	5.71556926615548
P76497414	3.7795000000000014	358.59800000000007	5.708853238268114
CHEMBL5981448	2.4943000000000013	523.0950000000004	8
P83096228	-1.85814	426.5390000000003	5.580209413893638
CHEMBL4076289	2.6847000000000008	452.9560000000002	7.856985199745905
CHEMBL3654892	2.1694	464.9420000000002	8.913640169325252
P09457749	1.3297000000000003	375.45000000000016	5.613501034449347
P53462914	1.5766000000000011	439.6050000000003	5.434270212168873
CHEMBL1090786	2.733300000000002	438.9730000000001	8.821023052706831
P151424474	3.7497000000000016	460.5340000000002	5.771343041891065
CHEMBL3703890	2.412100000000001	446.92700000000013	9
P111595483	3.0715000000000012	367.32700000000006	5.475084852460133
P105517536	3.4338000000000024	473.55800000000016	5.7265357273786535
P15463976	3.200120000000001	416.32200000000023	5.380802284207053
CHEMBL377301	1.835999999999999	397.47099999999995	6.87942606879415
CHEMBL5820624	2.5221999999999998	554.061	7.301029995663981
P21477972	3.075100000000001	406.4670000000001	5.571379327328061
P61868334	4.309400000000002	422.44800000000015	5.4467239538629
P05603279	2.0106000000000006	489.5920000000004	5.427012291801795
P122512789	3.536920000000001	361.44200000000006	5.556737012541305
CHEMBL3109012	3.001200000000002	455.52600000000007	7.619788758288394
P155010037	3.392100000000001	375.213	5.4146520889054095
CHEMBL1779213	5.695300000000003	535.7370000000002	7.136677139879544
CHEMBL4450704	2.3356399999999997	541.6850000000002	8
CHEMBL6044034	3.2118200000000012	560.7570000000001	8
P150156507	3.2635000000000005	394.19100000000003	5.3363932918754795
CHEMBL4107584	2.6230000000000007	460.9540000000001	8.440093374963887
P154333495	2.338800000000001	429.2620000000002	5.347850394598347
CHEMBL4472308	2.541720000000001	669.8600000000006	7.130768280269024
P151637368	5.394700000000005	511.02200000000016	5.6613443344213
CHEMBL1642517	2.8163000000000014	451.92800000000017	7.628932137728264
P120588199	1.2760000000000016	423.5570000000002	5.497709472085227
P54437852	2.605100000000001	426.54200000000026	5.473531487530523
CHEMBL1784283	2.9679000000000024	491.9930000000002	8.542118103266008
P34096983	3.845740000000003	437.5210000000002	5.313989708684715
P64800347	2.2342999999999993	377.308	5.791827473332878
P19716280	2.30044	403.5330000000002	5.941953769604718
P30472029	4.2780000000000005	414.08300000000014	5.320299619128036
P61937029	1.88302	350.4480000000001	5.561774192395471
CHEMBL1672795	2.6307000000000023	453.969	8.943095148663527
CHEMBL3654903	2.1678	464.9420000000002	8.707743928643524
CHEMBL5806272	2.481900000000001	378.85200000000003	8.481486060122112
P61878224	3.948000000000002	339.4680000000001	5.734003629504921
CHEMBL5921003	2.39242	544.7140000000004	8
CHEMBL4286399	1.9872000000000007	462.5430000000002	8.275724130399212
P61835135	2.2256	399.2360000000001	5.7146677723561154
P14767446	4.019700000000002	420.3070000000001	5.351347304868777
CHEMBL4297625	1.1258999999999995	416.4700000000001	9.301029995663981
P79488890	3.173720000000001	424.11400000000003	5.722849386036203
P155183750	0.000300000000000078	360.4110000000002	5.8823973083099155
CHEMBL3703903	2.504000000000001	448.94300000000015	9.14206473528057
P31083440	3.3258	514.4200000000002	5.406603157699793
CHEMBL590991	1.8656200000000003	452.91600000000005	7.2343314452409855
CHEMBL5288495	3.282500000000002	412.86	9.455931955649724
CHEMBL4284073	2.08532	404.5280000000001	8.698970004336019
CHEMBL5864181	2.1575	444.54900000000015	6.521433504406157
CHEMBL4289746	0.8090199999999994	532.6340000000004	8.301029995663981
CHEMBL3654913	2.678100000000001	462.9700000000002	8.75448733218585
P64787470	3.8984000000000023	440.20100000000014	5.679645967182328
P150160981	3.921800000000002	464.30699999999996	5.323763783236688
CHEMBL4063450	1.1878199999999994	518.6320000000003	8.2839966563652
P155662637	3.2008000000000036	567.7920000000003	5.773915884024176
P10187932	2.980200000000001	475.5260000000001	5.70092873997259
CHEMBL3703917	1.5831999999999997	448.89900000000017	9.017728766960431
CHEMBL2397449	1.9057	410.4660000000001	7.795880017344075
P56386064	2.2714	366.24000000000007	5.3088300658683965
P152904857	3.5764000000000014	425.0570000000001	5.472756883611911
P155782614	3.807920000000003	572.6690000000001	5.6365760670828235
P18695122	-2.3046	440.5500000000003	5.56019378860667
P14728420	2.702400000000001	456.5020000000001	5.378719832449585
P142920345	-0.0407	402.23199999999997	5.333014281670339
P59648237	2.11154	470.59900000000016	5.443335737877431
P111270962	1.247930000000002	467.6120000000004	5.400007822415902
P09939470	2.7935000000000008	453.6110000000004	5.37191773900932
P52624897	1.5155199999999998	446.4080000000003	5.4939010400715595
P54364894	2.34912	464.5400000000003	5.432855954804343
CHEMBL3944708	0.9302999999999999	464.46200000000005	6.078313524516398
P134218337	2.6272200000000003	423.29200000000014	5.557677044254426
CHEMBL3648648	3.2578000000000027	528.5980000000004	6.730487055782084
P89407332	2.3228	439.5690000000002	5.476123524361869
P10880142	2.2531000000000008	489.5040000000002	5.311491192343479
P13692594	7.740600000000006	499.4740000000004	5.305307073668516
P112553594	4.013620000000002	430.5560000000002	5.4061603389187285
P90012028	1.2156199999999997	353.4730000000001	5.3476569449372855
CHEMBL6048153	-0.36038	537.6310000000002	8
P93935157	3.894800000000002	440.1820000000001	5.556424120249742
CHEMBL4114842	2.7232000000000016	462.9700000000002	9.207608310501746
P136809242	0.8222	295.432	5.331707289551779
CHEMBL4110861	1.68902	420.8890000000002	8.853871964321762
P86295563	1.8660999999999999	454.3610000000001	5.3226668485800985
CHEMBL4471038	3.329400000000002	442.5080000000001	7
P155619298	1.6362000000000003	545.6630000000004	5.576590272266906
CHEMBL2397453	1.9057	410.466	7.769551078621726
P31835747	3.2172	438.3550000000003	5.588885581449095
CHEMBL3125457	1.844399999999999	411.89630533400003	8.187086643357144
P51984153	3.395100000000002	490.21900000000016	5.541664374008053
P06465953	3.979800000000001	366.41800000000006	5.955852379121278
P134847461	2.441300000000001	338.1640000000001	5.947306058075032
CHEMBL4779277	2.4343000000000017	430.83100000000013	8.585026652029182
P21735744	2.4399200000000008	440.52500000000026	5.915423722065669
P81881462	2.737520000000001	376.00800000000004	5.635449004646028
CHEMBL1829087	2.1147200000000006	392.51700000000005	7.22329881601159
P33376589	4.387700000000002	447.43800000000005	5.946537395074545
CHEMBL434175	1.0770999999999995	455.5070000000001	7.173925197299173
P54593212	4.4051	420.48800000000006	5.703993330686328
CHEMBL1829078	0.8678199999999994	366.435	7.29929628285498
CHEMBL5998471	2.163519999999999	475.60700000000014	7.301029995663981
P36636883	2.47752	451.5700000000002	5.431211787684653
CHEMBL4229132	0.6050999999999993	402.4430000000001	9
P61868322	3.2953	390.3780000000001	5.327255801693401
P09275978	2.7744999999999997	405.5490000000003	5.682981898951889
CHEMBL577354	1.5981999999999992	420.88900000000007	8.18045606445813
P14699684	4.340600000000003	424.5030000000001	5.502379350218712
P94825888	2.61082	376.66300000000007	5.642255674819625
P83191309	1.3042999999999991	354.4100000000002	5.315244377891376
P105231247	2.2396000000000003	378.264	5.748361779551788
P25258363	4.586180000000003	467.55400000000014	5.4990777608096995
CHEMBL4090131	1.3147	402.4430000000001	8.301029995663981
P19906464	3.2738200000000015	478.5500000000002	5.542572307053516
P111812927	3.9225800000000017	433.50800000000015	5.406381691870464
CHEMBL5885057	2.8911200000000012	625.8320000000003	8
CHEMBL5891233	2.504320000000002	643.8470000000003	8
P68742504	3.888200000000001	417.04400000000004	5.673459331483438
CHEMBL1784277	2.577800000000001	477.9660000000002	8.69680394257951
P105540353	6.166180000000004	488.5220000000001	5.964570261815451
P36927267	2.8516000000000012	473.5740000000003	5.373967752170981
P22229185	6.056900000000005	411.54900000000004	5.893809102736585
CHEMBL2160188	0.31119999999999975	408.4510000000001	3.6903698325741012
P12726424	6.287200000000003	510.6440000000003	5.8523236757589014
CHEMBL1672792	2.7083000000000017	465.93	7.673664139071248
CHEMBL1672781	2.5598000000000014	439.9610000000002	8.012780770091995
P111634516	3.0840000000000023	479.54000000000013	5.8230410194130915
P17259384	1.9889999999999997	366.42100000000016	5.3472703039307525
CHEMBL3681855	2.897200000000001	490.98000000000025	8.638272163982407
CHEMBL5838702	4.931520000000005	535.7500000000005	8
P21509628	3.0173000000000005	338.41100000000006	5.980053318321158
P112751804	4.428900000000001	372.4570000000001	5.628009088535085
P29212253	3.930500000000002	436.55600000000027	5.544698228342924
P89819372	3.720340000000003	473.6260000000002	5.631341287607773
P126208552	4.409800000000002	425.9010000000002	5.935916564036404
CHEMBL171648	5.3425400000000085	768.1070000000005	6.070581074285707
P05492813	-0.4921	468.57600000000025	5.481354475669688
CHEMBL3679700	1.0923199999999997	431.8760000000001	6.274088367704952
CHEMBL3648646	1.6600999999999992	515.6030000000004	7.756961951313706
CHEMBL5835461	0.7289999999999996	450.8710000000002	6.020907099361674
P114019178	1.7315999999999994	366.4870000000002	5.616005210558267
CHEMBL5857930	3.1211200000000012	545.6980000000001	7.301029995663981
CHEMBL3703857	1.5429999999999997	404.4840000000001	7.120904120499927
P61325751	3.025520000000001	407.40500000000014	5.33338843158097
P29937180	3.530000000000002	447.51600000000025	5.613144470815276
P58818936	-0.44453	392.42600000000004	5.309183942019085
P30685488	2.2032999999999996	488.5660000000003	5.58989792335714
P53798042	4.5473000000000035	482.6160000000002	5.370284667352868
CHEMBL4793115	-0.51238	350.37100000000004	6.7423214251308154
P54044265	-1.059	462.5720000000003	5.796151536253765
CHEMBL1289281	3.381900000000004	446.9560000000001	6.94692155651658
CHEMBL1083979	1.902699999999999	442.899	6.653647025549361
CHEMBL4108220	1.5253199999999998	436.8880000000002	9
CHEMBL5892147	0.904020000000006	670.8290000000003	8
CHEMBL1819494	1.2587999999999995	362.397	6.200659450546418
CHEMBL2018085	1.5384999999999995	370.401	6.170696227168975
CHEMBL1784428	2.3013000000000017	455.891	8.271646217978772
P07050507	3.2016	408.20600000000013	5.489857300597427
CHEMBL1762501	4.951700000000004	459.3770000000002	6.795880017344075
CHEMBL4109996	1.5894199999999994	384.47200000000015	8.096910013008056
P79107045	3.2764000000000015	444.9490000000002	5.396098168268328
P13744661	4.904500000000002	477.0360000000002	5.563678299860267
P14153779	3.0490000000000013	473.64800000000037	5.740167300936516
CHEMBL1829089	1.7332199999999998	408.51600000000013	7.305394801066432
CHEMBL2323410	-0.5985	421.4500000000001	5.607303046740334
P155060776	3.586500000000001	389.24	5.374173286714289
P08263454	2.2339	369.24399999999997	5.514704561273911
CHEMBL4521016	1.6133999999999993	450.91500000000013	8.508638306165727
CHEMBL4228147	1.5442999999999998	390.86300000000006	9
CHEMBL3109018	1.9970000000000003	421.8520000000001	7.7447274948966935
P155527816	5.660220000000004	550.5860000000001	5.957424487559809
P111311195	5.0394900000000025	414.49000000000007	5.509620079996821
P126165576	1.8064999999999998	273.2589999999999	5.600499338685389
CHEMBL2397442	1.8970999999999987	380.44000000000005	7.657577319177793
P14281193	5.309640000000003	400.8910000000002	5.746904414150968
P154812746	3.460300000000002	405.13399999999996	5.388382889445664
CHEMBL3915296	0.2764199999999997	408.45100000000014	6.153662887870195
P80098061	5.741900000000005	582.1040000000003	5.962972120244225
P14342930	6.422800000000004	439.5400000000003	5.340178841944295
P31306670	3.703800000000002	461.99000000000035	5.601192269796735
P154189176	4.294900000000003	429.4420000000001	5.442613117940493
P133886102	-0.75376	640.7429999999998	5.351542405717478
P47271435	2.1548	421.44100000000026	5.650722472532045
CHEMBL497971	1.1512999999999998	380.82400000000007	8.0268721464003
CHEMBL5791639	3.1810200000000015	669.8850000000001	8
P15144720	2.6466000000000003	482.4930000000002	5.598427154323554
CHEMBL4071789	4.278500000000003	362.38100000000003	4.6439741428068775
P60457790	2.7640200000000004	503.60800000000035	5.3365817877473205
P102392520	3.3958200000000023	396.31000000000006	5.421704694879174
CHEMBL5896125	2.6806200000000016	488.65000000000026	8
P59070598	4.648700000000003	455.8020000000003	5.491470281028714
P57416359	3.819300000000001	514.6110000000002	5.661742769753745
P61781810	3.1728000000000005	440.1380000000001	5.364817951343732
CHEMBL4083794	2.1272000000000006	492.95200000000034	7.966576244513051
CHEMBL3679701	0.7838999999999996	417.84900000000005	6.308918507877031
P112367521	-1.4912	335.41200000000015	5.6759234202605136
CHEMBL496138	2.0081	392.879	7.920818753952375
P56699505	4.477900000000005	392.58000000000015	5.5845258318907645
P114868256	3.876500000000002	454.28000000000014	5.411728293157671
CHEMBL3918460	2.9654000000000007	288.294	4
CHEMBL4460788	2.5478	571.7110000000005	7.721246399047171
P56621497	2.6641200000000005	372.4940000000001	5.370488465799546
CHEMBL2160191	0.6110199999999997	392.45200000000006	4.732828271596986
CHEMBL4591916	3.1592200000000012	599.7650000000001	6.450996737974212
P58232597	0.7342000000000003	446.51400000000007	5.492279023314387
CHEMBL3679694	2.4676000000000013	474.96600000000007	6.136677139879544
CHEMBL4084883	3.9049200000000037	612.8330000000004	8
P28986058	4.154240000000002	447.5640000000002	5.622511616623867
CHEMBL3654933	2.781000000000001	448.5060000000002	9.143875555757699
CHEMBL3654932	2.496800000000001	432.9440000000002	9.200659450546418
P90568239	6.828700000000005	488.8390000000001	5.3799681048737025
P47346601	4.0440000000000005	430.1210000000001	5.361810359809163
CHEMBL4061935	2.55832	505.6770000000002	8.602059991327963
P110435803	4.808600000000001	448.94	5.457050151185821
P60951331	2.5425000000000004	389.83900000000006	5.515273195701338
P152174239	1.2734999999999999	348.492	5.487182241435127
P89985976	4.344560000000003	502.5960000000004	5.966978555317089
P18886828	1.817	428.4450000000002	5.6522797829659615
CHEMBL1163692	3.179900000000002	500.9660000000002	6.886056647693163
CHEMBL4108078	2.492600000000001	466.9830000000001	8.958607314841775
P17475641	5.114240000000003	432.5490000000002	5.356054087251933
CHEMBL4112174	2.886900000000001	446.97100000000023	9.309803919971486
CHEMBL1672777	3.415100000000002	470.03100000000023	7.906578314837765
P89823441	2.0685	451.25300000000004	5.320118057887138
P151785495	5.560600000000006	416.64600000000024	5.41873319472633
CHEMBL1672796	2.6307000000000023	453.969	9.112382699664265
P154836203	2.7913000000000006	389.50600000000014	5.9775716288145135
P14861002	3.5530000000000017	443.21900000000016	5.4605475084505395
CHEMBL1807552	1.4270999999999994	420.8890000000001	8.522878745280337
P08417681	0.17391999999999996	417.232	5.400226060853612
P25237301	3.8382000000000023	439.56200000000035	5.342275045794892
P120837091	2.810360000000001	376.50100000000026	5.3436142809413125
CHEMBL5743947	1.364720000000002	610.7810000000003	8
CHEMBL3654910	1.812399999999999	449.93100000000015	8.498940737782249
P61756133	3.854020000000001	418.242	5.666149854897455
P36784826	4.757500000000003	442.5440000000001	5.468904453129972
CHEMBL5801698	2.787920000000001	440.5800000000002	7.718966632752273
CHEMBL585021	1.6499999999999992	420.8890000000001	8.18045606445813
P153210340	-0.3664	368.558	5.813326132500255
P26847356	3.6662000000000026	493.4270000000002	5.34591976469343
P18491120	4.138000000000002	448.31700000000006	5.845576026885353
P21874652	3.932120000000001	482.4250000000003	5.648010544564368
P73872613	2.4061000000000003	426.05199999999996	5.537751784645002
P20863697	3.340860000000002	435.4360000000002	5.483200295918375
CHEMBL1784278	2.716900000000002	495.9560000000001	8.216096420727265
P112426850	1.9898000000000002	513.5060000000004	5.711974464611637
CHEMBL5869887	1.942419999999999	519.6600000000002	8
P22856760	2.765600000000001	495.5570000000002	5.938924676370208
P58236581	2.0267999999999997	437.5280000000002	5.313453100936994
P82265221	1.490169999999999	432.4830000000001	5.397614409894895
P55105825	2.5564	441.1890000000002	5.866141874796665
P05843243	3.976700000000003	374.53500000000014	5.33357562748124
P91433876	1.8268199999999997	449.12400000000014	5.314526980277241
P126226908	1.7833999999999997	361.42300000000006	5.312025379965444
P112697499	3.3255000000000017	487.39400000000023	5.442372511573174
P156260895	4.691300000000004	470.6450000000003	5.482672117705627
CHEMBL3125152	0.5275199999999998	335.36000000000007	6.787279845582158
CHEMBL200394	1.1403999999999994	429.469	6.787812395596042
P05335227	3.443900000000002	398.76800000000014	5.628747370875061
P59614079	4.206340000000003	426.53800000000024	5.402633949733972
P63108325	4.0321000000000025	434.15300000000013	5.556111453222628
CHEMBL1672775	2.6349000000000014	441.97700000000015	7.876148359032914
P110957182	0.7358999999999991	404.85400000000027	5.443094730944552
P37861651	1.032700000000002	436.57800000000026	5.307241181845276
P48750778	3.2056200000000015	462.5310000000002	5.561457651213889
CHEMBL1784421	1.6545000000000003	467.92700000000013	7.688246138944246
P30536176	1.8437000000000006	441.35100000000006	5.591929714112815
CHEMBL4113882	2.8323000000000014	507.4210000000002	9.060480747381382
CHEMBL2048490	2.0269	386.4880000000001	7.920818753952375
CHEMBL566471	2.8461000000000007	422.9050000000002	7.236572006437063
P111842678	3.860400000000002	436.9650000000002	5.421934116163908
P48521914	2.4872000000000005	427.27400000000006	5.447940465812116
P134504251	1.0539000000000014	570.7070000000001	5.336204877780593
P61876124	4.221720000000002	382.4710000000002	5.344573412254081
P19031488	3.9727000000000015	562.8780000000003	5.381638068890122
P153210358	1.0531999999999997	458.9320000000002	5.489589051989823
P37846631	2.901580000000001	427.5120000000003	5.390725827595412
P16333694	3.0268000000000015	394.45600000000013	5.871277715661574
CHEMBL1082416	0.07229999999999998	451.9070000000002	6.154901959985743
P57422309	1.5687999999999995	409.89500000000015	5.5300307905000405
P155484863	3.6286200000000024	476.46000000000015	5.583193128177055
P86853716	2.9738000000000007	371.48700000000014	5.494985759915893
CHEMBL5989616	0.9529999999999996	456.49100000000016	7.804100347590766
P153520760	2.8344000000000014	463.4090000000001	5.655804284128565
P29457344	3.5054200000000018	504.58700000000033	5.418961051227833
P109043884	3.265500000000001	554.6880000000001	5.63921731012672
P150101387	2.7164400000000004	391.4790000000002	5.319392571008212
P14158236	3.6850000000000005	458.44300000000015	5.525929496784956
P21582617	3.335720000000002	450.4950000000002	5.364013888199167
CHEMBL1091809	1.6442199999999996	383.48800000000017	5.292429823902063
P110232026	3.504100000000001	350.24100000000004	5.862962545210487
CHEMBL5834742	3.1121200000000018	503.70500000000015	8
CHEMBL5852264	2.0782200000000013	599.7940000000004	8
P31647197	2.2859	432.47200000000004	5.306888884537859
P16921829	2.1153000000000004	487.4010000000003	5.371100435579393
P61979386	3.1658600000000012	354.41000000000014	5.747389659432627
P18371525	2.4720199999999997	422.3040000000001	5.3281794398167515
CHEMBL593522	1.4046199999999998	436.88800000000015	6
CHEMBL2048489	1.1308999999999998	402.4870000000001	7
P66096532	2.127439999999998	425.52900000000034	5.598082749482425
CHEMBL4289884	2.1975	478.5380000000003	8.080921907623926
CHEMBL2414620	1.6192199999999992	428.51	8.769551078621726
P20500527	5.723600000000004	431.46700000000004	5.811634073936852
P05833036	3.516000000000001	402.44200000000006	5.757210190521324
P132073999	-0.3637	344.4120000000001	5.541362150974351
CHEMBL2172493	1.5575999999999999	400.47100000000006	8.494850021680094
CHEMBL1819487	2.0722	386.488	6.920818753952375
CHEMBL591954	0.5962999999999998	380.46599999999995	5.1605219526258015
CHEMBL1163754	2.1137	478.9690000000002	8.221848749616356
CHEMBL1085845	1.57444	440.9490000000001	5
P111126909	3.8822800000000024	430.5080000000002	5.874518734299406
P21137005	2.1890399999999994	445.5230000000002	5.405496956179911
CHEMBL1762499	5.095800000000005	459.3770000000002	7.522878745280337
CHEMBL3125148	2.118499999999999	411.41400000000016	6.339134521996131
P111901383	1.6899400000000004	563.7300000000001	5.653842697767992
CHEMBL2323408	-0.8784	605.6890000000006	6.679853713888946
CHEMBL585315	2.3851	448.94300000000015	7.886056647693163
P14512453	4.491400000000003	418.5840000000003	5.385419133002514
CHEMBL567067	2.1993000000000005	456.869	8.154901959985743
CHEMBL1289052	3.3204000000000016	440.9270000000001	6.906578314837765
P109156030	2.0843	437.3190000000001	5.607830850510264
P152135767	2.23142	349.188	5.337336590425962
P123700547	0.9892000000000023	669.7039999999998	5.919012953089113
P52976171	3.228300000000001	435.1410000000001	5.531209737900389
CHEMBL3639588	1.6845999999999997	504.9670000000001	7.627087997029894
P92020110	4.769600000000003	451.6170000000003	5.451610581867082
CHEMBL383266	2.665900000000001	467.543	7.301029995663981
CHEMBL1779206	5.206500000000004	556.3720000000001	5.008773924307505
P11152692	1.7885999999999995	381.4790000000001	5.42724453484578
P36660595	4.7874200000000044	463.62800000000016	5.354872600741609
P19072748	3.9952000000000023	376.44100000000003	5.869988050328096
P110100838	2.572000000000001	402.1080000000001	5.3628105778512385
CHEMBL3654931	2.2272000000000003	450.4780000000002	9.136677139879545
CHEMBL2017954	1.3546999999999996	358.43399999999997	8
P111403343	5.3632200000000045	494.51700000000017	5.850472986245652
P105488658	4.4273000000000025	413.3000000000001	5.5184140636323775
CHEMBL3654914	2.1243000000000003	464.94200000000023	8.331614083309999
CHEMBL3654328	1.4708999999999994	450.91500000000013	8.2518119729938
CHEMBL590272	2.4827000000000017	533.0310000000002	7.139063379299906
P154278826	1.5825999999999998	362.14600000000013	5.299555898972248
P14584264	2.6152000000000006	486.93700000000024	5.452348341640031
P28554240	2.1372999999999998	416.363	5.413750361133959
P97827511	3.142400000000001	331.46000000000015	5.924088238517222
CHEMBL1086192	0.7935000000000001	466.9180000000002	7.110138278741812
P48458242	1.4466999999999999	391.37500000000006	5.355659901173677
P62343837	1.3255	344.194	5.348625056086957
P54043386	3.929420000000004	480.5240000000002	5.300943145452332
CHEMBL1289167	2.9960000000000018	420.9370000000002	5.052076380168273
P123293930	2.3585000000000003	392.45900000000006	5.638839004804974
P155196535	3.5166000000000013	428.05	5.744968836654449
P36982459	-1.5951	488.59000000000043	5.576918041702769
P40087309	2.3228	488.61000000000035	5.531800413927387
P07759613	1.9797	394.5080000000002	5.953504835665291
CHEMBL602554	1.316	440.827	6.809668301829708
P14778070	3.7010000000000005	440.33000000000004	5.592609095529268
CHEMBL1213802	1.2012999999999998	379.478	5
P37518861	3.426000000000001	390.28100000000006	5.47716468633947
P48808649	3.722140000000003	445.56600000000026	5.468138050904191
P13368125	5.172000000000004	585.6640000000002	5.973466735476703
CHEMBL5995710	2.7103200000000007	431.59800000000024	8
P18961318	3.2486000000000015	411.48300000000023	5.337903554582076
P97790163	1.36372	413.5030000000002	5.854803593885818
P155488007	0.46970000000000156	464.3840000000004	5.372531727540291
CHEMBL1779203	5.034700000000004	557.3560000000001	7.2441251443275085
P124163213	1.2514000000000005	395.4630000000002	5.522155523661242
CHEMBL4092561	2.3582000000000005	450.91500000000025	8.602059991327963
CHEMBL3679691	2.4827000000000026	533.0310000000002	7.139063379299906
CHEMBL4460389	3.3299000000000025	432.9250000000001	7.619788758288394
CHEMBL3654912	1.9502000000000002	450.9150000000002	8.913640169325252
CHEMBL1642512	2.716800000000001	463.93900000000014	7.2604276555499085
CHEMBL1091946	2.5610000000000013	424.9460000000001	8.752026733638193
P26548272	3.2706000000000017	445.61800000000034	5.411280220399943
P35972222	3.885220000000002	433.5800000000002	5.4037328736044845
CHEMBL3703801	1.3892	436.8880000000002	8.769551078621726
CHEMBL3703858	0.9880999999999995	480.8970000000002	8.739928612014925
CHEMBL1762489	4.077500000000003	459.9150000000002	5.6777807052660805
P123637048	-0.777	715.7590000000002	5.730253626869233
P130299379	4.331000000000002	491.4040000000003	5.320662969479206
P25334343	2.9059	373.41200000000015	5.354675998437707
P76509561	3.1445000000000007	386.047	5.632085261206248
P48310572	2.72842	367.4530000000001	5.369063880935808
P19019255	4.809640000000003	374.4690000000001	5.362610349870788
P25304756	5.491520000000003	437.42100000000016	5.827105302247824
P19109958	3.7467000000000033	430.91300000000024	5.440452444419566
P96406505	2.8202000000000007	413.23999999999995	5.951946826884391
CHEMBL3703786	1.6796999999999993	414.49800000000016	8.045757490560675
CHEMBL4460379	3.4590400000000017	583.7660000000001	5.6724367398127225
CHEMBL5781577	2.21562	560.7130000000005	8
P17256484	4.687840000000004	702.904	5.679230771661313
CHEMBL3703815	1.8152999999999992	432.90400000000005	8.801342913045577
P156224484	4.465700000000003	548.4590000000003	5.904133546521457
CHEMBL5972921	1.5779199999999995	532.6590000000004	8
P148084498	2.7925000000000013	365.31800000000015	5.506541949004812
P14278999	2.365	446.71000000000015	5.3040807471686
CHEMBL565786	2.2208	462.92600000000016	7.366531544420414
P59078364	3.1599000000000013	407.50300000000027	5.774432286560529
CHEMBL3654332	1.8609999999999993	464.9420000000002	8.769551078621726
P66133276	3.7562000000000015	416.52200000000016	5.767257937279263
CHEMBL1090414	1.8623999999999994	406.8620000000002	7.638272163982407
CHEMBL585876	3.2346000000000013	436.93200000000024	6.376750709602099
CHEMBL6039250	2.8059200000000004	519.7040000000002	8
P13441382	3.4217000000000013	510.5220000000002	5.921180816901152
P04724215	2.4667000000000003	482.196	5.639595945270061
P155946685	3.872840000000002	394.40600000000006	5.706195640080663
P96412863	-0.1357	422.07300000000015	5.551139154392559
P143046788	3.458680000000001	367.04200000000003	5.401537799525849
P48702557	3.658800000000002	410.3370000000001	5.433798281145087
P36657868	5.156100000000005	499.58300000000014	5.935167780261426
CHEMBL2018093	2.6604000000000014	420.91400000000004	7.036212172654444
P09803986	1.6995	381.90700000000015	5.314347815884475
P09749516	1.4779999999999998	395.46200000000016	5.512437439743622
CHEMBL3703846	3.2279200000000023	470.58700000000016	8.593459819566045
P07310507	5.649400000000006	488.5870000000002	5.446238301609996
P87783322	2.9976000000000003	325.39300000000014	5.769806621130955
P22011361	1.9727999999999999	487.40100000000024	5.395881993807965
P41024945	2.7372200000000007	380.49200000000013	5.574302786637409
P21613550	3.5258200000000013	481.3970000000001	5.684659523372712
CHEMBL2397444	2.4595000000000007	408.49400000000014	5.2839966563652006
CHEMBL1830348	2.6192000000000015	430.9750000000001	7.315154638355588
P153452153	3.745000000000002	419.3000000000001	5.5398541825082495
P74028852	2.1692	371.26000000000005	5.633577042774027
CHEMBL1642511	2.5507	451.9280000000001	7.623423042943488
P15607050	3.560520000000002	441.5820000000003	5.318487413361038
P61828866	4.035720000000003	493.61500000000024	5.492009275180308
P134289322	2.2818000000000005	343.2460000000002	5.975104039892515
P103300018	2.6241000000000003	366.4210000000001	5.61852390972497
P128053676	3.712780000000002	425.4960000000001	5.680477550934546
P22225907	1.3423000000000003	410.54000000000013	5.37809703910877
P18774832	3.1214000000000013	461.3160000000003	5.315423912611545
CHEMBL2160189	0.8649999999999995	406.4790000000001	4.85078088734462
CHEMBL566019	1.6253999999999997	454.87800000000016	6
P155947243	2.6538000000000004	396.4910000000001	5.642636969384857
P14213206	2.923000000000001	515.6570000000004	5.8830603534492445
CHEMBL4107453	1.8962999999999988	454.92800000000017	9.096910013008056
P155548073	0.6822000000000004	420.44400000000024	5.806597096937582
P31366908	3.7574000000000014	475.61700000000013	5.417822962311591
P21847829	1.5946000000000002	395.86800000000005	5.4469669837975605
P66102147	4.084590000000002	448.54800000000023	5.349206960348069
P31875813	1.9745800000000007	467.61500000000035	5.359220522655143
CHEMBL3679696	0.7057999999999995	415.471	5.910094888560602
P17925142	2.9548000000000005	389.86400000000003	5.721475035262983
CHEMBL4539027	1.9892000000000007	410.8750000000001	7.289882634888183
CHEMBL1830352	1.8156200000000005	384.88100000000003	7.220403508742176
P24385625	2.2057200000000003	405.29500000000013	5.815024809301739
CHEMBL4114238	1.1378399999999997	402.4430000000001	8.769551078621726
P59085542	1.1471999999999993	413.30500000000006	5.887730231582729
CHEMBL3703840	3.1664200000000027	464.55800000000016	8.415668775632469
CHEMBL1762497	5.071100000000005	478.90200000000016	6.7447274948966935
P54893206	3.261400000000001	400.89600000000013	5.768785352037399
CHEMBL1289622	2.3753000000000006	410.92300000000006	7.119186407719209
P15702130	3.102400000000001	436.48900000000015	5.4795164672592085
CHEMBL1672785	2.0811000000000006	443.9490000000001	7.707743928643524
P96412833	1.3143	420.10100000000017	5.367239111520561
P22249189	3.035700000000001	341.4360000000001	5.360015751958412
P61877085	3.9853000000000023	504.64000000000027	5.486116814388907
CHEMBL1093423	2.2246200000000003	434.5540000000001	8.645891560852599
P96412803	0.5357000000000001	380.03600000000006	5.351932870551066
P137433575	3.0308	359.02500000000003	5.503208684299958
CHEMBL1779212	5.9832000000000045	527.3740000000001	6.318758762624412
CHEMBL5991627	0.5835199999999992	549.6860000000001	8
P96976691	3.333800000000001	426.1550000000001	5.569763646588489
CHEMBL1829084	2.4597200000000012	406.54400000000004	7.054039296422431
CHEMBL1819097	3.8215000000000026	507.02300000000037	8.440093374963887
P22647503	3.396300000000001	359.40100000000007	5.723308471154961
P61830250	3.5703000000000022	416.5290000000003	5.79997073344623
P06627112	4.782500000000004	579.7260000000001	5.541966807503494
CHEMBL1164445	2.7107000000000014	462.9700000000002	7.2839966563652006
CHEMBL565391	1.5351199999999996	424.8520000000001	7
CHEMBL3288740	0.02101999999999976	435.8640000000001	6.889410289700751
P09589929	4.018900000000001	408.5550000000001	5.330590132712217
P111188748	3.4930000000000003	355.341	5.683400697906139
CHEMBL200608	0.7805199999999997	470.52200000000016	6.122628654130226
P142752108	2.5395000000000003	387.035	5.794524963259109
CHEMBL500899	2.5022000000000006	556.9590000000003	5.619788758288394
CHEMBL1083673	1.6354999999999993	466.92100000000005	6.7544873321858505
CHEMBL1093778	2.9493200000000015	432.5820000000001	8.57186520597121
P87632160	4.349100000000003	461.97100000000023	5.370896349822863
CHEMBL3125456	1.8443999999999998	415.92071244600004	8.1249387366083
CHEMBL1830344	1.9092999999999996	438.92900000000014	7.026872146400302
P48459965	1.9293999999999998	486.57900000000035	5.317945222926193
P48484209	3.1788000000000016	378.4500000000001	5.478208350360877
P31820837	3.902400000000001	475.9090000000001	5.343039817257151
CHEMBL3125146	0.12729999999999958	366.3300000000001	6.756961951313706
P13657384	5.643100000000005	505.70900000000034	5.302683458267617
P97789977	2.5919	454.8990000000001	5.625434939277235
P24007081	1.7783	406.55200000000013	5.708409174341999
P20676039	3.333800000000001	516.6010000000003	5.415329615535652
CHEMBL589254	3.9055000000000026	542.6320000000004	6
P87914538	3.289300000000001	463.3510000000003	5.348431261134208
P31194191	2.07232	474.56400000000036	5.431446287950558
P12154531	4.605000000000002	416.5970000000002	5.361610592334664
CHEMBL45068	2.3245000000000013	274.272	4.73754891026957
CHEMBL3703898	3.4960000000000018	481.0100000000002	9.164309428507574
P61918468	2.7655000000000003	401.22400000000005	5.347463581406974
P154795780	2.6496000000000004	403.122	5.404834585209771
P87760949	3.9418000000000024	446.32	5.755228238504705
P98077016	2.4060000000000006	484.40100000000007	5.308653235865179
P100490302	2.2768000000000006	374.44800000000004	5.410385459368734
P14429070	4.633400000000003	490.65700000000015	5.404173222926777
P111640017	4.060400000000002	378.47600000000006	5.842543231865775
P81430308	1.547599999999999	347.156	5.391580948682715
P33991142	2.6754999999999995	380.42900000000014	5.321026624080234
CHEMBL1779214	5.179700000000004	515.3190000000002	8.096910013008056
CHEMBL3703895	2.491000000000001	466.9830000000002	8.962573502059376
P156210206	3.941800000000004	703.0100000000001	5.384576047114056
P21503595	3.159200000000001	442.51600000000013	5.7237680420781665
P68301586	3.7505000000000006	424.1000000000001	5.331334584545508
CHEMBL4285800	2.5000200000000015	534.6310000000003	7.443697499232713
CHEMBL5775237	2.2421	442.55200000000025	8.043831569524636
CHEMBL4743055	3.7333000000000047	452.93100000000015	7.991399828238083
CHEMBL3703841	3.3055200000000027	482.54800000000023	7.0301183562535
P20366655	1.3051200000000014	493.6750000000003	5.4706980022120195
P130273455	3.6339000000000015	514.9730000000002	5.328734567052842
P128009176	2.5302000000000007	448.42300000000023	5.536554968229572
P56469414	1.9949999999999997	514.4350000000004	5.832978204209743
P14684562	2.3241199999999997	448.52300000000025	5.402414498247795
P13150540	6.193700000000002	434.32300000000015	5.562090964460501
CHEMBL5836819	0.7647999999999986	586.1030000000001	8
CHEMBL1830346	1.9224999999999999	458.9600000000002	7.150580586203101
CHEMBL2018082	0.1872999999999999	331.368	4
P08915077	2.4856	421.44100000000014	5.714217726220605
CHEMBL500780	5.797000000000008	994.6040000000002	6.838631997765025
P22913054	2.4073	439.4910000000002	5.403073185657029
CHEMBL4516721	2.717420000000001	669.8600000000006	7.1938200260161125
P30743194	6.494520000000005	484.4540000000001	5.945004138470859
CHEMBL4579371	1.4703999999999997	372.4170000000001	7
CHEMBL3703814	1.3323999999999996	418.87700000000007	8.636388020107855
CHEMBL1770249	1.3564999999999998	436.88800000000015	7.046240308266771
P87672933	2.7743	426.33600000000007	5.6283780728239785
P83500987	5.101080000000004	458.56800000000015	5.662141570958906
CHEMBL1289513	2.0521000000000007	408.8820000000001	7.328827157284917
CHEMBL1097907	7.444200000000013	728.7060000000004	4.6020599913279625
P54063493	5.718700000000006	525.5240000000002	5.398700689805662
P21479747	4.283440000000002	443.42600000000016	5.877129077135565
CHEMBL1819093	2.2611000000000003	450.9150000000002	8.872895201635192
CHEMBL570868	0.8329	402.44300000000004	7.1487416512809245
CHEMBL4106858	1.9881199999999999	428.5250000000002	8.920818753952375
P31317262	3.850200000000002	459.9300000000002	5.976747540366288
CHEMBL5746076	2.932020000000001	440.58000000000027	7.91721462968355
CHEMBL589079	1.5690400000000002	467.9310000000001	5
P86043700	3.1159000000000017	379.8940000000001	5.972650392225243
P73648000	1.895899999999999	386.42700000000013	5.589560213789653
P32828997	5.657200000000005	487.6470000000002	5.532984181561565
CHEMBL1289725	3.4595000000000034	458.9170000000001	6.97061622231479
P19065470	3.4311000000000025	411.52700000000027	5.694433686484696
P29939775	5.386500000000004	467.5940000000002	5.377475137596432
P138945113	2.3573400000000007	357.3850000000001	5.305131672017544
P89178679	4.2547000000000015	447.152	5.337147766735204
CHEMBL1672784	1.6909999999999996	429.9220000000001	7.906578314837765
CHEMBL2323683	-0.0481	617.7440000000007	7.698970004336019
P151189703	4.212600000000003	407.4490000000002	5.388807939131565
P09489023	1.6345999999999998	417.46800000000013	5.567832730557412
P22129657	4.127500000000003	390.4830000000001	5.913284336055118
CHEMBL1778658	2.0635999999999997	426.5090000000002	7.047691990337875
P31831608	2.232	418.4330000000001	5.625068446021812
CHEMBL1092738	2.046699999999999	408.49100000000004	8.0268721464003
P34761322	1.598119999999999	425.4490000000002	5.471211808225104
CHEMBL3703854	2.663700000000001	479.3670000000002	8.416801226031378
P18339115	4.806420000000004	521.6870000000004	5.682563503464901
CHEMBL1093013	3.4598000000000035	437.0010000000001	7.72584215073632
CHEMBL590530	2.2119999999999997	454.5230000000002	4.107905397309519
P14281409	4.651200000000002	429.8890000000002	5.4050552633049165
CHEMBL3654348	2.343200000000001	496.95900000000023	8.958607314841775
P56757527	3.6282200000000024	503.62800000000027	5.703115524461453
CHEMBL183937	1.4410199999999995	458.46300000000025	7.301029995663981
CHEMBL5743582	0.9404200000000018	562.6850000000001	8
P52840453	1.4529000000000003	388.081	5.602581457648652
CHEMBL1807546	0.9090999999999996	438.86	7.031517051446065
P13587876	4.321920000000002	454.5770000000002	5.477686204843333
P151122598	4.371920000000002	396.51600000000013	5.3890206200770026
CHEMBL3654924	2.0033	456.53500000000025	7.860120913598763
CHEMBL585703	2.11102	388.4600000000001	7.259637310505756
CHEMBL1784424	2.864800000000003	507.9920000000002	7.412289034981089
P123397735	3.0172000000000017	342.42400000000004	5.530619864150075
CHEMBL4225440	1.0385999999999997	404.434	8
P121634720	4.260520000000002	417.49000000000007	5.813891620186795
P65428372	2.876400000000001	374.3480000000002	5.4590451910738675
CHEMBL2048486	2.0182999999999995	356.462	7.309803919971486
CHEMBL4761992	1.8433999999999995	398.49900000000014	8.2518119729938
P41123266	3.817000000000001	345.4240000000001	5.755722879198157
P59983214	2.95648	437.36700000000013	5.6657473576657695
CHEMBL2323690	-0.8002	450.49200000000013	5.327902142064283
CHEMBL3703899	2.1776000000000004	513.0080000000003	8.462180904926726
CHEMBL4069350	2.4204200000000013	613.8210000000004	8
CHEMBL567058	1.2901999999999996	434.87200000000007	7.657577319177793
CHEMBL4561004	1.6689999999999996	412.891	7.3260580013659125
P21515935	3.6003200000000026	439.5620000000001	5.6272720591144045
CHEMBL1779208	5.156300000000003	544.3170000000001	7.657577319177793
P138372165	-2.1469	443.43200000000024	5.694004117229196
CHEMBL5182632	2.782500000000001	410.91900000000004	8.67778070526608
P54358514	2.7392200000000013	478.56700000000035	5.561141340579438
P15910772	3.2191	368.2450000000001	5.398265851739895
P58347697	1.9693199999999997	383.4550000000001	5.543785844642011
P135214879	2.8882000000000003	321.5910000000001	5.378304537670721
CHEMBL5881971	2.31132	430.56600000000026	8.920818753952375
CHEMBL4108267	2.3782200000000002	442.55200000000025	8.886056647693163
P08977276	3.197000000000002	398.48400000000026	5.654234306885511
P154468337	4.020600000000001	345.1619999999999	5.325965999568745
P149943889	0.7759999999999999	435.47600000000017	5.64685345378602
P40601822	3.1782000000000012	351.85900000000015	5.749336080536756
CHEMBL3703913	2.094300000000001	462.9260000000002	9.186419011431807
P154788917	2.1214	356.2639999999999	5.5486741915104805
P90456190	1.2651000000000008	476.45700000000016	5.635073966210024
CHEMBL566076	3.3061000000000016	463.9390000000002	6.823908740944319
CHEMBL1762495	4.822700000000004	449.3630000000002	6.823908740944319
CHEMBL3703796	1.6155999999999995	466.91400000000016	8.896196279044043
P111811088	4.288020000000001	470.49800000000016	5.854182285508172
P61830012	3.6433000000000018	409.27500000000026	5.720105019988362
CHEMBL509911	3.782140000000004	711.9990000000006	6.501689446210399
P30569264	3.5888	430.9470000000001	5.695294101787234
P90485116	1.5083000000000006	408.2810000000002	5.590235895733654
P22869195	1.0045000000000006	418.40600000000006	5.594653639824291
CHEMBL2018086	1.2839999999999994	383.444	5.200659450546418
P156232786	1.6054000000000002	404.03100000000006	5.375202421039239
P19193231	3.099	468.59100000000024	5.728855682050922
CHEMBL2323411	-0.6696	435.47700000000015	5.002176919254275
CHEMBL3703844	3.819820000000005	499.00300000000027	7.812479279163537
CHEMBL3125458	1.8444000000000007	416.927	8.142667503568731
P51802972	1.6426999999999994	411.48700000000025	5.719194071606333
CHEMBL3654896	1.9384000000000001	506.9790000000002	8.694648630553376
P132242517	1.7036999999999998	418.2950000000002	5.496073195806489
P30603578	3.631800000000002	421.2990000000001	5.554240163511369
CHEMBL1213936	2.2448	427.95	6.600326278518962
P153468460	2.3331	424.50100000000003	5.95116991347165
CHEMBL3125155	0.9815999999999996	400.22900000000004	6.832978204209743
CHEMBL3654923	1.9243000000000001	480.94100000000014	8.046240308266771
P48007072	4.773660000000004	411.55600000000015	5.861697301833718
P31238453	3.7642000000000015	498.78300000000024	5.903437561625864
CHEMBL3703807	1.606999999999999	436.88800000000015	8.358525889495901
P07372871	2.3921200000000002	405.50500000000005	5.38605252321965
CHEMBL3980689	0.9198999999999999	450.43500000000006	6.168130225719499
P49263192	2.9722	434.52100000000013	5.886390848926972
CHEMBL1085297	1.0245	424.8810000000001	7.149966742310231
CHEMBL1083671	1.5782999999999996	422.9090000000001	6.448550002027125
CHEMBL5924451	1.694419999999999	505.67700000000013	8
CHEMBL1672773	1.4646	399.896	7.777283528852417
P87129848	2.1734	470.55100000000033	5.988429556402722
CHEMBL4457957	2.6379200000000007	681.8710000000007	7.0915149811213505
P110265889	2.4322	442.158	5.432385557269155
P17740339	2.3235	500.53100000000023	5.742081549685942
P61250008	1.5504	429.1340000000001	5.968591535748375
CHEMBL4760667	0.2852199999999994	422.4780000000001	6
P60882062	3.679400000000002	442.50000000000006	5.4077121840478695
P153509600	1.9469999999999994	362.38900000000007	5.350178536775434
CHEMBL2048484	2.9683200000000025	444.524	8.657577319177793
P15800784	1.31882	427.8950000000001	5.574628833561059
CHEMBL3703881	2.1678	464.9420000000002	8.869666231504993
CHEMBL6040468	3.0823200000000015	394.92	8
P152147753	2.6241200000000013	334.4420000000001	5.629857152948898
CHEMBL2414619	1.6192199999999992	428.51	8.136677139879543
P33716182	5.359380000000005	445.5920000000002	5.92701525537207
P19009700	4.051900000000003	512.6610000000003	5.707079700399993
CHEMBL5913485	5.195340000000007	1069.44	8
P54359374	1.5202200000000001	434.51400000000024	5.828858848971618
CHEMBL5868328	2.1605200000000013	617.8090000000004	8
P18609003	3.579200000000002	363.5710000000002	5.301464507437999
P104040060	2.2653	354.389	5.417368560510363
P12963843	2.2687	342.222	5.869344650977969
CHEMBL4073410	2.3299000000000007	514.9050000000003	8.468521082957745
CHEMBL2048491	1.1308999999999996	402.4870000000001	7.853871964321762
P10841573	3.629900000000001	482.55800000000005	5.942714355581785
CHEMBL5890113	3.302020000000001	572.7680000000006	8
CHEMBL1672798	2.0257	454.957	8.504455662453552
P156401144	2.2805	461.3160000000002	5.518987579043427
P76552801	2.6602000000000006	343.131	5.303381540767775
CHEMBL1163532	2.1710999999999996	480.98500000000024	8.443697499232712
P94490021	3.3588000000000005	456.547	5.646083769079637
P152654957	4.811700000000003	512.3510000000001	5.881735273910521
P60656744	2.4452	470.9860000000001	5.322119418488409
CHEMBL1808390	2.783700000000001	492.99600000000027	8.397940008672037
P61821587	3.6203000000000003	371.85300000000007	5.781202001888262
CHEMBL2414623	2.5692000000000026	447.94	9.096910013008056
P10685324	5.980040000000004	459.6150000000002	5.548981547844543
P60904404	3.858740000000002	429.4020000000001	5.6637404479858064
CHEMBL1784273	2.170800000000001	467.9270000000001	8.667561540084394
CHEMBL1098376	2.8348200000000006	368.4730000000002	8.522878745280337
P59078726	2.7803999999999993	429.9370000000002	5.335828294638069
CHEMBL3679693	2.643400000000001	491.00900000000007	6.261219441515631
P13928547	2.3288200000000003	418.4960000000002	5.919734372660155
P73383562	3.7337000000000007	424.08900000000006	5.63320361671327
CHEMBL591949	0.7542	450.904	8.391473966422806
CHEMBL445247	4.657700000000004	752.172	4.958607314841775
P09461756	2.7804	467.7180000000001	5.945770090136603
P19784589	3.130420000000001	412.44100000000014	5.565910361582109
P34258738	1.1571000000000005	491.5690000000003	5.356646038023137
CHEMBL1164052	2.1579	460.9540000000001	9.522878745280337
P29044366	1.7276800000000003	462.42800000000017	5.52360317327467
P18372199	3.0478000000000005	439.3240000000002	5.593971055036385
P54327861	3.1943400000000013	411.57100000000025	5.340939927759062
P61310060	3.550300000000002	465.51300000000026	5.44891613481422
CHEMBL567778	4.026400000000002	484.9760000000002	6.2076083105017466
CHEMBL5975366	2.73102	531.671	8
P90601335	4.995300000000005	607.1070000000002	5.503762454833264
CHEMBL1672816	2.630700000000003	453.969	8.554395796726402
P47359728	1.9562999999999995	499.3990000000003	5.566230166075134
P152303049	1.9158200000000003	503.58400000000034	5.664542099310616
CHEMBL1086076	1.6973200000000002	430.88800000000003	5
CHEMBL3703842	2.5389200000000005	478.5410000000002	8.275724130399212
CHEMBL5789681	1.7538199999999993	591.7670000000002	8
P22590390	2.4783	421.9060000000002	5.5233132570543555
P18175771	0.8203999999999996	505.39000000000027	5.5121548798885645
P90310841	3.3491000000000017	427.9610000000001	5.355069292086412
P04611151	2.768500000000004	497.6150000000002	5.609948503541013
P154589500	3.721440000000002	444.5790000000003	5.541060138109674
P103883891	1.8989999999999996	376.36	5.461803421650546
P61283854	2.638	381.173	5.6067758836387025
CHEMBL3978680	0.6861199999999996	406.47900000000004	6.460923901207224
CHEMBL3654909	1.6729999999999998	479.95700000000016	8.213248577854438
P59308569	4.1205000000000025	459.57500000000005	5.395665926897089
CHEMBL3654919	2.5144000000000006	478.96900000000016	8.380906669373257
P32118660	-4.6926	477.35700000000014	5.9582126810282485
P54314944	6.955720000000008	495.1070000000002	5.750801642608887
CHEMBL4291937	0.7857199999999993	547.6700000000003	8.301029995663981
P111638915	4.328820000000002	458.5620000000002	5.778585762157661
P31680763	4.565720000000002	492.9880000000003	5.511590311096802
P107902170	2.5527000000000006	455.5220000000001	5.693146251306992
P151345755	2.0898	450.5200000000002	5.4955291375055815
P14400466	3.8033000000000037	511.71600000000024	5.90204892900585
CHEMBL1094714	2.808920000000002	398.49900000000014	7.275724130399211
CHEMBL4279519	1.4842	462.4700000000002	8.045757490560675
CHEMBL3654890	1.0861999999999996	422.8610000000002	8.787812395596042
P155667296	4.847400000000004	577.5590000000002	5.437350327788083
CHEMBL3703872	2.811800000000002	444.9550000000002	9.168770306132936
P126191787	1.3579999999999997	478.53000000000026	5.765229704839084
P125907964	0.017099999999999504	306.347	5.438064236686219
P61908338	3.7650000000000015	363.24399999999997	5.744486287180466
P111724653	3.047320000000001	408.38000000000005	5.459545386328588
CHEMBL3703819	1.2254999999999994	452.88700000000017	8.57186520597121
CHEMBL1672813	2.386200000000001	443.521	7.261219441515631
P20638653	1.0575999999999999	382.51100000000025	5.568153954301274
P128054621	2.41022	454.5580000000002	5.358625054807875
CHEMBL2048487	2.333300000000001	368.47299999999996	7.958607314841775
CHEMBL5996622	2.46262	516.7040000000004	8
CHEMBL3703866	1.8628000000000005	486.9700000000002	8.12842706445412
CHEMBL3703914	2.0056999999999996	480.9410000000002	8.892790030352131
P29694562	-0.5181	355.4200000000001	5.820735535660974
P111188907	2.9354000000000005	359.83500000000004	5.42423501946328
P10403495	2.0053	411.4300000000001	5.724228099835068

## Sheet: split3_test
molecule_chembl_id	AlogP	Molecular Weight	pIC50
CHEMBL3659998	-0.7951	451.86300000000006	6.769551078621726
P107066290	0.2057200000000019	388.5560000000003	5.475344287642223
CHEMBL3288754	1.6226999999999998	504.9670000000002	6.605548319173784
P61830250	3.5703000000000022	416.5290000000003	5.79997073344623
P118415361	1.311600000000001	362.5430000000001	5.580870692258024
P54258655	3.6948000000000025	438.48000000000013	5.451119437362485
P09503191	3.722800000000002	513.3690000000001	5.677160727313679
CHEMBL2430315	1.0515999999999996	373.449	8.4089353929735
CHEMBL171648	5.3425400000000085	768.1070000000005	6.070581074285707
CHEMBL5791639	3.1810200000000015	669.8850000000001	8
P115926513	3.434920000000001	369.4690000000001	5.441411416891801
CHEMBL334384	2.8386000000000005	274.24699999999996	4.286509456906058
P13582642	4.910280000000004	509.5200000000004	5.71331903064507
CHEMBL1762502	5.2481000000000035	499.32000000000016	7.154901959985743
CHEMBL5945797	3.7412200000000033	628.8320000000003	8
P22594587	3.941200000000002	478.9610000000001	5.7801536139756395
P124163213	1.2514000000000005	395.4630000000002	5.522155523661242
CHEMBL508141	5.588540000000009	782.1340000000006	5.698970004336019
CHEMBL1165840	1.5169999999999986	466.9580000000001	8.920818753952375
CHEMBL3654902	1.1582	478.9250000000001	8.296708621881338
CHEMBL4760667	0.2852199999999994	422.4780000000001	6
P89600962	4.005020000000002	514.5290000000003	5.319755162957392
P96412863	-0.1357	422.07300000000015	5.551139154392559
CHEMBL5965098	2.63872	517.6880000000001	8
P103389858	2.4959	407.4260000000002	5.437588167050272
P10403495	2.0053	411.4300000000001	5.724228099835068
CHEMBL1830873	2.0720000000000005	426.9180000000001	7.262807357295263
CHEMBL3125141	1.2378999999999998	389.33000000000004	6.730954290342377
P20863697	3.340860000000002	435.4360000000002	5.483200295918375
CHEMBL1091966	1.9161999999999995	420.5270000000001	7.872895201635193
P156232786	1.6054000000000002	404.03100000000006	5.375202421039239
CHEMBL5423158	3.345420000000004	476.5910000000001	8.602059991327963
P111236633	1.2601999999999995	447.8640000000002	5.538051504796238
P19899938	6.190200000000005	493.4300000000001	5.688458041598805
CHEMBL382302	0.7701199999999992	456.4950000000001	6.339134521996131
P89505142	3.9700000000000015	495.7860000000002	5.905528871358356
CHEMBL5896578	2.5606000000000013	581.1310000000005	8
CHEMBL4286329	0.41891999999999957	518.6070000000002	8.397940008672037
CHEMBL1807544	2.2379000000000002	458.93800000000016	8.017728766960431
P40171197	2.9782	388.5370000000001	5.385630160451711
P22166479	3.5801000000000025	497.51800000000054	5.447696890661646
P121652885	3.3001000000000005	437.56500000000017	5.425158804936616
P54952807	3.2494000000000014	381.17300000000006	5.525346746637937
P156442666	3.2037000000000013	497.9980000000002	5.483993769613952
P17257413	4.106940000000002	703.9119999999999	5.738261452647462
CHEMBL1083673	1.6354999999999993	466.92100000000005	6.7544873321858505
CHEMBL3679706	1.7625999999999995	470.5030000000002	7.605548319173784
P31818035	4.482200000000002	500.2090000000002	5.4971633613789965
CHEMBL1830871	1.2128	386.85300000000007	6.853871964321762
CHEMBL4438537	2.2248000000000006	394.46400000000006	7.581698708680254
P32267394	1.9667999999999994	362.43600000000004	5.332827327521132
P61979804	3.675740000000002	390.8960000000002	5.455311977697322
P29856412	6.5418000000000065	471.67400000000055	5.691862621361961
P30074657	1.7605	430.51500000000016	5.369877357140688
P24007081	1.7783	406.55200000000013	5.708409174341999
CHEMBL3703872	2.811800000000002	444.9550000000002	9.168770306132936
CHEMBL1097908	7.981400000000002	726.6900000000003	4.7447274948966935
P13692594	7.740600000000006	499.4740000000004	5.305307073668516
P156452166	4.153000000000002	476.62400000000036	5.498256270372005
P17738170	4.282400000000003	397.47800000000007	5.641494088509765
P155614399	5.5888000000000035	545.5980000000003	5.9434762759209
CHEMBL3703900	2.511500000000001	497.00900000000024	8.267606240177031
P20366655	1.3051200000000014	493.6750000000003	5.4706980022120195
P87310916	2.6844400000000004	343.4080000000001	5.612788199686269
CHEMBL3703891	2.646500000000002	460.9540000000002	8.94692155651658
P16333694	3.0268000000000015	394.45600000000013	5.871277715661574
CHEMBL1083978	1.4956999999999994	432.86	7.212539525481585
P52666701	1.8539999999999994	480.6420000000003	5.3892334052267294
P38235819	2.6748000000000003	394.4750000000001	5.340368988392999
P17676309	3.9586200000000025	435.55300000000017	5.837734385701978
CHEMBL2397448	2.5505000000000018	414.88500000000005	7.154901959985743
P25258363	4.586180000000003	467.55400000000014	5.4990777608096995
CHEMBL4107988	3.038200000000002	474.98100000000017	8.958607314841775
P61939857	2.7625200000000003	399.4720000000002	5.610302451793614
P14182412	0.8749000000000011	456.52400000000017	5.463820467862774
P117819070	2.0942999999999996	357.4350000000002	5.754734160542538
CHEMBL1784282	3.029400000000002	498.0220000000002	8.928117992693874
CHEMBL2159105	0.17427999999999966	403.43500000000006	5.446116973356125
P91134770	4.688300000000003	417.4400000000001	5.569441230477242
CHEMBL3639785	2.0655999999999994	484.53000000000014	7.97061622231479
P60196391	1.6588999999999998	432.5640000000003	5.3735569746687055
P36636883	2.47752	451.5700000000002	5.431211787684653
CHEMBL1784429	2.7698000000000023	471.9590000000001	8.411168274405792
P13635701	4.931700000000002	447.5600000000001	5.363813104801276
P112464377	2.5888399999999994	387.4940000000001	5.741123370627869
CHEMBL1642728	2.4616000000000002	488.9530000000002	6.326979092871103
CHEMBL4281880	-1.24618	564.6320000000004	8.154901959985743
P116019139	2.2145199999999994	337.3830000000001	5.808269606637143
P89254469	2.0728	441.2780000000003	5.857297754262384
P15398194	3.397100000000002	449.59800000000035	5.605723473232179
P87129848	2.1734	470.55100000000033	5.988429556402722
CHEMBL589320	1.82302	481.95800000000014	5
CHEMBL5205876	1.2895999999999999	400.4710000000002	8.12842706445412
P75843573	4.512600000000003	394.4340000000001	5.782252926737207
P59649379	3.1476000000000006	490.3580000000002	5.920456992597094
CHEMBL1784289	3.1340000000000026	504.00400000000025	8.471083299722345
P65855724	4.003700000000004	511.6880000000003	5.3879582553547305
P73795547	2.0103	330.4760000000001	5.699187205881883
CHEMBL1779342	3.545720000000002	442.8630000000002	5.292429823902063
P14356457	2.55	440.5930000000002	5.680893940690224
CHEMBL5862630	2.2441199999999997	473.5910000000001	8
P26134070	0.8668000000000003	416.5030000000002	5.383524486111434
CHEMBL4437509	2.856220000000001	585.7380000000005	7.161150909262744
P36820843	4.5828200000000034	444.4570000000002	5.56304266933055
P95117086	3.2810200000000025	428.55800000000016	5.7775436633207535
P107208014	5.443600000000004	476.5240000000001	5.689731633367552
P55283370	3.833300000000002	434.15300000000013	5.393296258666326
P149991621	1.8534999999999997	337.2530000000001	5.770318157682325
CHEMBL1642510	2.5507	451.9280000000001	7.8696662315049934
P33770757	4.768100000000002	491.5200000000002	5.732124580681102
P150101387	2.7164400000000004	391.4790000000002	5.319392571008212
CHEMBL3679691	2.4827000000000026	533.0310000000002	7.139063379299906
CHEMBL3679695	1.3107999999999993	414.483	5.847711655616943
P30377013	3.646600000000001	450.1770000000001	5.521866571899483
CHEMBL4282565	-0.24188	563.6690000000003	8.045757490560675
P154465143	4.723990000000003	436.9150000000001	5.62324060459512
CHEMBL3703862	1.9898000000000002	478.48800000000017	8.899629454882437
P152303049	1.9158200000000003	503.58400000000034	5.664542099310616
P20964749	3.517400000000001	396.26600000000013	5.834162375309872
CHEMBL1672810	1.5088	403.456	7.645891560852599
P155083354	3.470500000000002	418.71	5.795066477645856
P87966002	3.656600000000002	449.6420000000002	5.585528050370697
P112427111	0.5251000000000007	418.45300000000015	5.532687937019448
CHEMBL592667	3.2765000000000026	525.4540000000002	5
P103615996	2.3427	347.827	5.673050005834002
CHEMBL6039250	2.8059200000000004	519.7040000000002	8
CHEMBL4279519	1.4842	462.4700000000002	8.045757490560675
CHEMBL1642527	3.9522200000000036	576.0920000000003	6.806875401645539
P14474193	3.465600000000001	466.54400000000015	5.606424796730413
P61325743	2.7171000000000003	393.3780000000001	5.4383024673460065
P60353241	4.910390000000001	425.8970000000002	5.402853512166304
P78803315	0.39190000000000147	386.49600000000015	5.445753191833889
P22647503	3.396300000000001	359.40100000000007	5.723308471154961
CHEMBL4279495	0.5897199999999996	528.6020000000002	8.154901959985743
CHEMBL2048495	1.4307199999999998	386.48800000000006	6.769551078621726
CHEMBL4069350	2.4204200000000013	613.8210000000004	8
CHEMBL1829087	2.1147200000000006	392.51700000000005	7.22329881601159
CHEMBL3648648	3.2578000000000027	528.5980000000004	6.730487055782084
P19716280	2.30044	403.5330000000002	5.941953769604718
P49644213	5.905300000000005	475.5950000000001	5.309360988284033
CHEMBL5885120	3.6653000000000024	441.59300000000025	7.301029995663981
CHEMBL3703864	3.347300000000003	466.9830000000002	9.297569463554474
CHEMBL4110861	1.68902	420.8890000000002	8.853871964321762
CHEMBL2414620	1.6192199999999992	428.51	8.769551078621726
P13588381	5.356100000000004	496.65800000000036	5.787546038959724
P126536754	4.709160000000003	481.5990000000002	5.319936572518052
P52060884	3.3988000000000014	443.5030000000001	5.530914700876879
P97789977	2.5919	454.8990000000001	5.625434939277235
P61326425	4.903600000000002	512.2750000000002	5.645315446045271
CHEMBL3703915	2.1694	464.94200000000023	8.96657624451305
CHEMBL3648654	3.646300000000003	564.5680000000004	6
CHEMBL3125456	1.8443999999999998	415.92071244600004	8.1249387366083
P48705521	2.9701000000000004	386.4270000000001	5.803271277376713
CHEMBL4109996	1.5894199999999994	384.47200000000015	8.096910013008056
P55315587	3.1117000000000017	402.25699999999995	5.363211310965625
P96215837	3.0534000000000017	454.32100000000025	5.32230181852549
P156224484	4.465700000000003	548.4590000000003	5.904133546521457
P90568239	6.828700000000005	488.8390000000001	5.3799681048737025
P155614592	3.8883800000000024	522.3590000000003	5.356843534380293
CHEMBL4290854	1.9216200000000003	420.52700000000004	8.522878745280337
P59671036	1.5369999999999997	461.5190000000003	5.444059562181489
CHEMBL5923407	2.6775	554.105	8
CHEMBL4225871	1.7682999999999995	396.48300000000006	8.301029995663981
CHEMBL5929904	0.8953000000000018	569.0760000000001	8
P31194191	2.07232	474.56400000000036	5.431446287950558
P61981330	3.6479200000000027	413.54700000000025	5.761201437286083
P86042828	3.6442000000000023	435.60000000000025	5.691008970999836
P144355489	-0.0623	325.1620000000001	5.981715691573469
P126180160	3.1312000000000015	341.3920000000001	5.545612532853045
CHEMBL447975	4.934000000000006	912.4360000000003	7.259637310505756
P53798042	4.5473000000000035	482.6160000000002	5.370284667352868
P36752427	3.610220000000001	418.52200000000005	5.719649306953994
P144925223	2.521300000000001	343.45200000000006	5.927750102386486
P76563128	2.4382	327.22599999999994	5.684239509334265
P111901383	1.6899400000000004	563.7300000000001	5.653842697767992
P112147341	1.9864999999999995	395.5080000000002	5.410608976863067
CHEMBL1164052	2.1579	460.9540000000001	9.522878745280337
CHEMBL2048486	2.0182999999999995	356.462	7.309803919971486
CHEMBL4591916	3.1592200000000012	599.7650000000001	6.450996737974212
P94714661	0.4579999999999995	356.22	5.782779344355482
P128009176	2.5302000000000007	448.42300000000023	5.536554968229572
P16925611	3.5096000000000016	482.5400000000003	5.4996262856466265
P70227762	3.1657	391.8360000000001	5.40197592766581
CHEMBL1642512	2.716800000000001	463.93900000000014	7.2604276555499085
P14694609	4.1769000000000025	455.00500000000017	5.816160962943579
CHEMBL590042	1.3592	449.916	7.343901797987169
P31823234	2.775899999999999	480.3230000000002	5.444784594873927
CHEMBL566622	1.4046199999999998	436.88800000000015	8
CHEMBL4114498	2.9960000000000018	491.4220000000002	9.065501548756432
P52588514	3.3770000000000016	414.42100000000016	5.518127589689336
P18800816	4.489600000000003	448.5730000000002	5.849243560139691
P99810141	2.9908400000000013	399.39400000000006	5.3390397082239165
P60649358	4.399700000000003	478.64300000000014	5.594312213327222
P76543993	-1.0771	387.43900000000014	5.427476902150363
P112689264	2.2189999999999994	462.5970000000004	5.442853857681637
P09690582	2.8633000000000015	394.65600000000006	5.615288257061717
P112252223	4.507480000000002	478.5990000000003	5.547446936771075
P146106277	1.5301999999999996	352.23199999999997	5.3019864960608185
P21613550	3.5258200000000013	481.3970000000001	5.684659523372712
P18791233	2.0535	387.46500000000026	5.637706062035769
CHEMBL568609	2.2826000000000004	467.97100000000023	6.130768280269024
P15468192	2.823240000000002	457.55200000000025	5.367036831832739
CHEMBL1672781	2.5598000000000014	439.9610000000002	8.012780770091995
P112697499	3.3255000000000017	487.39400000000023	5.442372511573174
CHEMBL591950	0.7541999999999995	450.904	6.721246399047171
CHEMBL3654936	2.492600000000001	466.98300000000023	9.259637310505756
P98407446	-4.4591	499.61500000000024	5.35723879673468
P111399570	4.532600000000003	439.51200000000017	5.547140664204147
CHEMBL5883939	1.506120000000002	562.6850000000002	8
P79107045	3.2764000000000015	444.9490000000002	5.396098168268328
CHEMBL4074614	2.3242200000000017	601.8100000000004	8.568636235841012
P52249045	3.6736000000000013	479.5830000000002	5.510744831630739
CHEMBL5862119	3.0690000000000013	510.05200000000036	8
P136236730	2.702300000000001	341.2490000000002	5.343231220733983
CHEMBL4229242	1.33842	388.435	8.522878745280337
CHEMBL1086006	0.5441199999999997	380.828	6.533132379645891
CHEMBL1672800	1.0788999999999997	443.9050000000001	7.298432014944073
CHEMBL1642729	1.8565999999999998	489.94100000000026	7.161780778092374
P152904857	3.5764000000000014	425.0570000000001	5.472756883611911
CHEMBL2323410	-0.5985	421.4500000000001	5.607303046740334
P29430911	0.6751999999999999	428.4240000000001	5.484788695672198
P17740339	2.3235	500.53100000000023	5.742081549685942
P87672933	2.7743	426.33600000000007	5.6283780728239785
CHEMBL5921003	2.39242	544.7140000000004	8
P99168750	3.346420000000002	473.5700000000004	5.422163658707256
CHEMBL575747	0.7810999999999999	402.44300000000004	7.1487416512809245
CHEMBL4793115	-0.51238	350.37100000000004	6.7423214251308154
P61325526	3.884800000000001	444.27800000000013	5.888401475119606
CHEMBL3654930	2.311900000000001	476.95300000000015	8.549750891680638
P55218766	4.032100000000002	434.15300000000013	5.742561433140186
CHEMBL1091948	1.9161999999999995	420.52700000000004	7.421360790031928
CHEMBL4439673	3.0204200000000028	683.8870000000005	6.492144128304169
P44169486	5.974600000000005	635.3410000000003	5.339229356472303
CHEMBL3288738	0.3659999999999995	456.2820000000001	7.096910013008056
P61756133	3.854020000000001	418.242	5.666149854897455
P75436031	3.901980000000001	474.5710000000002	5.551448260798422
P56484773	4.266300000000002	399.4720000000001	5.461049437985639
CHEMBL200250	0.3925999999999999	442.4680000000002	7.4089353929735005
P14955859	5.950990000000005	517.6570000000003	5.330962199114844
P33897750	0.6677000000000011	460.51000000000033	5.566550206238404
P58323696	2.312	422.5220000000002	5.327071309557278
P31875813	1.9745800000000007	467.61500000000035	5.359220522655143
CHEMBL3703856	1.3834999999999995	386.4440000000001	7.250263684430939
CHEMBL3703912	1.7368000000000001	436.88800000000015	9.393618634889394
CHEMBL5901492	2.0709899999999983	489.63800000000015	8
CHEMBL4074544	3.0176000000000007	302.32599999999996	4.777283528852417
P111458140	3.1991000000000014	408.4050000000001	5.349984047528161
CHEMBL5745916	6.9326600000000145	1431.89	8
P61208292	3.9330200000000017	393.6650000000001	5.4863829262121255
CHEMBL1762491	4.822700000000004	449.36300000000006	6.823908740944319
P56757527	3.6282200000000024	503.62800000000027	5.703115524461453
P79758307	4.094600000000003	426.52000000000015	5.340749531227339
CHEMBL2172492	1.3866999999999998	400.47100000000006	8.1249387366083
CHEMBL4109112	2.07912	434.9160000000002	8.721246399047171
P04967293	2.1923000000000004	456.09400000000016	5.435452288244052
P108668524	1.4171999999999993	528.5250000000003	5.321390583441074
P59078364	3.1599000000000013	407.50300000000027	5.774432286560529
CHEMBL585876	3.2346000000000013	436.93200000000024	6.376750709602099
P155781739	7.276800000000006	587.5429999999999	5.37851213541937
P143046788	3.458680000000001	367.04200000000003	5.401537799525849
P126565446	2.8093000000000012	451.95700000000016	5.359419193510347
P54358514	2.7392200000000013	478.56700000000035	5.561141340579438
CHEMBL5799985	2.4182	481.99800000000033	8
P136788666	0.5882000000000002	348.222	5.535063570878267
P88009704	0.1639000000000007	376.4290000000001	5.374790474618119
CHEMBL4285800	2.5000200000000015	534.6310000000003	7.443697499232713
CHEMBL3679700	1.0923199999999997	431.8760000000001	6.274088367704952
CHEMBL2159092	1.3205999999999998	470.52200000000016	4.856985199745905
P60812165	2.705800000000001	413.4970000000003	5.42033070644528
P30619998	3.905300000000002	518.3710000000002	5.44502654166676
P153743153	1.2008000000000012	419.5090000000002	5.588211995456131
CHEMBL2172493	1.5575999999999999	400.47100000000006	8.494850021680094
CHEMBL5925432	2.4130000000000007	442.5520000000002	8.6903698325741
P68696688	4.276300000000003	467.0350000000002	5.6192462291961
CHEMBL4082869	-0.1606	436.4130000000001	7.924453038607469
P10896453	4.073440000000002	374.53100000000023	5.404393565134397
CHEMBL3125144	1.5258999999999996	390.22300000000007	6.72056121171298
P155964762	1.8529999999999998	388.38600000000025	5.326150022657051
CHEMBL3654906	2.2919000000000005	435.94800000000015	7.049148541111453
CHEMBL1084259	1.6738999999999995	500.9350000000002	6.987162775294828
CHEMBL4091304	1.16092	450.5530000000001	7.838631997765025
CHEMBL4514344	2.6325000000000025	681.8710000000005	7.585026652029182
P30608456	2.545	507.3300000000002	5.536256278752941
CHEMBL1085188	1.4647199999999998	402.4870000000001	6
P121661895	1.7689999999999995	445.4260000000002	5.829444941478791
P70631230	1.3357	397.27300000000014	5.731656086048935
CHEMBL5924679	0.7665199999999996	578.7280000000002	8
CHEMBL608672	2.5414000000000017	497.40000000000003	5.621602099051862
P154812746	3.460300000000002	405.13399999999996	5.388382889445664
P83401163	2.3181400000000005	372.45000000000016	5.400444409014019
CHEMBL566017	2.139700000000001	471.3330000000002	7.167491087293763
P26901808	2.439800000000001	570.1940000000003	5.442132038431978
CHEMBL3703923	3.1444000000000023	446.9270000000001	6.241088107602026
CHEMBL1083690	0.6343999999999999	410.85400000000004	7.366531544420414
P21500581	3.578660000000002	490.5850000000003	5.352714854974633
CHEMBL585021	1.6499999999999992	420.8890000000001	8.18045606445813
CHEMBL1762498	4.705700000000004	445.35000000000014	7.3979400086720375
P155478992	3.7529200000000023	486.60500000000036	5.456801414362353
P58745446	4.453000000000004	417.4900000000001	5.5595632338942265
P18373504	5.022300000000003	480.0140000000002	5.6649434805609085
P55082378	0.5574000000000001	387.05300000000005	5.5347659050119855
P61979565	3.3115200000000016	405.2520000000001	5.474825572164728
CHEMBL1762485	6.462400000000004	513.0100000000001	5.920818753952375
CHEMBL3703890	2.412100000000001	446.92700000000013	9
CHEMBL2430320	1.1618999999999995	398.4590000000001	5.959397659885927
CHEMBL2323690	-0.8002	450.49200000000013	5.327902142064283
P60882062	3.679400000000002	442.50000000000006	5.4077121840478695
P14833700	3.4139000000000017	463.54400000000015	5.698319050706424
CHEMBL1672817	2.630700000000003	453.969	8.954677021213342
CHEMBL1808389	2.3936000000000006	478.9690000000002	8.522878745280337
P156214481	5.0123200000000026	542.6569999999999	5.602929450040591
CHEMBL3703934	1.1962	461.9420000000002	6.785156151952302
CHEMBL1645378	0.1337999999999997	420.4140000000002	7.703334809738469
P04611151	2.768500000000004	497.6150000000002	5.609948503541013
CHEMBL590277	1.6676199999999992	463.94300000000004	6.195179321278838
P64787470	3.8984000000000023	440.20100000000014	5.679645967182328
CHEMBL45068	2.3245000000000013	274.272	4.73754891026957
CHEMBL593522	1.4046199999999998	436.88800000000015	6
P155562989	3.184400000000001	431.2900000000001	5.521289244487241
CHEMBL4440389	2.6150000000000015	392.45100000000014	7
CHEMBL592686	1.3026999999999997	451.932	6.924453038607469
P18364715	3.271200000000002	423.94700000000023	5.478469658721289
P30680951	3.299900000000001	433.48600000000016	5.400881434944637
CHEMBL4284073	2.08532	404.5280000000001	8.698970004336019
P12963843	2.2687	342.222	5.869344650977969
CHEMBL1807551	2.3231000000000006	404.8900000000001	8.744727494896694
CHEMBL1829085	1.47064	364.463	7.157390760389438
P87632160	4.349100000000003	461.97100000000023	5.370896349822863
CHEMBL591485	2.334120000000001	468.98400000000004	6.1180450286604
P151424474	3.7497000000000016	460.5340000000002	5.771343041891065
CHEMBL4794246	1.7157999999999995	438.42300000000006	7.761953896871205
P89062207	3.3103000000000007	396.9250000000002	5.504872118757067
CHEMBL1784276	2.6393000000000018	483.9950000000002	8.88941028970075
P67295296	2.3281	410.09100000000007	5.503485481302255
P54701326	3.756520000000001	380.4770000000001	5.568797115443483
CHEMBL4128909	1.45972	394.8510000000001	9.09151498112135
CHEMBL3654892	2.1694	464.9420000000002	8.913640169325252
CHEMBL1091809	1.6442199999999996	383.48800000000017	5.292429823902063
P100490302	2.2768000000000006	374.44800000000004	5.410385459368734
CHEMBL76174	0.7603999999999993	432.395	6.1979107421182675
CHEMBL4102834	2.666420000000002	615.8370000000004	8.886056647693163
CHEMBL1082759	0.8890999999999996	401.24600000000004	6.694648630553377
CHEMBL5868501	0.38401999999999964	430.45300000000015	8.91721462968355
P20829146	4.067940000000003	469.53800000000035	5.730720610228102
P09489023	1.6345999999999998	417.46800000000013	5.567832730557412
P56993512	2.813300000000001	392.193	5.729787145103757
P111270556	1.9216200000000008	574.5940000000003	5.781727146428553
P89338050	2.7595	461.34500000000014	5.318125877871353
P96976691	3.333800000000001	426.1550000000001	5.569763646588489
CHEMBL1819198	3.3645000000000027	481.01000000000033	8.869666231504993
P61756304	2.0279199999999995	365.3970000000001	5.527389802403955
P123683803	0.28960000000000025	374.40000000000015	5.831207979685818
P05556487	2.1041	439.3090000000002	5.809948582240794
P60811212	4.066100000000002	416.31900000000024	5.513853003193427
CHEMBL1084258	1.631399999999999	486.90800000000013	7.082494490447453
P61979567	3.153620000000002	452.2520000000001	5.305658089635819
P09940078	2.8878200000000014	455.9150000000002	5.597394758080085
CHEMBL3703821	1.1517999999999997	464.8980000000002	8.863279432843592
CHEMBL2234026	3.0079200000000013	270.284	4.467245621007502
P111500689	3.364700000000002	365.355	5.6156465858624935
CHEMBL1672784	1.6909999999999996	429.9220000000001	7.906578314837765
CHEMBL3703820	1.5419	478.92500000000024	8.782516055786093
P151997228	2.9854000000000003	405.37600000000003	5.8449677712090296
P155609945	2.347200000000001	484.31500000000005	5.466863711721361
P29044366	1.7276800000000003	462.42800000000017	5.52360317327467
P60286860	3.7021000000000015	460.61900000000037	5.95506845385084
P18373286	3.852500000000002	460.9680000000002	5.517555208081735
CHEMBL1090822	2.7247000000000017	408.94700000000006	8.749579997691106
P37521778	2.19482	407.5170000000001	5.437826136635351
CHEMBL5182632	2.782500000000001	410.91900000000004	8.67778070526608
CHEMBL3288748	0.6536999999999995	519.8600000000001	5.24420134302617
P75541218	3.074600000000001	412.5150000000002	5.460296761052175
P101816599	5.100500000000004	447.56000000000023	5.5045944368538064
CHEMBL1779341	3.2925400000000016	377.44800000000015	7.920818753952375
P21628013	2.7676000000000007	454.5520000000003	5.811071516239147
CHEMBL1163590	2.4942000000000006	468.9490000000002	8.795880017344075
CHEMBL1085769	2.1948000000000003	466.9620000000002	7.761953896871205
CHEMBL2172379	0.1397999999999997	374.389	7.52432881167557
CHEMBL592521	3.5074000000000023	592.6450000000002	4.3979400086720375
P105488658	4.4273000000000025	413.3000000000001	5.5184140636323775
CHEMBL3654923	1.9243000000000001	480.94100000000014	8.046240308266771
CHEMBL1819493	0.8252999999999995	360.406	6.537602002101044
P21515935	3.6003200000000026	439.5620000000001	5.6272720591144045
CHEMBL3654913	2.678100000000001	462.9700000000002	8.75448733218585
CHEMBL497971	1.1512999999999998	380.82400000000007	8.0268721464003
CHEMBL583016	2.6301000000000014	422.9050000000002	6.229147988357856
CHEMBL585703	2.11102	388.4600000000001	7.259637310505756
CHEMBL3659996	1.0818899999999994	437.90500000000003	6.5003129173815966
P13744661	4.904500000000002	477.0360000000002	5.563678299860267
CHEMBL4279564	2.4189200000000004	520.6230000000004	7.866461091629782
P89351443	3.666220000000001	506.3420000000002	5.665345233116758
CHEMBL3703911	1.1829999999999994	438.8600000000002	8.939302159646388
P04843491	2.0155999999999996	454.58800000000014	5.562725202589877
P153765050	1.4157999999999997	323.418	5.435926021022853
P140385050	3.8111000000000015	413.19300000000004	5.64569943765464
P156219188	4.793400000000004	636.6640000000001	5.47977856411804
P130120906	2.7840000000000016	418.2760000000001	5.817300096663957
P137483024	2.4188199999999997	341.15600000000006	5.435689090039397
CHEMBL4127858	0.8965999999999992	390.4320000000001	7.914709421769935
CHEMBL601712	2.6021	468.55000000000024	4.920818753952375
P86295563	1.8660999999999999	454.3610000000001	5.3226668485800985
P55083405	2.70378	352.213	5.30989256054367
CHEMBL4460788	2.5478	571.7110000000005	7.721246399047171
P130315218	2.5032000000000005	458.58500000000026	5.910448117113546
P48711324	2.729400000000001	425.45700000000016	5.332266947466732
CHEMBL1093422	2.884200000000002	426.987	8.935542010773082
P108725991	2.4566	326.12499999999994	5.475863623407432
CHEMBL585092	1.7947199999999994	450.9150000000002	6
P10685324	5.980040000000004	459.6150000000002	5.548981547844543
P25712825	4.479100000000002	434.3040000000002	5.321754848072958
P89790191	2.8001200000000006	505.6200000000002	5.518700726667144
P17260689	4.160420000000002	499.6140000000004	5.333950261519484
P113601888	1.9819999999999993	362.4550000000001	5.454074670644157
P61828866	4.035720000000003	493.61500000000024	5.492009275180308
CHEMBL4101799	2.720000000000002	528.9320000000004	8.229147988357855
P151422343	4.596700000000004	428.5360000000002	5.399353764337605
P54244014	3.615400000000002	503.6400000000004	5.9503943874050265
CHEMBL3654922	1.4195	464.89800000000014	7.978810700930062
CHEMBL3703806	1.3888999999999994	416.86100000000005	8.063989204284791
CHEMBL2018082	0.1872999999999999	331.368	4
CHEMBL1085271	1.9112999999999993	472.92500000000007	6.454692883534176
P76553188	4.057920000000002	399.08600000000007	5.870632404277014
CHEMBL6044034	3.2118200000000012	560.7570000000001	8
P30603538	2.9612000000000007	419.87300000000016	5.88907375773358
P112529577	0.6303000000000016	467.59500000000025	5.412850501745656
P81430308	1.547599999999999	347.156	5.391580948682715
P14861002	3.5530000000000017	443.21900000000016	5.4605475084505395
P19968875	1.5664999999999998	441.5800000000003	5.711080394338273
CHEMBL4752053	-0.20396	364.398	6.120904120499927
CHEMBL466749	5.6765000000000105	879.3590000000002	4.822463500070138
P13982345	6.029620000000005	473.57300000000015	5.462055040708513
CHEMBL3703795	2.1694	464.9420000000002	8.795880017344075
P13833519	3.535560000000002	426.4550000000002	5.779107750780481
CHEMBL4112382	2.6230000000000007	460.9540000000001	5.954305486705163
CHEMBL2107830	1.6133999999999993	450.91500000000013	8.508638306165727
P73334621	1.2065999999999997	415.1070000000001	5.377889639638781
CHEMBL566940	3.433200000000002	410.8690000000002	6.221848749616356
P30602246	1.7910999999999997	458.46000000000026	5.961379838050298
P97337258	0.8235000000000015	533.7180000000004	5.49254893909803
P62037202	3.732540000000002	423.3320000000003	5.909741947068683
CHEMBL1672776	3.0250000000000017	456.0040000000002	8.301029995663981
P47271115	1.4586000000000001	417.4870000000002	5.65816994307949
CHEMBL2323689	-0.3259	471.5320000000001	6.028724151261895
CHEMBL1784417	2.1874000000000007	511.9800000000002	8.255707016877324
CHEMBL1819098	2.814900000000002	448.9430000000002	8.79860287567955
P06283634	4.051500000000002	348.2	5.330776126069194
P155722179	4.233700000000002	451.9440000000001	5.56336036830734
P33841887	4.275200000000002	455.5800000000002	5.452594540332511
CHEMBL5892147	0.904020000000006	670.8290000000003	8
P19348079	3.508320000000002	456.9740000000003	5.324496615272043
P61282441	2.3204200000000004	479.53700000000026	5.563996464330104
P139897416	1.9546199999999996	411.48700000000014	5.573326111978627
P156200319	4.903270000000003	654.6390000000002	5.667763584508557
P52205188	1.6768999999999998	344.19	5.350762527650393
CHEMBL3703801	1.3892	436.8880000000002	8.769551078621726
P61939663	5.119700000000003	436.107	5.490394295388444
CHEMBL1819097	3.8215000000000026	507.02300000000037	8.440093374963887
P86863345	0.13180000000000125	413.47800000000024	5.450628847666823
P152980928	2.2544999999999993	469.0200000000001	5.325414397697086
CHEMBL3703786	1.6796999999999993	414.49800000000016	8.045757490560675
P61877085	3.9853000000000023	504.64000000000027	5.486116814388907
CHEMBL5964483	2.678900000000001	496.0250000000003	8
P46756768	3.002200000000001	389.658	5.382894769497622
P57576585	-1.0409	410.2270000000002	5.889747082646597
CHEMBL1642514	3.1069000000000027	477.9660000000001	7.681936665037238
P89986735	6.169800000000004	483.5930000000002	5.80771138743188
P76938809	-1.2156	343.2240000000001	5.814457845145625
P153843560	2.8886000000000003	404.5610000000002	5.713768145971447
CHEMBL1672783	1.3009	415.89500000000004	7.72584215073632
P147831059	3.2784000000000013	361.305	5.818442226137214
P21605851	1.5994999999999997	411.4860000000001	5.307946634965919
CHEMBL3703880	2.756500000000002	452.90600000000023	8.493494967595128
P19906464	3.2738200000000015	478.5500000000002	5.542572307053516
P67988838	2.8706000000000014	398.1200000000001	5.909036923404268
CHEMBL3703845	3.0381000000000014	489.5680000000002	7.410050398674293
CHEMBL1762488	5.188100000000004	482.9150000000001	6.6020599913279625
P12726424	6.287200000000003	510.6440000000003	5.8523236757589014
P89652153	3.288400000000001	371.41300000000007	5.453827631683057
P61918468	2.7655000000000003	401.22400000000005	5.347463581406974
P30536176	1.8437000000000006	441.35100000000006	5.591929714112815
P53067260	2.8226000000000004	524.6180000000005	5.891096872332687
P30755058	5.030800000000003	492.5550000000001	5.841336019186011
CHEMBL591738	0.3057999999999999	402.856	6.835647144215563
CHEMBL1091811	2.07122	384.4720000000002	8.468521082957745
CHEMBL4535394	2.6776000000000013	404.89000000000016	7.527243550682788
P134594039	1.8607	363.27700000000004	5.575935474582512
CHEMBL1083671	1.5782999999999996	422.9090000000001	6.448550002027125
CHEMBL3679697	0.022300000000000153	424.83700000000005	6.696803942579511
P54437852	2.605100000000001	426.54200000000026	5.473531487530523
CHEMBL2160190	1.3214	446.422	4.218244625347531
CHEMBL1289622	2.3753000000000006	410.92300000000006	7.119186407719209
CHEMBL2397449	1.9057	410.4660000000001	7.795880017344075
CHEMBL5761799	2.4683200000000007	613.8210000000004	8
P09501538	3.3820000000000006	488.3630000000002	5.299902295386946
P17475641	5.114240000000003	432.5490000000002	5.356054087251933
CHEMBL4091576	2.885800000000002	482.93200000000024	8.167491087293763
CHEMBL1779211	5.809100000000004	513.3470000000001	7.050609993355087
CHEMBL3703798	2.3331000000000004	448.9430000000002	9.070581074285707
P05492629	1.2889400000000004	547.6880000000003	5.571055709964425
CHEMBL3703841	3.3055200000000027	482.54800000000023	7.0301183562535
CHEMBL4447643	2.34424	571.7110000000001	6.09799710864927
P53462914	1.5766000000000011	439.6050000000003	5.434270212168873
CHEMBL3109018	1.9970000000000003	421.8520000000001	7.7447274948966935
P61979386	3.1658600000000012	354.41000000000014	5.747389659432627
P155060776	3.586500000000001	389.24	5.374173286714289
CHEMBL4790263	-0.31798	364.398	5.276544327964814
CHEMBL4229206	0.8994999999999997	386.4440000000001	8.522878745280337
CHEMBL1819096	3.4314000000000022	492.9960000000003	9.046240308266771
CHEMBL601947	2.0299	442.96500000000015	6.452225294612178
CHEMBL1213800	0.5572199999999998	351.42400000000004	5
CHEMBL3703906	1.7792999999999997	450.91500000000025	8.679853713888946
CHEMBL1784275	2.6393000000000018	483.9950000000002	8.79860287567955
P33716182	5.359380000000005	445.5920000000002	5.92701525537207
CHEMBL568164	1.7629	380.82400000000007	7.494850021680094
P48750778	3.2056200000000015	462.5310000000002	5.561457651213889
P55433599	3.9479400000000027	389.34000000000003	5.371304617285976
CHEMBL473046	4.172240000000007	726.0260000000006	6.366531544420414
CHEMBL3703861	1.7056000000000002	462.9260000000002	9.210419287835574
P31077989	2.4621	427.5770000000001	5.435215615496014
P26305172	3.160420000000002	384.3790000000002	5.46432619657425
P92915164	4.354400000000001	403.22299999999996	5.360613130982316
CHEMBL4101262	2.6275000000000004	288.299	4.728158393463501
P111333118	4.502520000000002	466.79200000000014	5.697452627512514
P90012028	1.2156199999999997	353.4730000000001	5.3476569449372855
P62957631	0.39454000000000233	467.52600000000035	5.569119053547109
P86387175	3.0646000000000013	452.51100000000014	5.3503731131594705
CHEMBL5864181	2.1575	444.54900000000015	6.521433504406157
P155186163	2.2794	328.2779999999999	5.546528766277064
P35134000	3.2931000000000017	429.5420000000002	5.457548052624023
P23975280	4.577600000000001	436.8710000000002	5.8804142250382165
P14654156	4.283000000000002	489.34000000000015	5.5204246898250116
CHEMBL3703838	0.6117999999999997	470.92700000000013	7.105130343254747
CHEMBL1807552	1.4270999999999994	420.8890000000001	8.522878745280337
CHEMBL2160193	0.3025999999999998	378.425	5.694648630553377
P09545695	4.763320000000003	451.9350000000001	5.430977413970436
CHEMBL4111780	2.901300000000002	468.9550000000002	9.309803919971486
P106826077	0.9951000000000001	332.45099999999996	5.904830648568245
P107902170	2.5527000000000006	455.5220000000001	5.693146251306992
CHEMBL3679709	1.565799999999999	468.91500000000013	8.255707016877324
CHEMBL3703928	1.2213	474.9370000000002	8.2839966563652
CHEMBL4115301	2.4799200000000012	598.7850000000008	5.214670164989233
CHEMBL3891805	2.872000000000001	392.879	9.161150909262744
CHEMBL2017956	0.6827999999999999	347.411	7.154901959985743
P13674945	1.9796999999999998	469.3170000000001	5.620331965966346
P105636009	1.8964999999999999	354.4100000000001	5.335640125448859
P86043700	3.1159000000000017	379.8940000000001	5.972650392225243
P155637369	2.8038800000000013	446.5280000000002	5.4144264813772685
CHEMBL5995710	2.7103200000000007	431.59800000000024	8
CHEMBL1091946	2.5610000000000013	424.9460000000001	8.752026733638193
P56281664	2.9616000000000007	400.03000000000003	5.471983658810799
P154589500	3.721440000000002	444.5790000000003	5.541060138109674
CHEMBL1289052	3.3204000000000016	440.9270000000001	6.906578314837765
P138099976	2.5824	419.20000000000016	5.948847477552619
P138546698	2.908400000000001	368.48100000000005	5.8598063214213685
P82188422	4.236820000000002	437.4960000000002	5.656591406196143
P17925142	2.9548000000000005	389.86400000000003	5.721475035262983
P05335227	3.443900000000002	398.76800000000014	5.628747370875061
P61983191	2.9538600000000015	408.4580000000002	5.453333974929816
CHEMBL5924451	1.694419999999999	505.67700000000013	8
CHEMBL4111173	0.83802	418.4420000000001	8.795880017344075
P126251599	2.2382999999999997	499.58600000000035	5.578889870206566
CHEMBL1784432	2.815600000000003	472.34600000000006	8.649751981665837
P111505131	4.441900000000003	456.95500000000004	5.821886747685368
P69116051	4.518040000000002	368.2890000000001	5.522444667801019
P153175411	3.003400000000001	439.06300000000005	5.3439976793170425
P19784589	3.130420000000001	412.44100000000014	5.565910361582109
CHEMBL3703853	1.8370999999999995	452.8870000000002	7.732828271596986
CHEMBL3288746	0.7313999999999998	489.83400000000006	6.598599459218456
P60327796	3.481600000000002	389.52100000000013	5.373762314853099
P31701481	2.9722000000000017	407.5650000000002	5.464579281943827
CHEMBL4753564	1.5520999999999994	454.4220000000001	7.580044251510242
P89603634	3.329320000000001	444.0480000000002	5.776504059037605
P21692447	4.505100000000002	503.2960000000002	5.344381416458778
P12787805	4.091500000000003	465.5310000000003	5.548060130634897
P111188748	3.4930000000000003	355.341	5.683400697906139
P18747939	2.1098	415.3930000000001	5.515557792357593
CHEMBL1829086	1.7246199999999996	378.49000000000007	7.605548319173784
P61868334	4.309400000000002	422.44800000000015	5.4467239538629
CHEMBL4110395	2.9713000000000025	462.9950000000002	9.173925197299173
CHEMBL4288518	1.8313399999999995	390.5010000000001	8.698970004336019
CHEMBL3703788	2.6059000000000014	477.39500000000015	9.214670164989233
P54039677	-1.059	462.57200000000023	5.985899678480379
P33286635	4.202440000000004	469.6360000000004	5.4968905633286305
CHEMBL1779221	5.3453000000000035	511.33100000000013	7.886056647693163
CHEMBL3654907	1.2822999999999998	449.9310000000002	8.041914151478915
P31832239	3.2737000000000007	421.9390000000001	5.577246058698652
P47359728	1.9562999999999995	499.3990000000003	5.566230166075134
CHEMBL3703857	1.5429999999999997	404.4840000000001	7.120904120499927
CHEMBL4779277	2.4343000000000017	430.83100000000013	8.585026652029182
P153618322	4.255500000000002	440.4750000000001	5.303731003254467
CHEMBL1762504	5.359100000000004	479.7950000000002	7.795880017344075
P94340219	2.759900000000001	395.20000000000005	5.618163200001657
CHEMBL1094714	2.808920000000002	398.49900000000014	7.275724130399211
CHEMBL1778794	2.2876	428.52500000000026	7.086716098239582
P36510105	4.102120000000002	440.5900000000001	5.61636413163812
P34475221	3.277680000000002	485.48400000000015	5.4800408192479315
P74830984	5.619900000000005	461.5870000000002	5.5707323335668315
CHEMBL5762434	2.914020000000002	629.8640000000004	7.301029995663981
P143182791	3.468320000000001	345.2	5.468393368067278
P126241061	5.290420000000005	546.6740000000002	5.736837535037783
P07543527	3.401600000000002	409.30899999999997	5.3733517315259895
P111201926	-0.72958	482.5330000000003	5.361211332842601
P16207773	2.0446	486.6220000000002	5.979224511806442
P19031488	3.9727000000000015	562.8780000000003	5.381638068890122
CHEMBL3125152	0.5275199999999998	335.36000000000007	6.787279845582158
P18813228	5.003800000000003	497.5020000000001	5.67264106561367
P48714874	2.3499999999999996	366.446	5.698752911363789
CHEMBL3654895	1.4465999999999992	449.9310000000002	8.492144128304169
P65475173	0.6738700000000001	346.29400000000015	5.6217838502501225
CHEMBL608374	1.2496999999999998	414.91100000000006	6.669586226650809
CHEMBL2028665	2.5099200000000006	522.5950000000004	5.5968794788241825
P57407159	4.426090000000002	470.1460000000001	5.449649327698385
CHEMBL6043251	2.2373000000000003	454.9280000000001	7.301029995663981
CHEMBL3908950	0.20951999999999982	396.46500000000003	8.309803919971486
P118898542	2.0444999999999993	368.43700000000007	5.677573947594047
P73361817	3.8675000000000015	387.0750000000001	5.986741334716483
CHEMBL1243239	1.2951999999999995	446.88700000000006	7.494850021680094
P152904789	2.5780200000000004	370.19399999999996	5.728390698621168
P05376373	3.6575000000000024	569.4810000000003	5.534171184642563
P48899723	3.304100000000002	470.6390000000004	5.570409197776699
P85087364	3.877100000000003	383.4670000000002	5.7627076624325415
CHEMBL4108764	2.3331000000000004	448.94300000000027	9.221848749616356
P156214478	5.0123200000000026	542.6569999999999	5.4769041617474326
P19933156	1.8924200000000002	397.2980000000002	5.303206914918256
P18673130	3.5881200000000026	507.6160000000003	5.369470428573176
P29504538	2.6482600000000005	399.47900000000016	5.413075291855179
P153190932	1.3142999999999998	420.10100000000017	5.553929064298995
P05112711	0.5896000000000008	379.46100000000007	5.613857891069181
P30426867	4.913140000000003	411.5520000000002	5.514420523015321
CHEMBL2018097	2.6604000000000023	420.91400000000004	8.431798275933005
P36415255	3.2508000000000017	433.5520000000003	5.948076083953893
CHEMBL1779222	3.7797000000000027	482.80600000000015	7.3872161432802645
CHEMBL382293	1.4488199999999996	443.49600000000004	6.404503778174426
P72910667	2.4141999999999992	357.2290000000001	5.30460589170889
P142836054	2.2331000000000003	428.1460000000001	5.350567776758384
CHEMBL1083369	1.1881999999999997	408.88200000000006	6.6252516539898965
P58232597	0.7342000000000003	446.51400000000007	5.492279023314387
CHEMBL4084816	2.927320000000001	272.29999999999995	4.7447274948966935
P15702130	3.102400000000001	436.48900000000015	5.4795164672592085
CHEMBL3703869	2.6307000000000014	450.9150000000002	8.151195298948196
P122523598	3.1111200000000014	353.5130000000001	5.3375254962496905
P18444358	3.7554000000000016	506.41400000000016	5.43074316667139
P04449899	0.6016000000000021	447.51500000000016	5.5210008683266425
P28554240	2.1372999999999998	416.363	5.413750361133959
P48459965	1.9293999999999998	486.57900000000035	5.317945222926193
P33591930	3.464400000000002	462.53100000000023	5.3608124400642465
P23839424	3.3888000000000016	441.53400000000033	5.796695083861517
P100390217	3.622700000000002	417.55400000000014	5.716925025264528
P122760742	5.103600000000005	479.58000000000015	5.9396799713117145
CHEMBL2160187	0.008199999999999097	394.4240000000001	4.11975822410452
CHEMBL4439652	2.4747400000000006	559.6750000000001	7.769551078621726
P14342930	6.422800000000004	439.5400000000003	5.340178841944295
P30596980	2.9076000000000013	508.6250000000002	5.930701987884471
P113603257	2.0075999999999996	352.3940000000001	5.567190994966832
P152654957	4.811700000000003	512.3510000000001	5.881735273910521
P18371652	3.959120000000002	511.4010000000002	5.5499049241283975
CHEMBL2159096	0.19800000000000006	404.341	6.465973893943865
P90632407	5.577120000000004	497.64200000000034	5.733533104559759
CHEMBL3660003	1.1235999999999997	490.9400000000001	7.943095148663527
CHEMBL1077231	2.4835000000000003	378.85200000000003	7.6777807052660805
P155783900	3.4906200000000025	546.6180000000003	5.466355021201237
P59049649	3.9086000000000016	506.6570000000003	5.389446294682905
P61912778	3.2095400000000005	406.23100000000017	5.90622821850127
P18550466	5.046600000000002	514.4880000000002	5.733063088840827
CHEMBL567474	2.6272000000000015	422.88000000000005	8.42021640338319
CHEMBL3654915	2.1678	464.94200000000023	8.79317412396815
P06465953	3.979800000000001	366.41800000000006	5.955852379121278
P153470757	3.107800000000001	430.5550000000001	5.391794992295674
CHEMBL3654898	2.2792	490.85800000000023	8.96657624451305
P19580085	1.3864999999999996	419.43400000000025	5.756218083906205
CHEMBL1819486	1.6821	372.461	7.552841968657781
P156194468	1.1908999999999996	406.4860000000003	5.481091426308586
CHEMBL1784410	2.7698000000000023	471.9590000000001	8.67366413907125
P16879554	1.4615999999999998	492.58000000000044	5.305833704066802
CHEMBL1085189	2.692320000000001	356.462	5
CHEMBL4545240	3.982800000000004	476.95300000000015	7
P21509628	3.0173000000000005	338.41100000000006	5.980053318321158
CHEMBL4063450	1.1878199999999994	518.6320000000003	8.2839966563652
P126197079	1.3188	435.4830000000001	5.86359655186601
CHEMBL4112413	2.5953000000000013	462.9510000000002	8.853871964321762
P54364894	2.34912	464.5400000000003	5.432855954804343
P97790163	1.36372	413.5030000000002	5.854803593885818
CHEMBL1672797	3.2841000000000036	488.41400000000004	7.876148359032914
CHEMBL1289281	3.381900000000004	446.9560000000001	6.94692155651658
P155010037	3.392100000000001	375.213	5.4146520889054095
P111634516	3.0840000000000023	479.54000000000013	5.8230410194130915
P31253148	0.3557600000000014	502.6290000000003	5.472241247479028
CHEMBL4083794	2.1272000000000006	492.95200000000034	7.966576244513051
P18484678	2.8275200000000007	491.161	5.6742791419805885
CHEMBL606750	2.025700000000001	454.957	7.841637507904751
P13660178	3.2374000000000027	447.61100000000033	5.4196453388934085
P18330094	4.130540000000003	511.6230000000003	5.565271458220242
P155488007	0.46970000000000156	464.3840000000004	5.372531727540291
CHEMBL3648647	2.621700000000001	500.5440000000004	7.013228265733755
P99417863	3.643200000000002	485.4180000000001	5.626904012921273
CHEMBL2323688	1.0411999999999992	463.5310000000002	5.400116927926312
P06073840	4.325000000000002	468.88800000000015	5.72056121171298
CHEMBL569903	1.8184999999999998	438.9040000000001	7.443697499232713
P110435803	4.808600000000001	448.94	5.457050151185821
CHEMBL2048487	2.333300000000001	368.47299999999996	7.958607314841775
CHEMBL2397447	2.0362000000000005	398.43000000000006	7.4089353929735005
P152174239	1.2734999999999999	348.492	5.487182241435127
CHEMBL1830354	2.459700000000001	412.93500000000006	7.987162775294828
CHEMBL5922066	2.4500200000000003	574.7400000000001	8
CHEMBL1819201	2.803900000000002	506.9790000000004	8.860120913598763
P61914097	2.7717400000000003	373.4170000000001	5.6113660306482105
P54318452	2.3889999999999993	491.6250000000004	5.643018599006869
CHEMBL3703836	1.6880999999999993	420.845	9.103473782510445
CHEMBL4579371	1.4703999999999997	372.4170000000001	7
CHEMBL3125459	1.454299999999999	397.869	8.602059991327963
P21335005	2.9574000000000007	430.30200000000013	5.91829272990265
P134757196	1.3861999999999999	386.43300000000016	5.855425792390384
CHEMBL566019	1.6253999999999997	454.87800000000016	6
P36657868	5.156100000000005	499.58300000000014	5.935167780261426
P111217043	3.495800000000002	481.3060000000001	5.504316932383085
P89560347	3.329320000000002	444.0480000000001	5.604673606930649
P18693934	3.2932200000000016	529.6190000000003	5.467372998771109
CHEMBL3703828	1.1743999999999992	408.83400000000006	8.588380294036769
CHEMBL3703833	1.7690999999999995	420.88900000000007	8.118045028660399
P31366908	3.7574000000000014	475.61700000000013	5.417822962311591
P21767055	1.9512999999999991	460.5120000000002	5.632830511465319
P17348030	4.129900000000003	493.2100000000001	5.493359694433497
CHEMBL1762486	6.216400000000004	510.99400000000014	5.958607314841775
CHEMBL1784435	3.2841000000000027	488.41400000000016	8.636388020107855
P155132404	1.9187999999999998	429.3490000000003	5.416914633652312
P61210482	4.2780000000000005	414.0830000000001	5.752763450493236
P10408485	4.094980000000003	391.4960000000001	5.316322701181308
P51822137	4.035700000000002	454.41700000000014	5.394802732611622
P90665191	4.757100000000004	510.5900000000003	5.859177819890689
CHEMBL3288737	-0.2874	421.83700000000005	7.080921907623926
P23660095	2.8297000000000008	473.62000000000023	5.895171596346344
CHEMBL1213799	1.5463	393.505	5
CHEMBL3918460	2.9654000000000007	288.294	4
CHEMBL3654346	1.6133999999999993	450.91500000000013	7.943095148663527
P105944171	2.655640000000001	482.34700000000015	5.482144581069972
CHEMBL4756083	3.6404000000000036	456.8940000000001	8.3767507096021
CHEMBL3679698	2.975000000000002	495.0160000000003	7.296708621881338
CHEMBL1819196	3.5951000000000026	476.9970000000003	8.860120913598763
P138628548	2.00272	349.185	5.31596296251348
CHEMBL2397445	3.4879000000000038	470.56500000000017	6.013228265733755
P16231420	2.6013	433.9640000000003	5.412401270278755
CHEMBL1784420	1.6545000000000003	467.92700000000013	8.23582386760967
P60519098	2.6038000000000006	425.4660000000001	5.420559402860203
P96412833	1.3143	420.10100000000017	5.367239111520561
P134847461	2.441300000000001	338.1640000000001	5.947306058075032
CHEMBL5830524	2.0845199999999995	519.7040000000002	8
P15246873	4.822700000000003	450.70000000000016	5.885055584287415
CHEMBL1762484	5.901400000000004	498.9830000000002	6.431798275933005
P15607050	3.560520000000002	441.5820000000003	5.318487413361038
CHEMBL2018095	2.0155999999999996	416.495	7.853871964321762
CHEMBL1830870	1.9058999999999995	414.9070000000001	7.460923901207224
P110464675	3.3070200000000014	494.34900000000016	5.566870482419515
CHEMBL5835461	0.7289999999999996	450.8710000000002	6.020907099361674
CHEMBL2018093	2.6604000000000014	420.91400000000004	7.036212172654444
P150789362	2.9548000000000005	412.49200000000013	5.71556926615548
CHEMBL3960449	0.2748199999999999	408.4510000000001	8
P51802972	1.6426999999999994	411.48700000000025	5.719194071606333
CHEMBL3125316	1.8443999999999998	413.909	8.602059991327963
CHEMBL1784279	2.5609000000000015	481.9540000000001	8.400116927926312
P21735744	2.4399200000000008	440.52500000000026	5.915423722065669
CHEMBL4082283	1.9681000000000002	436.8880000000002	8.886056647693163
CHEMBL2159094	1.7769999999999988	510.46500000000015	4.853871964321762
CHEMBL1829079	1.7270199999999993	406.50000000000006	7.560667306169737
P90616473	3.716700000000002	467.5720000000001	5.537452271197336
CHEMBL3703848	2.545100000000001	438.92900000000026	9.201349354554731
CHEMBL1086441	1.3476999999999995	426.9220000000001	7.146910470148135
P86222860	1.3349000000000009	461.58800000000025	5.3875340360468575
CHEMBL1289621	4.002600000000005	479.01700000000034	6.886056647693163
P133526510	2.9014999999999995	622.84	5.633950790199765
P76553239	2.2241	354.151	5.448184177648985
CHEMBL3288745	0.02101999999999976	435.8640000000001	6.958607314841775
P134372636	4.622100000000002	396.3720000000001	5.69015699528393
P40087298	2.3228	488.61000000000035	5.535957794561189
CHEMBL5817380	3.9904200000000034	451.0280000000002	8
P21501575	3.105520000000001	470.3610000000001	5.632457726479424
P103428139	1.4102999999999999	431.4990000000001	5.547753425479563
P59614079	4.206340000000003	426.53800000000024	5.402633949733972
P31680763	4.565720000000002	492.9880000000003	5.511590311096802
P155782851	5.079100000000005	586.7140000000002	5.603626272463494
CHEMBL3679692	2.6660000000000017	483.0300000000002	6.337242168318426
P68301586	3.7505000000000006	424.1000000000001	5.331334584545508
P152318518	2.7345000000000015	531.6540000000003	5.484523558617624
CHEMBL5909246	1.8215	622.1840000000004	8
P117210367	3.610400000000001	351.35300000000007	5.6117211365403605
P91240337	4.099800000000002	435.32800000000015	5.415781887882595
CHEMBL1672815	2.1622000000000017	437.901	8.349692476868064
P31687423	3.809000000000002	404.492	5.421246215573565
CHEMBL4112259	2.6230000000000007	460.9540000000001	8.106238237942057
CHEMBL496138	2.0081	392.879	7.920818753952375
P71043708	3.760600000000002	394.4560000000001	5.783834097714007
P124179748	3.4124000000000017	366.42100000000016	5.507938395487401
P152638960	3.4269000000000016	462.5060000000001	5.508498233762674
P94856950	4.0901000000000005	487.54400000000004	5.36825192560343
P56241654	1.3152999999999997	340.2210000000002	5.496345480757041
CHEMBL5753951	2.5673199999999996	547.6700000000001	8
P133612294	2.5409999999999995	429.5860000000001	5.333762904104195
P127475844	1.2867199999999999	315.78600000000006	5.493089274448482
CHEMBL3288756	1.6226999999999998	504.9670000000002	7.627087997029894
CHEMBL1085546	1.2705	438.9080000000001	6.361510743045363
CHEMBL1642519	2.1788000000000003	481.9540000000001	7.510041520575165
CHEMBL1779220	5.735400000000004	525.3580000000001	7.853871964321762
P20272506	1.8928000000000003	480.34400000000005	5.447453452044339
CHEMBL449080	5.482340000000009	788.0970000000005	7.022276394711152
P59080936	1.5578999999999994	444.51600000000025	5.3125602254541056
CHEMBL3703885	2.3315000000000006	448.94300000000015	9.151195298948196
P12154531	4.605000000000002	416.5970000000002	5.361610592334664
CHEMBL3654901	1.4466799999999997	445.89900000000017	8.742321425130816
CHEMBL1819484	1.1196999999999997	344.40700000000004	6.161150909262744
P34481243	0.8520000000000008	370.4530000000001	5.307064997468863
P11171579	3.4616000000000025	418.54000000000036	5.4288737229156885
P06954075	5.790020000000003	502.82100000000014	5.775466937393914
P82234937	2.8657000000000004	431.5580000000003	5.330404218975687
CHEMBL496518	2.3757000000000006	497.9750000000001	6.305394801066432
P82991366	3.3538200000000025	423.60500000000025	5.3533022687006655
CHEMBL4082151	0.2728999999999998	438.4040000000002	8.040958607678906
CHEMBL2172388	2.6636	462.54200000000014	6.618343517414213
CHEMBL4471283	2.6440600000000005	555.7120000000001	7.075720713938118
CHEMBL1085272	1.2976999999999994	443.887	7.187755303199631
P114680068	2.7521200000000015	368.4370000000001	5.43356250780493
P52364633	4.185860000000003	427.57000000000033	5.735890843694191
CHEMBL1807548	1.4269999999999998	388.8470000000001	8.017728766960431
CHEMBL4128089	1.5499999999999998	424.8770000000001	8.987162775294827
P09191830	2.6421800000000006	406.261	5.316682738078117
P78777382	4.883100000000002	482.5650000000001	5.64994590642097
P21784874	2.8242000000000003	415.3930000000001	5.937418015771837
P155477559	4.3122200000000035	456.54200000000014	5.30111686324741
P155662637	3.2008000000000036	567.7920000000003	5.773915884024176
P30683206	3.0405000000000015	465.94000000000017	5.586867949565128
CHEMBL3648652	4.0480000000000045	564.6310000000005	6.246416941107094
P47271435	2.1548	421.44100000000026	5.650722472532045
P14811719	3.368000000000002	437.88300000000015	5.299729062643563
P20988994	2.910400000000001	430.46400000000006	5.5247647773958715
CHEMBL1672816	2.630700000000003	453.969	8.554395796726402
P151565440	1.3011999999999995	365.39300000000003	5.467118280592603
P61834096	4.3739000000000035	430.5560000000003	5.703554205793604
CHEMBL4072377	0.5324999999999998	464.4670000000003	7.663540266151471
P17954932	1.8247200000000001	423.51600000000013	5.316142794599654
P17802111	3.283800000000001	434.53500000000025	5.424696666577601
P106890192	3.402100000000001	400.4420000000001	5.949620243738543
CHEMBL1163687	2.882700000000001	482.97600000000017	8
P62963052	2.7001	399.4720000000002	5.363612414186844
P19792187	2.2672	428.4910000000002	5.601539150391777
P14151963	1.5607199999999999	429.5500000000002	5.590912630552165
P14699684	4.340600000000003	424.5030000000001	5.502379350218712
P74036896	-2.0818	411.41900000000015	5.652669984683049
P30525565	3.2910400000000015	402.257	5.445268623324034
P47320062	1.2827999999999997	401.8530000000001	5.4139756176130245
P25475713	2.0568999999999997	516.5330000000005	5.710188160882379
CHEMBL3703919	2.4111	452.90600000000023	8.835647144215564
P08915077	2.4856	421.44100000000014	5.714217726220605
P13954626	5.158540000000004	452.5370000000002	5.4214753947250065
CHEMBL4225422	1.4532999999999996	384.47200000000004	8.522878745280337
CHEMBL1672805	2.739800000000002	498.4200000000001	8.196542884351587
P14088199	2.1286999999999994	373.27599999999995	5.747875447494356
P156330945	3.467480000000002	406.5150000000002	5.579549140893932
P18486495	2.16052	455.12800000000004	5.559878396812196
P59648025	1.66992	375.4980000000001	5.651111276928562
CHEMBL4114842	2.7232000000000016	462.9700000000002	9.207608310501746
P19601022	2.634400000000001	376.44200000000006	5.325047051951435
CHEMBL1819489	1.9970999999999992	384.47200000000004	7.958607314841775
P17256484	4.687840000000004	702.904	5.679230771661313
P138624689	1.372	349.185	5.499351936628088
CHEMBL5834742	3.1121200000000018	503.70500000000015	8
P125455811	1.565799999999999	363.377	5.82131076022441
P13700515	2.7967999999999993	434.4960000000001	5.726998727936262
CHEMBL3288744	0.3659999999999995	456.2820000000001	7.050609993355087
CHEMBL6036446	2.1114	439.96100000000024	8
P06501426	3.225800000000002	377.49100000000027	5.605373235727791
P91359641	1.9008	361.42300000000006	5.473273132685365
P132242517	1.7036999999999998	418.2950000000002	5.496073195806489
CHEMBL1642524	2.6948000000000008	463.93900000000014	7.31069114087638
P14728420	2.702400000000001	456.5020000000001	5.378719832449585
P48855559	4.661200000000002	405.27700000000016	5.974284616098659
P111382922	1.3875999999999988	379.37200000000007	5.553307533628473
P155345446	2.3632	372.141	5.321208565633756
CHEMBL590772	3.865700000000003	502.6110000000003	4
P66382096	2.23034	437.4810000000002	5.366228653917444
P105517536	3.4338000000000024	473.55800000000016	5.7265357273786535
P04724215	2.4667000000000003	482.196	5.639595945270061
P87527141	1.3758999999999997	450.5420000000001	5.423773862550395
P21998285	2.0062999999999995	511.04400000000044	5.506820879317485
P73937602	1.6556999999999995	384.1770000000001	5.572351628813068
P122933919	3.8542000000000023	443.5470000000002	5.300075597257523
CHEMBL567372	1.8018999999999994	394.851	6.552841968657781
P80343386	1.8978999999999997	398.4920000000002	5.501276029252096
CHEMBL1784433	2.815600000000003	472.34600000000006	7.876148359032914
CHEMBL1784427	2.3013000000000017	455.891	8.45717457304082
CHEMBL4111439	2.656300000000001	450.98400000000015	9.060480747381382
P30603578	3.631800000000002	421.2990000000001	5.554240163511369
P111409362	3.967800000000002	492.31700000000023	5.669789215428472
P05603279	2.0106000000000006	489.5920000000004	5.427012291801795
P05492813	-0.4921	468.57600000000025	5.481354475669688
P18609003	3.579200000000002	363.5710000000002	5.301464507437999
P156260895	4.691300000000004	470.6450000000003	5.482672117705627
P152534881	2.2183400000000004	383.4810000000002	5.834755673874689
P61326009	4.737800000000002	513.5790000000003	5.41510365586255
CHEMBL3703873	2.0235999999999996	432.90000000000015	8.860120913598763
P31778980	4.442500000000003	434.5650000000003	5.810509686300633
P106645469	1.310000000000001	362.5430000000001	5.864231485432177
P14176958	4.636700000000003	449.53200000000015	5.401318901092837
CHEMBL592603	3.523100000000002	576.6460000000002	6.301029995663981
P36342230	3.350600000000002	473.5760000000003	5.8972233851165585
CHEMBL4092642	1.6418200000000016	585.7670000000005	8.602059991327963
P04617793	2.5453999999999994	356.40700000000004	5.314885530953461
P154282678	2.5901000000000005	361.22700000000003	5.4182778400509015
P31465199	3.901600000000002	521.6940000000004	5.352910571283445
CHEMBL3703823	1.9335	438.92900000000014	8.379863945026242
P148406322	2.8842000000000008	332.153	5.478992747591396
P54993156	2.3997	353.2200000000002	5.428174750959171
CHEMBL5987633	0.43342000000000375	575.6840000000005	8
P61310060	3.550300000000002	465.51300000000026	5.44891613481422
P56373659	2.852000000000001	370.35200000000015	5.577574323628795
CHEMBL3703851	1.8284999999999996	422.8610000000002	7.268411234813262
P13669252	3.592600000000002	433.5330000000002	5.538351431936545
CHEMBL4107584	2.6230000000000007	460.9540000000001	8.440093374963887
P89178679	4.2547000000000015	447.152	5.337147766735204
CHEMBL1819494	1.2587999999999995	362.397	6.200659450546418
P18291249	3.651630000000001	474.4640000000001	5.511026475273492
CHEMBL511083	5.780540000000008	782.1340000000007	6.688246138944246
P18368251	2.4400000000000004	408.27700000000004	5.614930223668066
CHEMBL2018089	0.6789999999999996	384.432	4
CHEMBL5789681	1.7538199999999993	591.7670000000002	8
P08977276	3.197000000000002	398.48400000000026	5.654234306885511
P73809861	1.9557999999999995	422.53200000000015	5.745935547085662
CHEMBL4068024	3.407700000000002	316.35299999999995	4.785156151952302
P24055241	1.7367000000000006	413.8650000000001	5.701365216875565
CHEMBL1085297	1.0245	424.8810000000001	7.149966742310231
CHEMBL3703809	2.6604000000000023	420.91400000000004	9.062983892535186
CHEMBL2017954	1.3546999999999996	358.43399999999997	8
P12694940	2.0654	461.3060000000001	5.429807438904274
P07310507	5.649400000000006	488.5870000000002	5.446238301609996
P34490184	3.3686999999999996	422.9190000000001	5.52071268352383
CHEMBL5177502	1.6133999999999993	450.91500000000013	8.508638306165727
CHEMBL1085771	0.9575999999999993	412.89500000000004	7.872895201635193
P61848114	-0.7246	437.3220000000002	5.592949185195749
CHEMBL2323687	0.6510999999999993	449.50400000000013	5.292429823902063
CHEMBL4460379	3.4590400000000017	583.7660000000001	5.6724367398127225
CHEMBL5927152	-0.0154	558.0490000000002	8
CHEMBL4113334	3.2712000000000017	450.9840000000002	9.301029995663981
P57556471	-0.2737	435.1010000000001	5.4535807331648085
CHEMBL3679701	0.7838999999999996	417.84900000000005	6.308918507877031
P15910922	3.8974400000000013	402.3280000000002	5.498803757972912
CHEMBL1084440	1.9642000000000004	448.928	7.122628654130226
P85822833	1.1933	396.51600000000013	5.5828605902726745
P61935650	3.307800000000001	395.4260000000001	5.325598187154719
P21479747	4.283440000000002	443.42600000000016	5.877129077135565
P73240455	2.3927000000000005	325.459	5.644548479873483
P18687291	2.8774200000000008	499.61800000000017	5.3453422453504755
P37207851	3.0301800000000014	468.55800000000016	5.695724949522872
P76497414	3.7795000000000014	358.59800000000007	5.708853238268114
CHEMBL1829082	1.1708199999999997	380.46200000000005	7.161780778092374
CHEMBL2159098	-0.0964	420.34000000000003	5.554395796726403
CHEMBL1830350	2.828600000000001	454.9720000000002	7.242603971206976
P61250008	1.5504	429.1340000000001	5.968591535748375
P25758609	4.510620000000003	496.6390000000003	5.557990840859048
P154569967	3.397120000000002	479.4840000000001	5.784362436564939
CHEMBL6025794	1.2930199999999998	433.5260000000002	8
CHEMBL4238635	1.4228999999999996	483.9010000000002	6.900664722314042
CHEMBL3703824	1.9421000000000004	468.9550000000001	8.581698708680255
CHEMBL5921637	1.2382199999999999	428.4810000000002	8.886056647693163
P137439811	0.37129999999999974	336.215	5.3116691818877335
P17672967	1.59682	400.46000000000015	5.353694319715241
P46938917	1.147800000000003	509.72000000000037	5.454816631784594
P132059926	3.9170000000000007	414.05299999999994	5.3668346463160965
CHEMBL1085544	1.0229	424.88100000000003	6.958607314841775
CHEMBL1672779	2.3254000000000006	425.934	8.328827157284916
P58578788	2.7241	497.62500000000034	5.306360973838451
P60967833	3.195660000000002	410.4990000000002	5.509058794643213
CHEMBL2172494	1.3115999999999999	398.45500000000004	8.795880017344075
P87914538	3.289300000000001	463.3510000000003	5.348431261134208
P137482891	0.5688	326.3	5.779630367548606
P150160981	3.921800000000002	464.30699999999996	5.323763783236688
CHEMBL567058	1.2901999999999996	434.87200000000007	7.657577319177793
CHEMBL4225114	1.1588999999999994	400.47100000000006	8.698970004336019
P116123632	2.9513000000000016	351.5160000000001	5.677987561417599
CHEMBL2430316	0.008699999999999875	348.399	6.419075024324381
P66517743	2.783120000000001	390.3900000000001	5.352128234693767
P19019255	4.809640000000003	374.4690000000001	5.362610349870788
CHEMBL3654339	1.3860999999999997	463.95800000000014	7.627087997029894
P114990204	1.8213	393.36900000000014	5.397397479579744
P133605497	2.0878	354.3410000000001	5.50265561898242
P155383211	4.387100000000001	458.5340000000001	5.579219380451435
CHEMBL3654933	2.781000000000001	448.5060000000002	9.143875555757699
CHEMBL589545	2.512400000000001	499.97600000000006	6.250263684430939
CHEMBL5885312	1.908819999999999	518.6760000000004	8
P110955386	1.0349999999999997	412.49000000000024	5.344957658668799
P35669603	3.2692000000000014	462.6410000000004	5.393941250589686
P111468215	3.707580000000001	413.40300000000013	5.940436582098732
P111188907	2.9354000000000005	359.83500000000004	5.42423501946328
CHEMBL3125148	2.118499999999999	411.41400000000016	6.339134521996131
CHEMBL1094713	0.8167999999999995	424.87700000000007	7.229147988357856
CHEMBL4228716	1.2079199999999999	400.47100000000006	9
CHEMBL5857930	3.1211200000000012	545.6980000000001	7.301029995663981
P155587039	4.546700000000004	527.6020000000002	5.3902988976206005
P31392603	5.789500000000005	505.6650000000003	5.462306805632609
CHEMBL1784424	2.864800000000003	507.9920000000002	7.412289034981089
P57422309	1.5687999999999995	409.89500000000015	5.5300307905000405
CHEMBL205459	1.3849199999999995	417.433	7.00436480540245
P106175263	3.011300000000002	378.5190000000002	5.5785606097799505
CHEMBL4745086	3.9434000000000045	470.9210000000001	8.366531544420413
CHEMBL3288753	5.206400000000011	705.2070000000003	6.484126156288321
CHEMBL3288752	0.6744199999999994	470.30900000000014	7.481486060122113
CHEMBL1819490	1.7626999999999993	370.445	7.5376020021010435
P99231447	2.4965	403.229	5.366632554882993
CHEMBL3288743	0.7313999999999998	489.83400000000006	6.1180450286604
P13189802	3.4098000000000024	454.47400000000016	5.3658251282374
P17691497	2.0408	471.4570000000003	5.303032359255977
P06998930	4.357210000000002	370.865	5.769295686387431
CHEMBL2414621	2.285720000000001	433.551	8.619788758288394
P156401144	2.2805	461.3160000000002	5.518987579043427
P86951265	4.001100000000004	441.4940000000002	5.659754238432068
P111842678	3.860400000000002	436.9650000000002	5.421934116163908
CHEMBL3703858	0.9880999999999995	480.8970000000002	8.739928612014925
CHEMBL2018088	0.9334999999999998	371.389	5.638272163982407
CHEMBL2159090	2.0557000000000003	498.57600000000014	4.189095719331299
CHEMBL1770247	0.9663999999999995	422.8610000000001	7.3655227298392685
P08905074	4.280420000000002	389.3770000000001	5.458795309316741
P29694562	-0.5181	355.4200000000001	5.820735535660974
P09373866	1.4496199999999997	373.4380000000001	5.440691989092987
P81881462	2.737520000000001	376.00800000000004	5.635449004646028
P55862256	3.1030000000000006	488.98700000000014	5.825358807339551
CHEMBL1784285	2.7270000000000025	493.96500000000015	8.906578314837764
P54391519	3.7104200000000027	468.50600000000014	5.753255290276159
CHEMBL3654330	1.6345999999999996	434.9160000000001	8.017728766960431
CHEMBL504484	5.000340000000007	754.0800000000007	6.8297382846050425
P11312356	3.0730200000000014	412.51500000000027	5.379343520180379
P09461756	2.7804	467.7180000000001	5.945770090136603
CHEMBL1779340	3.945940000000003	411.89300000000014	8.522878745280337
P17972559	2.5789999999999997	428.4450000000001	5.341130407798038
P18540493	3.064400000000001	456.4990000000001	5.595337299126277
CHEMBL3125156	0.9815999999999996	400.22900000000004	6.507239610973162
P61937029	1.88302	350.4480000000001	5.561774192395471
P51776300	1.7458000000000002	476.37400000000014	5.7848914189469065
P16152658	1.7535999999999998	387.4610000000001	5.791289980093599
CHEMBL1830348	2.6192000000000015	430.9750000000001	7.315154638355588
P60320477	3.8271000000000006	441.4900000000001	5.699621935129297
P86059572	4.237200000000002	424.3750000000001	5.631713115097869
P120837091	2.810360000000001	376.50100000000026	5.3436142809413125
CHEMBL509911	3.782140000000004	711.9990000000006	6.501689446210399
CHEMBL3703822	3.059100000000002	464.96700000000004	6.560667306169737
P17166150	3.433320000000001	396.3940000000001	5.717377887121938

## Sheet: split1_train
molecule_chembl_id	AlogP	Molecular Weight	pIC50
CHEMBL133588	2.708100000000001	286.283	4.739928612014925
P11312356	3.0730200000000014	412.51500000000027	5.379343520180379
CHEMBL2172389	0.44280000000000014	388.41600000000005	8.040958607678906
P22647503	3.396300000000001	359.40100000000007	5.723308471154961
P14517745	2.1304999999999996	389.296	5.430509045651217
CHEMBL3654343	3.100000000000002	544.0190000000002	7.012333735073725
P123137226	3.8474000000000013	352.48199999999997	5.384365531122584
P61325751	3.025520000000001	407.40500000000014	5.33338843158097
CHEMBL4092561	2.3582000000000005	450.91500000000025	8.602059991327963
CHEMBL6025794	1.2930199999999998	433.5260000000002	8
P112751804	4.428900000000001	372.4570000000001	5.628009088535085
P18774832	3.1214000000000013	461.3160000000003	5.315423912611545
P90815043	1.8800199999999996	442.47200000000015	5.375614758579735
P14456737	5.690700000000006	523.6510000000004	5.439734602137285
P15695673	3.794500000000002	433.53300000000013	5.671416550285798
P18291249	3.651630000000001	474.4640000000001	5.511026475273492
CHEMBL1784425	3.3333000000000035	524.0600000000003	7.790484985457369
CHEMBL585703	2.11102	388.4600000000001	7.259637310505756
P13900519	3.9021800000000013	472.3200000000001	5.408156588775215
CHEMBL4099324	0.9225999999999996	478.49400000000037	7.6439741428068775
P14684562	2.3241199999999997	448.52300000000025	5.402414498247795
P99417863	3.643200000000002	485.4180000000001	5.626904012921273
CHEMBL4591916	3.1592200000000012	599.7650000000001	6.450996737974212
CHEMBL2414618	2.2242199999999994	427.522	9
P21457298	5.206720000000003	504.4310000000002	5.374996398985137
P17260689	4.160420000000002	499.6140000000004	5.333950261519484
P54413858	4.003800000000003	442.5150000000001	5.605023280445436
CHEMBL1830870	1.9058999999999995	414.9070000000001	7.460923901207224
P27209800	4.100000000000001	442.3420000000001	5.401100112936117
CHEMBL1090560	1.9247999999999998	450.5530000000001	7.966576244513051
CHEMBL382302	0.7701199999999992	456.4950000000001	6.339134521996131
P74830984	5.619900000000005	461.5870000000002	5.5707323335668315
P62037202	3.732540000000002	423.3320000000003	5.909741947068683
P16152658	1.7535999999999998	387.4610000000001	5.791289980093599
P110920848	0.9301199999999995	436.44300000000015	5.560509409610316
P08977276	3.197000000000002	398.48400000000026	5.654234306885511
P54589484	3.0780400000000014	466.56700000000023	5.54928912185308
CHEMBL606689	2.2726200000000003	462.95500000000004	6.987162775294828
CHEMBL5767925	1.5779199999999995	532.6590000000004	8
CHEMBL2397446	2.0997	422.47700000000015	4.920818753952375
P118415361	1.311600000000001	362.5430000000001	5.580870692258024
P156232786	1.6054000000000002	404.03100000000006	5.375202421039239
CHEMBL2323406	0.3789000000000036	618.7280000000007	7.008773924307505
P20150126	2.5699000000000005	389.38700000000006	5.552686891176432
CHEMBL2172494	1.3115999999999999	398.45500000000004	8.795880017344075
CHEMBL381370	1.0850999999999995	433.432	6.844663962534939
P08970082	3.554400000000001	327.192	5.403952992454561
CHEMBL3656341	3.639700000000002	605.0360000000002	5.962573502059376
CHEMBL2048497	1.1395	432.5130000000001	8
CHEMBL2323690	-0.8002	450.49200000000013	5.327902142064283
CHEMBL5972921	1.5779199999999995	532.6590000000004	8
CHEMBL591738	0.3057999999999999	402.856	6.835647144215563
P14151963	1.5607199999999999	429.5500000000002	5.590912630552165
CHEMBL4293989	1.4842	462.4700000000002	8.1249387366083
CHEMBL3703899	2.1776000000000004	513.0080000000003	8.462180904926726
P143182791	3.468320000000001	345.2	5.468393368067278
P82192614	4.315040000000003	523.5950000000004	5.525638023967369
CHEMBL4799516	2.9956000000000027	452.47500000000014	7.617982957425132
CHEMBL3654922	1.4195	464.89800000000014	7.978810700930062
P74028854	1.5642000000000005	372.24800000000005	5.515842575634619
CHEMBL3703797	1.7792999999999997	450.91500000000025	9.008773924307505
CHEMBL3703837	1.9301999999999997	438.9290000000001	8.756961951313706
CHEMBL270766	0.46469999999999995	376.40500000000003	8.318758762624412
P61979804	3.675740000000002	390.8960000000002	5.455311977697322
CHEMBL1645378	0.1337999999999997	420.4140000000002	7.703334809738469
P155562989	3.184400000000001	431.2900000000001	5.521289244487241
CHEMBL3703812	1.9374000000000007	417.889	8.525783735923746
P20673851	4.041520000000004	507.6780000000002	5.3570411205902095
CHEMBL1243240	1.0668999999999997	409.8660000000001	7.552841968657781
P112365851	-0.22614	482.5640000000003	5.356251314540474
CHEMBL3125143	0.3581999999999997	339.32300000000004	6.818728228440539
P116019139	2.2145199999999994	337.3830000000001	5.808269606637143
P52509092	0.7964199999999992	422.1170000000001	5.758204568704802
CHEMBL1829088	2.4871200000000013	457.3860000000001	7.906578314837765
CHEMBL2414620	1.6192199999999992	428.51	8.769551078621726
CHEMBL3703815	1.8152999999999992	432.90400000000005	8.801342913045577
P155667296	4.847400000000004	577.5590000000002	5.437350327788083
CHEMBL1830351	1.674899999999999	456.9440000000002	6.790484985457369
CHEMBL1779344	4.503040000000005	430.55200000000025	8
CHEMBL3125457	1.844399999999999	411.89630533400003	8.187086643357144
P153175411	3.003400000000001	439.06300000000005	5.3439976793170425
CHEMBL3703931	1.3618999999999999	430.88400000000024	8.987162775294827
CHEMBL1672773	1.4646	399.896	7.777283528852417
P56241654	1.3152999999999997	340.2210000000002	5.496345480757041
P07310507	5.649400000000006	488.5870000000002	5.446238301609996
P87760949	3.9418000000000024	446.32	5.755228238504705
CHEMBL3703900	2.511500000000001	497.00900000000024	8.267606240177031
P86159555	4.261400000000003	456.3400000000001	5.409492537991417
CHEMBL5753951	2.5673199999999996	547.6700000000001	8
P67080102	3.852400000000002	490.0100000000003	5.856048883576037
CHEMBL2414619	1.6192199999999992	428.51	8.136677139879543
P14861002	3.5530000000000017	443.21900000000016	5.4605475084505395
CHEMBL1672790	3.184500000000002	474.0440000000002	7.723538195826756
P89646840	1.7591999999999994	316.5400000000001	5.656985502849232
P111399570	4.532600000000003	439.51200000000017	5.547140664204147
P155783900	3.4906200000000025	546.6180000000003	5.466355021201237
P29910196	3.2726000000000015	426.54600000000033	5.454321850207974
P96227713	3.7273000000000014	347.344	5.528855034839367
CHEMBL3703803	2.3331000000000004	448.9430000000002	9.1249387366083
P153632755	3.495700000000001	429.44800000000015	5.625801742070918
CHEMBL5785019	2.760920000000002	476.5910000000003	6
P108668524	1.4171999999999993	528.5250000000003	5.321390583441074
P31110795	2.3133	434.5960000000002	5.395449967428739
CHEMBL4072377	0.5324999999999998	464.4670000000003	7.663540266151471
P17740339	2.3235	500.53100000000023	5.742081549685942
P12963843	2.2687	342.222	5.869344650977969
P122511726	3.0183	343.45200000000017	5.323397830417981
CHEMBL76174	0.7603999999999993	432.395	6.1979107421182675
CHEMBL4564494	2.188320000000004	724.9400000000005	6.698970004336019
CHEMBL3944708	0.9302999999999999	464.46200000000005	6.078313524516398
CHEMBL1642512	2.716800000000001	463.93900000000014	7.2604276555499085
CHEMBL3703927	1.91302	426.5090000000002	8.935542010773082
CHEMBL1829090	2.03304	392.5170000000001	7.533132379645891
P47271435	2.1548	421.44100000000026	5.650722472532045
CHEMBL4061935	2.55832	505.6770000000002	8.602059991327963
P138099976	2.5824	419.20000000000016	5.948847477552619
P23839424	3.3888000000000016	441.53400000000033	5.796695083861517
CHEMBL1770245	1.01152	416.47	8.954677021213342
CHEMBL1085272	1.2976999999999994	443.887	7.187755303199631
CHEMBL1672808	2.527600000000002	471.45300000000003	8.011887159731648
CHEMBL1762505	5.901500000000004	533.7650000000002	8
CHEMBL1642514	3.1069000000000027	477.9660000000001	7.681936665037238
CHEMBL3703826	0.9224999999999999	438.8600000000001	8.785156151952302
P32828997	5.657200000000005	487.6470000000002	5.532984181561565
P38235819	2.6748000000000003	394.4750000000001	5.340368988392999
P48908846	2.6519000000000013	373.47800000000024	5.659357622439295
CHEMBL1778794	2.2876	428.52500000000026	7.086716098239582
P151419058	2.2870999999999997	398.4880000000002	5.30076949711659
P37548784	0.7988999999999995	385.4050000000001	5.338281942305341
P111683392	4.538100000000002	445.45400000000006	5.808828544271441
P21875070	4.939120000000003	491.4660000000002	5.384997385475412
CHEMBL1819487	2.0722	386.488	6.920818753952375
CHEMBL567778	4.026400000000002	484.9760000000002	6.2076083105017466
P80097556	4.8137200000000036	578.1090000000003	5.532391894416366
CHEMBL3703891	2.646500000000002	460.9540000000002	8.94692155651658
CHEMBL1243208	1.8244000000000002	421.29800000000006	8.619788758288394
P130127832	3.644300000000001	470.3520000000002	5.432620692349022
P96847061	-2.1401	413.47900000000027	5.675511766692344
P61939663	5.119700000000003	436.107	5.490394295388444
P137483024	2.4188199999999997	341.15600000000006	5.435689090039397
CHEMBL4439673	3.0204200000000028	683.8870000000005	6.492144128304169
P54244014	3.615400000000002	503.6400000000004	5.9503943874050265
CHEMBL5757086	2.655200000000001	581.1310000000005	8
CHEMBL589320	1.82302	481.95800000000014	5
CHEMBL3654919	2.5144000000000006	478.96900000000016	8.380906669373257
P08417681	0.17391999999999996	417.232	5.400226060853612
CHEMBL5998471	2.163519999999999	475.60700000000014	7.301029995663981
P25463468	1.1564999999999999	237.309	5.3252306859845735
P20638653	1.0575999999999999	382.51100000000025	5.568153954301274
P111403343	5.3632200000000045	494.51700000000017	5.850472986245652
P143046788	3.458680000000001	367.04200000000003	5.401537799525849
CHEMBL3654904	2.635100000000001	478.9940000000002	8.72584215073632
CHEMBL3703895	2.491000000000001	466.9830000000002	8.962573502059376
CHEMBL3654893	1.0293999999999999	450.8710000000002	7.454692883534176
P61325526	3.884800000000001	444.27800000000013	5.888401475119606
P19070232	4.488800000000002	414.38300000000015	5.413525221428603
CHEMBL4109832	2.3891000000000004	464.9230000000002	8.823908740944319
CHEMBL2323412	-0.2795	449.5040000000002	5.595166283380062
CHEMBL592477	3.4902000000000024	532.5930000000002	4.3979400086720375
CHEMBL3288737	-0.2874	421.83700000000005	7.080921907623926
CHEMBL4457957	2.6379200000000007	681.8710000000007	7.0915149811213505
CHEMBL3703924	1.608	464.94200000000023	8.692503962086787
P142920345	-0.0407	402.23199999999997	5.333014281670339
P126226908	1.7833999999999997	361.42300000000006	5.312025379965444
P90312257	3.3004000000000016	474.34000000000015	5.8407336689065055
P05990634	5.094400000000002	443.3010000000001	5.340559218129682
P89166113	2.922220000000001	425.8320000000001	5.389872386924004
CHEMBL1784427	2.3013000000000017	455.891	8.45717457304082
P111458140	3.1991000000000014	408.4050000000001	5.349984047528161
P138628548	2.00272	349.185	5.31596296251348
P53151956	2.9685000000000006	430.5520000000003	5.444301105281099
P61914102	3.3951400000000005	434.3230000000001	5.382056565171027
CHEMBL5901492	2.0709899999999983	489.63800000000015	8
P10330828	1.1203000000000007	420.4660000000001	5.47249898901888
P95117086	3.2810200000000025	428.55800000000016	5.7775436633207535
P30997234	2.7874000000000008	462.4400000000001	5.357436562895613
P37856878	0.34310000000000196	416.5030000000002	5.4162346317150005
CHEMBL3109012	3.001200000000002	455.52600000000007	7.619788758288394
P110843759	1.4330799999999992	426.47200000000015	5.83238732727247
CHEMBL3958686	1.3291199999999996	450.5320000000001	6.432973633840939
P29430911	0.6751999999999999	428.4240000000001	5.484788695672198
CHEMBL4515335	2.0242	370.44500000000005	7.197226274708024
CHEMBL5748352	2.7349000000000006	526.0510000000002	8
CHEMBL3654337	2.691400000000001	550.0480000000003	7.542118103266008
P73463449	1.5524000000000002	395.07599999999996	5.339608901597533
CHEMBL2159104	0.6110199999999997	392.45200000000006	5.223298816011589
CHEMBL5964483	2.678900000000001	496.0250000000003	8
P61781810	3.1728000000000005	440.1380000000001	5.364817951343732
P55304338	2.9992	385.2300000000001	5.5583048643592825
CHEMBL3679703	1.297699999999999	443.88700000000006	6.39577394691553
P25304756	5.491520000000003	437.42100000000016	5.827105302247824
P87721254	4.200600000000002	466.33900000000006	5.608535588160897
P115926513	3.434920000000001	369.4690000000001	5.441411416891801
P88437747	1.0672000000000006	341.4590000000002	5.748848656824645
P60811189	2.2167000000000003	436.4340000000001	5.536853863273651
CHEMBL3654923	1.9243000000000001	480.94100000000014	8.046240308266771
CHEMBL567276	2.211	434.9160000000001	8.148741651280925
P109163793	3.523500000000002	388.27600000000007	5.866780543267506
CHEMBL3654340	1.7267	452.9060000000001	8.09151498112135
P155196535	3.5166000000000013	428.05	5.744968836654449
CHEMBL601465	1.3591999999999995	449.916	7.275724130399211
CHEMBL4750405	-0.20396	364.3980000000001	6.039053804266168
P156200319	4.903270000000003	654.6390000000002	5.667763584508557
P54063822	3.030400000000001	438.9480000000002	5.480303232840147
P60812165	2.705800000000001	413.4970000000003	5.42033070644528
CHEMBL1819492	1.8415999999999992	390.50100000000003	7.721246399047171
P31306670	3.703800000000002	461.99000000000035	5.601192269796735
P48750778	3.2056200000000015	462.5310000000002	5.561457651213889
CHEMBL1808388	2.0034999999999994	464.9420000000002	8.638272163982407
P111326335	3.3729000000000005	395.232	5.39848321634999
P49487240	1.9747999999999999	268.38599999999997	5.542269451754001
CHEMBL243796	5.609600000000005	438.5200000000003	5.769551078621726
P05833036	3.516000000000001	402.44200000000006	5.757210190521324
CHEMBL1808389	2.3936000000000006	478.9690000000002	8.522878745280337
CHEMBL1213800	0.5572199999999998	351.42400000000004	5
P22869195	1.0045000000000006	418.40600000000006	5.594653639824291
P132073999	-0.3637	344.4120000000001	5.541362150974351
CHEMBL4090382	2.256720000000002	629.8200000000003	8.431798275933005
P111341436	4.213740000000002	426.5210000000001	5.696156225111346
P79488890	3.173720000000001	424.11400000000003	5.722849386036203
P83191309	1.3042999999999991	354.4100000000002	5.315244377891376
CHEMBL3972664	0.46349999999999963	410.492	7.29073003902417
CHEMBL4532602	2.1767	382.86500000000007	7
CHEMBL1083370	1.3590999999999995	408.88200000000006	6.586700235918748
CHEMBL3703932	1.0999999999999999	449.9310000000002	6.913640169325252
P111270962	1.247930000000002	467.6120000000004	5.400007822415902
CHEMBL4114842	2.7232000000000016	462.9700000000002	9.207608310501746
P08388132	3.3183200000000017	403.8660000000001	5.307593765166369
P151058904	1.3664999999999994	347.44000000000017	5.341893164493607
P40601822	3.1782000000000012	351.85900000000015	5.749336080536756
CHEMBL6046695	2.1058999999999997	582.1190000000005	8
CHEMBL3679697	0.022300000000000153	424.83700000000005	6.696803942579511
P23124470	1.9588000000000005	495.56000000000023	5.760200181552901
P54359374	1.5202200000000001	434.51400000000024	5.828858848971618
P16333694	3.0268000000000015	394.45600000000013	5.871277715661574
P82265221	1.490169999999999	432.4830000000001	5.397614409894895
P37520863	2.842900000000001	404.49200000000013	5.727462222624762
P61785897	3.9598000000000013	346.31600000000003	5.4279420100736955
P15862550	1.8302999999999996	452.55800000000005	5.6221475809932455
P130229275	1.3995000000000006	382.1010000000001	5.582196277360119
CHEMBL3654936	2.492600000000001	466.98300000000023	9.259637310505756
P29820590	1.8137999999999999	383.363	5.3952341152961125
CHEMBL2018088	0.9334999999999998	371.389	5.638272163982407
CHEMBL452214	6.529300000000011	1022.66	6.882728704344236
CHEMBL4082294	3.098200000000001	300.31	4.585026652029182
CHEMBL4114498	2.9960000000000018	491.4220000000002	9.065501548756432
P33604912	3.030800000000001	471.5890000000001	5.505984625242856
P60649543	-0.1297	397.33400000000006	5.47638358094563
CHEMBL4100375	2.893820000000001	599.8380000000005	8.508638306165727
P14955859	5.950990000000005	517.6570000000003	5.330962199114844
P97586797	1.6204	445.8780000000001	5.33771448427787
CHEMBL1819491	1.1282999999999996	374.433	7.376750709602099
P112477196	3.1110000000000007	407.51800000000014	5.5848596478041275
P52364633	4.185860000000003	427.57000000000033	5.735890843694191
CHEMBL3654329	1.8609999999999993	464.9420000000002	8.080921907623926
CHEMBL1289167	2.9960000000000018	420.9370000000002	5.052076380168273
P100695787	1.6357999999999995	379.48400000000004	5.516412703031106
CHEMBL1784285	2.7270000000000025	493.96500000000015	8.906578314837764
P05376333	3.613000000000002	587.6770000000004	5.424465781680135
P102850865	2.5112999999999994	359.4700000000001	5.3715088950328775
CHEMBL1784424	2.864800000000003	507.9920000000002	7.412289034981089
P32267394	1.9667999999999994	362.43600000000004	5.332827327521132
P60511996	2.9658000000000007	419.4840000000002	5.4110563572599855
P89338050	2.7595	461.34500000000014	5.318125877871353
P153468460	2.3331	424.50100000000003	5.95116991347165
CHEMBL1289725	3.4595000000000034	458.9170000000001	6.97061622231479
CHEMBL1830349	2.2944	428.9340000000001	7.924453038607469
P55063037	1.9309999999999998	370.228	5.3624102141613
CHEMBL2048493	1.521	416.5140000000001	8.00436480540245
CHEMBL1085772	2.3869000000000002	474.96600000000007	5.728158393463501
P61224905	3.527780000000001	437.1380000000001	5.648783654660658
P61325646	4.332320000000001	476.2950000000002	5.324313291300599
CHEMBL589220	3.5059000000000022	516.5940000000003	6
P106826077	0.9951000000000001	332.45099999999996	5.904830648568245
P61310060	3.550300000000002	465.51300000000026	5.44891613481422
P29504538	2.6482600000000005	399.47900000000016	5.413075291855179
CHEMBL2048485	1.4644999999999997	358.43399999999997	7.136677139879544
CHEMBL4228716	1.2079199999999999	400.47100000000006	9
P61756133	3.854020000000001	418.242	5.666149854897455
P13674934	2.4105999999999996	441.3070000000001	5.735418270761922
P61292568	2.3750999999999998	351.8810000000002	5.56431486205837
CHEMBL3125317	1.8443999999999998	410.89	8.1249387366083
CHEMBL1762488	5.188100000000004	482.9150000000001	6.6020599913279625
P123637048	-0.777	715.7590000000002	5.730253626869233
P118898542	2.0444999999999993	368.43700000000007	5.677573947594047
P86951265	4.001100000000004	441.4940000000002	5.659754238432068
P61834096	4.3739000000000035	430.5560000000003	5.703554205793604
CHEMBL1784433	2.815600000000003	472.34600000000006	7.876148359032914
CHEMBL3703858	0.9880999999999995	480.8970000000002	8.739928612014925
CHEMBL1672787	2.0142	431.9630000000001	7.510041520575165
P59078435	3.4338000000000015	464.38200000000023	5.48932096896779
P52434013	2.9914200000000006	370.272	5.346305204684918
P53798042	4.5473000000000035	482.6160000000002	5.370284667352868
CHEMBL2018081	0.14469999999999994	360.41	5.309803919971486
P18484678	2.8275200000000007	491.161	5.6742791419805885
CHEMBL6030184	1.2907899999999994	461.5840000000001	8
CHEMBL1829086	1.7246199999999996	378.49000000000007	7.605548319173784
P04724215	2.4667000000000003	482.196	5.639595945270061
P155060776	3.586500000000001	389.24	5.374173286714289
P96412863	-0.1357	422.07300000000015	5.551139154392559
CHEMBL3703843	1.6344199999999993	481.33900000000017	8.739928612014925
CHEMBL585092	1.7947199999999994	450.9150000000002	6
P154465137	4.723990000000003	436.9150000000001	5.702239488900866
P61210482	4.2780000000000005	414.0830000000001	5.752763450493236
CHEMBL1779206	5.206500000000004	556.3720000000001	5.008773924307505
P30603538	2.9612000000000007	419.87300000000016	5.88907375773358
P14833700	3.4139000000000017	463.54400000000015	5.698319050706424
P09667321	2.9735400000000016	468.5100000000002	5.62397081827182
CHEMBL4279564	2.4189200000000004	520.6230000000004	7.866461091629782
P59806053	-0.0796	483.3480000000001	5.30285787372454
CHEMBL1830345	1.532399999999999	444.93300000000016	6.939302159646388
CHEMBL5754933	3.6774000000000027	540.0780000000004	8
CHEMBL1784286	2.7270000000000025	493.96500000000015	8.812479279163536
CHEMBL2159098	-0.0964	420.34000000000003	5.554395796726403
P75436031	3.901980000000001	474.5710000000002	5.551448260798422
P20937355	3.7684000000000024	490.62900000000025	5.618884919290149
CHEMBL1163754	2.1137	478.9690000000002	8.221848749616356
P09501538	3.3820000000000006	488.3630000000002	5.299902295386946
P57475300	1.5144	366.4220000000001	5.32910504647979
P123098911	2.7015199999999995	347.3740000000001	5.422853015172475
P112734741	1.7103999999999997	350.38599999999997	5.377268034835281
CHEMBL1672788	2.4043000000000005	445.9900000000001	7.248720896016658
CHEMBL3288742	-0.1483	439.82700000000006	6.653647025549361
P155946685	3.872840000000002	394.40600000000006	5.706195640080663
P55205098	2.8156999999999996	374.23500000000007	5.619969752032169
P13189175	4.690990000000005	510.5930000000002	5.389659288547843
P110100838	2.572000000000001	402.1080000000001	5.3628105778512385
P70227762	3.1657	391.8360000000001	5.40197592766581
CHEMBL1642522	2.2145000000000006	499.9940000000002	5.838631997765025
P86171229	4.484260000000003	438.41600000000017	5.384786665198641
CHEMBL4228659	0.9049199999999991	386.444	9
P110232026	3.504100000000001	350.24100000000004	5.862962545210487
CHEMBL2172492	1.3866999999999998	400.47100000000006	8.1249387366083
CHEMBL3660003	1.1235999999999997	490.9400000000001	7.943095148663527
P152585468	3.8668600000000017	430.50800000000015	5.430041181903406
P20981771	3.8567000000000027	495.5570000000003	5.916139199133427
CHEMBL1213857	1.3197199999999998	430.32000000000005	5.978810700930062
CHEMBL4107988	3.038200000000002	474.98100000000017	8.958607314841775
P155513745	2.878700000000001	478.24600000000004	5.6142150411566645
CHEMBL1085544	1.0229	424.88100000000003	6.958607314841775
P99358746	-2.9462	400.4790000000002	5.364616795952502
CHEMBL4447643	2.34424	571.7110000000001	6.09799710864927
CHEMBL5925432	2.4130000000000007	442.5520000000002	8.6903698325741
P133526510	2.9014999999999995	622.84	5.633950790199765
CHEMBL1163753	1.9070999999999994	480.9850000000001	6.958607314841775
CHEMBL5789681	1.7538199999999993	591.7670000000002	8
CHEMBL445247	4.657700000000004	752.172	4.958607314841775
P18556619	4.990800000000002	443.34700000000004	5.5338741295818
P154907917	5.704700000000007	416.64600000000036	5.553618187777558
CHEMBL566413	1.6163999999999996	419.9050000000001	7
CHEMBL1082759	0.8890999999999996	401.24600000000004	6.694648630553377
P81544250	3.4766000000000004	459.3840000000001	5.382265964635982
P22383729	4.321500000000002	450.3580000000001	5.846185135655471
P82387817	2.2204000000000006	341.4150000000002	5.317764643097436
P30680951	3.299900000000001	433.48600000000016	5.400881434944637
P37924728	4.251100000000003	478.5490000000002	5.381847266621481
P58578788	2.7241	497.62500000000034	5.306360973838451
P21871369	4.012500000000003	467.3320000000001	5.5502131530142265
CHEMBL2017955	0.8623999999999998	366.435	7
P48711324	2.729400000000001	425.45700000000016	5.332266947466732
CHEMBL3125151	0.2190999999999999	321.333	6.870632404277014
P18791233	2.0535	387.46500000000026	5.637706062035769
P16231420	2.6013	433.9640000000003	5.412401270278755
P52434024	2.642400000000001	323.44300000000004	5.656197666838345
CHEMBL3896936	-0.20396	364.398	6.552841968657781
CHEMBL1830348	2.6192000000000015	430.9750000000001	7.315154638355588
P153190932	1.3142999999999998	420.10100000000017	5.553929064298995
CHEMBL1770249	1.3564999999999998	436.88800000000015	7.046240308266771
P122292612	0.6124	436.3970000000001	5.5113083016830595
CHEMBL3703882	1.4343199999999998	430.4970000000002	8.892790030352131
P04500352	2.3358	480.5120000000003	5.36845477216569
CHEMBL1672813	2.386200000000001	443.521	7.261219441515631
P35669603	3.2692000000000014	462.6410000000004	5.393941250589686
P150789362	2.9548000000000005	412.49200000000013	5.71556926615548
P153488615	2.8089000000000004	410.51800000000026	5.323214969580794
P33897750	0.6677000000000011	460.51000000000033	5.566550206238404
P27195425	1.4045999999999998	479.9440000000002	5.392652223231587
CHEMBL1093777	2.3883200000000007	418.5550000000001	8.767003889607846
CHEMBL3923809	-0.11368	394.4240000000001	6.732828271596986
CHEMBL1085547	1.8047	452.9350000000002	7.769551078621726
P155078534	2.4670000000000005	373.3240000000001	5.488250288655017
P56795296	-0.5532	448.5690000000003	5.771856392402258
P87129848	2.1734	470.55100000000033	5.988429556402722
CHEMBL1762503	4.630600000000004	443.3340000000002	5.801342913045578
CHEMBL2160191	0.6110199999999997	392.45200000000006	4.732828271596986
P15144720	2.6466000000000003	482.4930000000002	5.598427154323554
CHEMBL4279519	1.4842	462.4700000000002	8.045757490560675
P22229185	6.056900000000005	411.54900000000004	5.893809102736585
P121652885	3.3001000000000005	437.56500000000017	5.425158804936616
CHEMBL3125149	2.1270999999999995	441.44000000000017	6.6439741428068775
P122512789	3.536920000000001	361.44200000000006	5.556737012541305
P08915077	2.4856	421.44100000000014	5.714217726220605
CHEMBL3654931	2.2272000000000003	450.4780000000002	9.136677139879545
P30510845	-0.3308	481.59500000000037	5.359021942641668
P111141184	3.503400000000001	373.38800000000015	5.353106375832255
CHEMBL3703867	2.5537000000000005	468.9550000000003	9.258848401148216
CHEMBL3703849	1.8284999999999996	422.8610000000002	8.062983892535186
P12207413	3.4307000000000007	362.22700000000003	5.326518302926653
CHEMBL3288738	0.3659999999999995	456.2820000000001	7.096910013008056
CHEMBL4114272	2.5419200000000006	426.5530000000002	9.229147988357855
P52339466	2.66744	283.31000000000006	5.338092707233979
P61208292	3.9330200000000017	393.6650000000001	5.4863829262121255
CHEMBL3703846	3.2279200000000023	470.58700000000016	8.593459819566045
P21216520	3.448500000000001	496.9760000000002	5.303905840004776
P13441382	3.4217000000000013	510.5220000000002	5.921180816901152
P33716182	5.359380000000005	445.5920000000002	5.92701525537207
P56281664	2.9616000000000007	400.03000000000003	5.471983658810799
CHEMBL2172385	1.1561000000000001	404.4840000000001	8.443697499232712
CHEMBL1779214	5.179700000000004	515.3190000000002	8.096910013008056
CHEMBL1779204	4.946300000000003	543.3290000000003	5
P109012703	-0.5725	587.6340000000005	5.533280628318401
P65428372	2.876400000000001	374.3480000000002	5.4590451910738675
CHEMBL5747144	2.191020000000002	655.8580000000002	8
CHEMBL4111036	1.4828200000000002	422.86100000000016	9
CHEMBL1091810	1.4694199999999997	432.53800000000024	7.853871964321762
CHEMBL585315	2.3851	448.94300000000015	7.886056647693163
CHEMBL1163912	2.0333	466.95800000000014	9.045757490560675
P32954555	2.5376999999999996	343.20200000000006	5.372326968233384
P61830012	3.6433000000000018	409.27500000000026	5.720105019988362
P51705138	4.068320000000003	523.7240000000003	5.320481256304211
CHEMBL2048494	2.3267200000000003	370.4890000000001	7.2839966563652006
CHEMBL1213859	2.3088	472.4010000000001	5.627087997029894
CHEMBL3703788	2.6059000000000014	477.39500000000015	9.214670164989233
P30602246	1.7910999999999997	458.46000000000026	5.961379838050298
CHEMBL4225110	1.5529000000000002	420.88900000000007	9
P111188748	3.4930000000000003	355.341	5.683400697906139
CHEMBL2048490	2.0269	386.4880000000001	7.920818753952375
P111441143	3.147000000000001	427.4360000000002	5.34170234969181
CHEMBL602524	2.6176000000000026	483.373	6.8996294548824375
P33591930	3.464400000000002	462.53100000000023	5.3608124400642465
CHEMBL5916181	3.0288200000000005	531.715	8
CHEMBL5739989	1.0573199999999985	535.6590000000001	8
P67988838	2.8706000000000014	398.1200000000001	5.909036923404268
CHEMBL3654911	2.504000000000001	448.94300000000015	9.050122295963126
CHEMBL5822778	1.363719999999999	577.7400000000001	8
P33408851	3.8247000000000018	442.31300000000016	5.311313275715877
P105540353	6.166180000000004	488.5220000000001	5.964570261815451
P30426867	4.913140000000003	411.5520000000002	5.514420523015321
P55283370	3.833300000000002	434.15300000000013	5.393296258666326
P52840618	1.4529000000000003	388.0810000000001	5.812761380168522
CHEMBL2018080	0.7496999999999998	359.422	6.214670164989233
CHEMBL3703806	1.3888999999999994	416.86100000000005	8.063989204284791
CHEMBL4779277	2.4343000000000017	430.83100000000013	8.585026652029182
P14281409	4.651200000000002	429.8890000000002	5.4050552633049165
P47359728	1.9562999999999995	499.3990000000003	5.566230166075134
CHEMBL1672801	0.6003999999999997	415.85100000000006	5
CHEMBL4110474	2.1025000000000005	452.9560000000002	8.638272163982407
P14153779	3.0490000000000013	473.64800000000037	5.740167300936516
P14474193	3.465600000000001	466.54400000000015	5.606424796730413
P54300427	3.0656000000000017	398.45900000000006	5.629116983222394
CHEMBL3703811	2.8437000000000014	494.9750000000001	8.621602099051863
CHEMBL5807194	1.8519999999999999	428.5250000000002	8.563837352959244
CHEMBL1779223	4.433100000000002	517.2510000000002	8.154901959985743
P59648237	2.11154	470.59900000000016	5.443335737877431
P123155668	2.925300000000001	442.5410000000003	5.365220541854049
CHEMBL569434	2.4560000000000004	408.8780000000002	7.853871964321762
P155662637	3.2008000000000036	567.7920000000003	5.773915884024176
P24055241	1.7367000000000006	413.8650000000001	5.701365216875565
P87819954	0.27258000000000016	362.4330000000001	5.3060093895392235
CHEMBL3703935	1.2522799999999998	431.8720000000002	8.217527375833713
P136788666	0.5882000000000002	348.222	5.535063570878267
CHEMBL508623	3.8300400000000034	711.9990000000007	6.692503962086787
P09373866	1.4496199999999997	373.4380000000001	5.440691989092987
P89819372	3.720340000000003	473.6260000000002	5.631341287607773
CHEMBL3654344	1.8105999999999995	482.9320000000002	8.455931955649724
P142752108	2.5395000000000003	387.035	5.794524963259109
CHEMBL1093423	2.2246200000000003	434.5540000000001	8.645891560852599
CHEMBL1642511	2.5507	451.9280000000001	7.623423042943488
P97217577	0.3584000000000016	366.4210000000001	5.330218384791463
CHEMBL5885057	2.8911200000000012	625.8320000000003	8
CHEMBL4112259	2.6230000000000007	460.9540000000001	8.106238237942057
CHEMBL2323691	-0.4101	464.5190000000002	5.250263684430939
CHEMBL2172382	0.30588	383.40000000000003	6.928486194904911
P126208552	4.409800000000002	425.9010000000002	5.935916564036404
CHEMBL3654336	1.5629999999999988	468.90500000000014	8.187086643357144
P156214526	4.620700000000002	603.653	5.671009144550571
CHEMBL1082502	0.8358999999999999	435.9080000000002	5.982966660701219
CHEMBL2234026	3.0079200000000013	270.284	4.467245621007502
CHEMBL4442775	3.190300000000001	424.5180000000001	7
P31222766	5.178900000000003	470.60200000000015	5.929223537156565
CHEMBL1830357	1.5609199999999994	394.48900000000003	8.05898575629443
P19202046	2.23302	406.48900000000026	5.392866795608433
P96045990	3.139000000000001	485.4930000000002	5.463567824177987
P73470282	1.2242999999999995	364.265	5.354283060630396
P10187932	2.980200000000001	475.5260000000001	5.70092873997259
CHEMBL4539027	1.9892000000000007	410.8750000000001	7.289882634888183
CHEMBL382340	1.4997999999999996	413.46999999999997	7.552841968657781
P09191830	2.6421800000000006	406.261	5.316682738078117
P87527141	1.3758999999999997	450.5420000000001	5.423773862550395
P105517536	3.4338000000000024	473.55800000000016	5.7265357273786535
P152174239	1.2734999999999999	348.492	5.487182241435127
P14462719	4.478200000000002	465.1450000000001	5.375408540873152
P96412833	1.3143	420.10100000000017	5.367239111520561
P111384329	4.723200000000002	400.7840000000001	5.328919767261151
P86262811	1.3977999999999995	410.35200000000003	5.429106963781607
P32359766	1.67656	443.5730000000002	5.333201316333826
P22862148	4.175800000000002	456.5890000000001	5.758702612890007
P05493251	2.3374	494.6580000000003	5.344765492965705
P20500527	5.723600000000004	431.46700000000004	5.811634073936852
P36657868	5.156100000000005	499.58300000000014	5.935167780261426
P61828866	4.035720000000003	493.61500000000024	5.492009275180308
CHEMBL3288753	5.206400000000011	705.2070000000003	6.484126156288321
CHEMBL1762484	5.901400000000004	498.9830000000002	6.431798275933005
CHEMBL3703790	1.4286999999999994	418.4610000000002	8.692503962086787
P94856999	2.1841999999999997	392.6620000000001	5.586532587014175
CHEMBL3703854	2.663700000000001	479.3670000000002	8.416801226031378
P37511486	4.652100000000002	480.5770000000001	5.963770455913705
P18742366	1.5211999999999999	391.49300000000017	5.574955125448612
P156330945	3.467480000000002	406.5150000000002	5.579549140893932
P19244455	1.695799999999999	459.5300000000003	5.386475297146347
P22025069	3.0821000000000014	458.4930000000002	5.473789996158335
CHEMBL3654912	1.9502000000000002	450.9150000000002	8.913640169325252
P152638960	3.4269000000000016	462.5060000000001	5.508498233762674
P134594039	1.8607	363.27700000000004	5.575935474582512
CHEMBL3703916	1.3806	406.8620000000002	8.374687549038326
P13744661	4.904500000000002	477.0360000000002	5.563678299860267
P73912423	3.7491400000000015	389.34000000000003	5.959793372425289
P103615996	2.3427	347.827	5.673050005834002
P124163213	1.2514000000000005	395.4630000000002	5.522155523661242
P155614399	5.5888000000000035	545.5980000000003	5.9434762759209
P126565446	2.8093000000000012	451.95700000000016	5.359419193510347
P87889590	2.85452	437.5440000000001	5.437112618706121
P90616522	5.6700000000000035	467.9780000000002	5.585862637815524
P152806018	3.9182000000000023	399.086	5.921905849593589
CHEMBL1097908	7.981400000000002	726.6900000000003	4.7447274948966935
P83500987	5.101080000000004	458.56800000000015	5.662141570958906
P58506752	3.597500000000003	426.9000000000004	5.675100502947687
P132310446	3.149000000000002	407.4950000000002	5.46331532737907
P132228906	2.643	444.4790000000001	5.812197361281581
CHEMBL1784429	2.7698000000000023	471.9590000000001	8.411168274405792
CHEMBL3660004	0.6406999999999995	476.9130000000001	6.8297382846050425
CHEMBL5801698	2.787920000000001	440.5800000000002	7.718966632752273
CHEMBL1762499	5.095800000000005	459.3770000000002	7.522878745280337
P57959010	3.208400000000002	531.5970000000004	5.864867348623225
P17244761	1.9132999999999998	430.4080000000001	5.342657263185374
CHEMBL1672793	4.236200000000007	524.0380000000001	8.031050319018657
CHEMBL1642513	2.716800000000001	463.93900000000014	7.261219441515631
P155489754	3.2891800000000018	556.6470000000003	5.509900994936695
P35972222	3.885220000000002	433.5800000000002	5.4037328736044845
CHEMBL3288755	1.2341999999999997	490.9400000000002	7.962573502059376
CHEMBL4229206	0.8994999999999997	386.4440000000001	8.522878745280337
P126251599	2.2382999999999997	499.58600000000035	5.578889870206566
P112427111	0.5251000000000007	418.45300000000015	5.532687937019448
CHEMBL2018090	1.7126000000000008	402.46800000000013	8.008773924307505
P61981330	3.6479200000000027	413.54700000000025	5.761201437286083
CHEMBL1819197	3.985200000000004	491.02400000000034	8.853871964321762
P22368392	4.465300000000003	520.6110000000004	5.802168306671097
CHEMBL1784428	2.3013000000000017	455.891	8.271646217978772
P13928547	2.3288200000000003	418.4960000000002	5.919734372660155
P48871404	6.596360000000004	476.6270000000002	5.647238808276169
P130120906	2.7840000000000016	418.2760000000001	5.817300096663957
CHEMBL4091576	2.885800000000002	482.93200000000024	8.167491087293763
P13559107	5.558100000000003	455.4950000000002	5.477947199131178
P17256484	4.687840000000004	702.904	5.679230771661313
CHEMBL4452698	2.2957200000000006	667.8440000000006	7.552841968657781
CHEMBL1784430	2.7083000000000017	465.9300000000001	8.34008379993015
CHEMBL585482	2.3041000000000005	434.9160000000001	8.236572006437063
P15800784	1.31882	427.8950000000001	5.574628833561059
P154639029	3.8607400000000025	415.4970000000001	5.426780172885578
P140385050	3.8111000000000015	413.19300000000004	5.64569943765464
P113601888	1.9819999999999993	362.4550000000001	5.454074670644157
CHEMBL208885	0.9459999999999995	415.442	6.91721462968355
P21535239	4.889200000000003	455.53900000000016	5.463062977295326
P153210358	1.0531999999999997	458.9320000000002	5.489589051989823
P141438394	1.2171000000000003	366.4870000000002	5.766242637034489
CHEMBL592521	3.5074000000000023	592.6450000000002	4.3979400086720375
P09545695	4.763320000000003	451.9350000000001	5.430977413970436
P68742504	3.888200000000001	417.04400000000004	5.673459331483438
P34761322	1.598119999999999	425.4490000000002	5.471211808225104
CHEMBL5913485	5.195340000000007	1069.44	8
CHEMBL1762500	4.705700000000004	457.3610000000002	7.522878745280337
CHEMBL4108078	2.492600000000001	466.9830000000001	8.958607314841775
CHEMBL2323692	0.5124000000000004	535.6380000000001	8.096910013008056
P30525565	3.2910400000000015	402.257	5.445268623324034
P90456190	1.2651000000000008	476.45700000000016	5.635073966210024
CHEMBL589300	2.512400000000001	499.97600000000006	7.088309841246139
CHEMBL2397453	1.9057	410.466	7.769551078621726
P109013881	3.964100000000001	588.7940000000001	5.558933593360737
P52205188	1.6768999999999998	344.19	5.350762527650393
CHEMBL1289948	3.381900000000004	446.9560000000001	7.1911141326401875
P153470757	3.107800000000001	430.5550000000001	5.391794992295674
CHEMBL1094712	3.0856000000000017	410.8690000000002	8.292429823902063
CHEMBL1672814	2.1622000000000017	437.901	8.847711655616944
P25758609	4.510620000000003	496.6390000000003	5.557990840859048
CHEMBL3656343	2.3337000000000008	438.8790000000002	8.397940008672037
P156224402	4.546900000000004	565.6550000000003	5.90274269030658
P61803194	2.4967000000000006	451.46300000000025	5.678401569534656
CHEMBL1778795	2.6777	442.5520000000003	7.001304841688344
P31198162	0.7983999999999991	447.2290000000001	5.865504144165326
CHEMBL1085454	1.66312	372.46099999999996	6.856985199745905
P34481243	0.8520000000000008	370.4530000000001	5.307064997468863
P37861651	1.032700000000002	436.57800000000026	5.307241181845276
P56757527	3.6282200000000024	503.62800000000027	5.703115524461453
CHEMBL382319	1.0240999999999996	470.5220000000001	6.274088367704952
CHEMBL5924679	0.7665199999999996	578.7280000000002	8
CHEMBL1762502	5.2481000000000035	499.32000000000016	7.154901959985743
P19717747	4.916500000000002	414.4900000000002	5.527097348196336
CHEMBL3654907	1.2822999999999998	449.9310000000002	8.041914151478915
P106113779	1.7510399999999995	392.4150000000001	5.37685412536206
P13621090	2.896300000000002	447.56300000000005	5.361011840656318
P153210340	-0.3664	368.558	5.813326132500255
P31687423	3.809000000000002	404.492	5.421246215573565
P13637781	3.9681400000000027	472.57000000000033	5.450874073241889
P66096532	2.127439999999998	425.52900000000034	5.598082749482425
CHEMBL1830354	2.459700000000001	412.93500000000006	7.987162775294828
CHEMBL4285800	2.5000200000000015	534.6310000000003	7.443697499232713
P96532968	4.561600000000002	422.6890000000001	5.467627866432123
CHEMBL3654930	2.311900000000001	476.95300000000015	8.549750891680638
P14625785	3.4913000000000025	437.52100000000036	5.7251496799833355
P105231247	2.2396000000000003	378.264	5.748361779551788
P131254472	3.364200000000002	414.16300000000007	5.5215778122599195
P09831902	2.2231000000000005	399.30600000000004	5.405276053590253
P14176958	4.636700000000003	449.53200000000015	5.401318901092837
P152318518	2.7345000000000015	531.6540000000003	5.484523558617624
CHEMBL2048492	2.417000000000001	400.51500000000016	7.721246399047171
P111797451	3.266400000000001	408.23100000000017	5.6343248595440825
P06073840	4.325000000000002	468.88800000000015	5.72056121171298
P52852158	1.0924	443.1610000000002	5.505706231334667
CHEMBL4281478	1.8443999999999998	408.878	8.698970004336019
P21735744	2.4399200000000008	440.52500000000026	5.915423722065669
CHEMBL3639588	1.6845999999999997	504.9670000000001	7.627087997029894
CHEMBL583016	2.6301000000000014	422.9050000000002	6.229147988357856
CHEMBL381923	2.2850000000000006	449.503	6.696803942579511
P54314944	6.955720000000008	495.1070000000002	5.750801642608887
CHEMBL1083835	2.692320000000001	356.462	5.698970004336019
CHEMBL444227	4.562340000000006	740.0530000000007	6.809668301829708
P14742068	3.504400000000003	417.55600000000015	5.546834607474143
P31196468	3.700020000000003	456.59300000000036	5.4558078892349675
CHEMBL593522	1.4046199999999998	436.88800000000015	6
P87783322	2.9976000000000003	325.39300000000014	5.769806621130955
CHEMBL566018	3.2366000000000024	502.9130000000001	7.154901959985743
CHEMBL4099154	1.8778199999999994	534.6750000000001	8.431798275933005
P96412803	0.5357000000000001	380.03600000000006	5.351932870551066
CHEMBL2172383	1.4529999999999994	426.38700000000006	7.847711655616943
CHEMBL5933758	1.6184200000000009	561.7010000000005	8
P33315159	3.4501000000000017	493.61800000000034	5.54500278269054
P156260895	4.691300000000004	470.6450000000003	5.482672117705627
CHEMBL1086192	0.7935000000000001	466.9180000000002	7.110138278741812
P22873316	2.7336	370.3860000000001	5.473014931440004
CHEMBL4074614	2.3242200000000017	601.8100000000004	8.568636235841012
P152980928	2.2544999999999993	469.0200000000001	5.325414397697086
P152024039	2.977500000000001	361.323	5.519849274726719
CHEMBL3703901	2.8925000000000014	462.97000000000014	8.744727494896694
P61942479	4.780000000000002	381.41100000000006	5.799423073245152
CHEMBL1672795	2.6307000000000023	453.969	8.943095148663527
CHEMBL426125	1.3360999999999994	429.46900000000005	7.026872146400302
CHEMBL3125146	0.12729999999999958	366.3300000000001	6.756961951313706
P48899723	3.304100000000002	470.6390000000004	5.570409197776699
P19069138	3.5627000000000004	442.8840000000001	5.419189027339054
P17972559	2.5789999999999997	428.4450000000001	5.341130407798038
P109043884	3.265500000000001	554.6880000000001	5.63921731012672
CHEMBL1672779	2.3254000000000006	425.934	8.328827157284916
CHEMBL509911	3.782140000000004	711.9990000000006	6.501689446210399
CHEMBL506354	4.220140000000005	726.0260000000007	6.573488738635425
P14342930	6.422800000000004	439.5400000000003	5.340178841944295
P50101904	5.219300000000005	500.7340000000004	5.688034339631634
P09133162	2.9269000000000016	364.5260000000001	5.59328954139021
P23838778	4.066300000000002	489.8120000000001	5.793443955900971
P05112711	0.5896000000000008	379.46100000000007	5.613857891069181
P57576585	-1.0409	410.2270000000002	5.889747082646597
CHEMBL4289884	2.1975	478.5380000000003	8.080921907623926
CHEMBL3659997	0.26777999999999974	486.9120000000002	6.651695136951839
P155947243	2.6538000000000004	396.4910000000001	5.642636969384857
P59080936	1.5578999999999994	444.51600000000025	5.3125602254541056
CHEMBL1165643	2.753200000000001	476.99700000000024	7.920818753952375
P26210554	1.3231999999999995	450.5420000000003	5.610656688747922
P142836054	2.2331000000000003	428.1460000000001	5.350567776758384
CHEMBL5743449	1.9680199999999997	546.6860000000005	8
P151079398	2.856820000000001	445.6100000000002	5.455559862682308
P153509600	1.9469999999999994	362.38900000000007	5.350178536775434
P154594587	-0.2782	422.07300000000015	5.885722703438414
CHEMBL3654892	2.1694	464.9420000000002	8.913640169325252
CHEMBL3703830	2.324500000000001	418.91700000000014	8.52432881167557
P152904857	3.5764000000000014	425.0570000000001	5.472756883611911
CHEMBL565784	1.4863	436.88800000000015	8.187086643357144
P18800816	4.489600000000003	448.5730000000002	5.849243560139691
P10246998	3.5112000000000023	435.57100000000025	5.336959025106026
P07216932	3.714520000000003	410.47700000000026	5.931443104927637
CHEMBL1762496	4.681000000000004	464.8750000000001	6.1938200260161125
P18996284	1.1596999999999997	439.9240000000001	5.440213031799444
P54300481	1.8839199999999996	516.5280000000002	5.582528306796707
CHEMBL1085844	1.2660199999999997	426.9220000000001	5.818156412055227
P59648112	0.64942	458.54400000000015	5.313631896526964
P91628670	2.8972000000000007	513.335	5.875821944525325
P20677384	4.633820000000004	506.65300000000025	5.306712842994345
P26320075	3.322000000000002	473.5540000000002	5.380384994257193
CHEMBL5432424	2.2215000000000003	440.94500000000016	8.585026652029182
CHEMBL1163590	2.4942000000000006	468.9490000000002	8.795880017344075
P59968280	-2.4702	430.4640000000001	5.409938769196257
CHEMBL2323694	-0.0481	617.7440000000007	5.761953896871205
P21373835	4.100000000000003	443.5030000000001	5.312738653756494
P60457790	2.7640200000000004	503.60800000000035	5.3365817877473205
CHEMBL4545240	3.982800000000004	476.95300000000015	7
P66133276	3.7562000000000015	416.52200000000016	5.767257937279263
P17348030	4.129900000000003	493.2100000000001	5.493359694433497
P19335302	2.2066	347.48800000000017	5.500175504160421
P30747813	3.0458	461.3120000000003	5.455064234118497
CHEMBL4111678	2.07912	434.9160000000002	8.958607314841775
P24260813	5.192100000000004	488.4070000000002	5.872571222148401
CHEMBL3703831	2.4840000000000013	436.9570000000001	8.474955192963154
CHEMBL5835461	0.7289999999999996	450.8710000000002	6.020907099361674
P111333118	4.502520000000002	466.79200000000014	5.697452627512514
P37740879	1.3618999999999999	484.50000000000006	5.492819022739759
CHEMBL3950588	0.0500199999999999	378.425	6.721246399047171
CHEMBL4112413	2.5953000000000013	462.9510000000002	8.853871964321762
P37258334	3.4387000000000016	472.5730000000002	5.351737594251955
P96412873	1.3142999999999998	420.10100000000017	5.8517059025652545
CHEMBL1094713	0.8167999999999995	424.87700000000007	7.229147988357856
P16162998	5.139000000000004	506.4660000000003	5.501000636419847
CHEMBL2172381	1.0875999999999995	392.83500000000004	7.774690718274137
P108631925	-0.1437	335.451	5.899974269892137
CHEMBL2414617	2.7083000000000026	465.93	8.698970004336019
CHEMBL2323417	0.12390000000000057	521.6110000000001	6.496209316942819
P121471458	3.9094000000000024	358.48600000000005	5.436400271118469
P32118660	-4.6926	477.35700000000014	5.9582126810282485
P61912778	3.2095400000000005	406.23100000000017	5.90622821850127
CHEMBL3703919	2.4111	452.90600000000023	8.835647144215564
P56699505	4.477900000000005	392.58000000000015	5.5845258318907645
P78777382	4.883100000000002	482.5650000000001	5.64994590642097
P13785019	2.7430200000000013	509.5560000000002	5.702677285794698
P61325743	2.7171000000000003	393.3780000000001	5.4383024673460065
CHEMBL3703868	3.181200000000002	454.97200000000026	9.511449283499555
CHEMBL1784282	3.029400000000002	498.0220000000002	8.928117992693874
P155684371	4.549620000000003	548.5790000000002	5.689306687656639
P155548073	0.6822000000000004	420.44400000000024	5.806597096937582
CHEMBL4756083	3.6404000000000036	456.8940000000001	8.3767507096021
P20895374	4.116480000000002	450.42000000000024	5.319030281534103
P102961936	2.5136000000000003	375.4280000000002	5.9344202852715515
CHEMBL3679706	1.7625999999999995	470.5030000000002	7.605548319173784
P61282441	2.3204200000000004	479.53700000000026	5.563996464330104
P56755883	3.5009000000000015	419.56900000000024	5.456304367690755
P111505131	4.441900000000003	456.95500000000004	5.821886747685368
CHEMBL3654333	1.9530999999999996	482.9320000000002	8.1249387366083
P09690582	2.8633000000000015	394.65600000000006	5.615288257061717
P30062447	0.8340000000000004	383.52400000000017	5.6701954778359305
P60811212	4.066100000000002	416.31900000000024	5.513853003193427
P112459395	1.5600999999999996	384.3960000000001	5.624702261782661
CHEMBL3703883	1.7776999999999998	450.9150000000002	8.749579997691106
P30521547	2.8133	392.19300000000004	5.8623294627632445
CHEMBL3703841	3.3055200000000027	482.54800000000023	7.0301183562535
CHEMBL3288756	1.6226999999999998	504.9670000000002	7.627087997029894
P61830250	3.5703000000000022	416.5290000000003	5.79997073344623
P09461756	2.7804	467.7180000000001	5.945770090136603
CHEMBL3703840	3.1664200000000027	464.55800000000016	8.415668775632469
CHEMBL1807550	1.3173799999999996	389.835	8
CHEMBL1672809	3.6011000000000037	486.533	7.835647144215563
P26126763	3.354700000000001	447.8750000000001	5.646468440922238
CHEMBL3654888	1.4465999999999992	449.9310000000002	8.954677021213342
P48714874	2.3499999999999996	366.446	5.698752911363789
CHEMBL171648	5.3425400000000085	768.1070000000005	6.070581074285707
CHEMBL5907768	0.419819999999999	565.6850000000002	8
CHEMBL75099	3.4468000000000014	288.2939999999999	3
P110267867	2.7746000000000004	361.65200000000004	5.510463370517905
P97116932	3.989300000000001	484.4340000000003	5.785951320588058
P120588199	1.2760000000000016	423.5570000000002	5.497709472085227
P05371956	4.854300000000003	496.54200000000037	5.501827339363456
P30658173	1.2170199999999998	521.5790000000002	5.3300326300914955
CHEMBL2160189	0.8649999999999995	406.4790000000001	4.85078088734462
CHEMBL4476515	2.5853000000000006	425.5060000000001	7
P53245812	3.7905000000000015	353.40100000000007	5.600153287287077
CHEMBL450044	1.6455	448.46800000000025	6.585026652029182
CHEMBL1779220	5.735400000000004	525.3580000000001	7.853871964321762
P92020110	4.769600000000003	451.6170000000003	5.451610581867082
P17777292	4.594020000000003	497.64200000000034	5.564952358660036
CHEMBL4082151	0.2728999999999998	438.4040000000002	8.040958607678906
P05248846	5.354920000000002	412.31200000000007	5.970210529168145
P110464675	3.3070200000000014	494.34900000000016	5.566870482419515
CHEMBL3679700	1.0923199999999997	431.8760000000001	6.274088367704952
P37846631	2.901580000000001	427.5120000000003	5.390725827595412
P10880142	2.2531000000000008	489.5040000000002	5.311491192343479
P73805805	1.9557999999999995	422.5320000000001	5.6399749108106025
P147685712	0.3139999999999998	355.10999999999996	5.71602071576152
P61749450	3.3639400000000004	367.38400000000007	5.856672870007953
P45028867	3.3943900000000005	372.3970000000001	5.636200054520891
CHEMBL1762495	4.822700000000004	449.3630000000002	6.823908740944319
P31366908	3.7574000000000014	475.61700000000013	5.417822962311591
P146303213	2.5025199999999996	310.199	5.363411816270157
P155554399	5.015620000000005	568.3990000000001	5.760700520873107
CHEMBL4225114	1.1588999999999994	400.47100000000006	8.698970004336019
CHEMBL3703804	1.7792999999999997	450.91500000000013	8.818156412055227
CHEMBL1779211	5.809100000000004	513.3470000000001	7.050609993355087
P62343837	1.3255	344.194	5.348625056086957
CHEMBL1243275	2.632120000000001	460.523	8.657577319177793
P14213206	2.923000000000001	515.6570000000004	5.8830603534492445
P137433575	3.0308	359.02500000000003	5.503208684299958
P132473215	3.0352000000000006	389.25300000000004	5.744004273277598
CHEMBL4793115	-0.51238	350.37100000000004	6.7423214251308154
P126192009	2.5064	410.9520000000002	5.80271944187438
CHEMBL4091589	0.14239999999999942	450.4400000000003	7.671620396561262
CHEMBL508141	5.588540000000009	782.1340000000006	5.698970004336019
CHEMBL1094714	2.808920000000002	398.49900000000014	7.275724130399211
CHEMBL4290434	1.3063199999999997	544.6700000000003	8.397940008672037
P91359641	1.9008	361.42300000000006	5.473273132685365
P67295296	2.3281	410.09100000000007	5.503485481302255
CHEMBL4439652	2.4747400000000006	559.6750000000001	7.769551078621726
CHEMBL4083794	2.1272000000000006	492.95200000000034	7.966576244513051
CHEMBL4111439	2.656300000000001	450.98400000000015	9.060480747381382
CHEMBL605905	1.5572	438.889	8.153044674980176
CHEMBL5857930	3.1211200000000012	545.6980000000001	7.301029995663981
CHEMBL3703791	1.5980199999999998	414.49800000000016	8.928117992693874
CHEMBL4436171	2.530520000000003	738.9670000000004	6.55129368009492
P61910064	4.030600000000002	443.3240000000002	5.705313375720557
CHEMBL5267190	1.3564999999999998	436.88800000000015	6.146301788223826
CHEMBL3654915	2.1678	464.94200000000023	8.79317412396815
P89094065	7.847600000000006	509.65100000000024	5.47456644657118
P126214532	1.6420999999999997	403.4890000000001	5.4319156686846055
CHEMBL590277	1.6676199999999992	463.94300000000004	6.195179321278838
CHEMBL3703801	1.3892	436.8880000000002	8.769551078621726
P24261719	1.7769999999999992	425.41100000000034	5.873219422987991
CHEMBL3703816	1.8152999999999992	432.9040000000001	8.75448733218585
P155515106	5.012000000000005	601.8160000000001	5.324863495532006
CHEMBL592603	3.523100000000002	576.6460000000002	6.301029995663981
CHEMBL1830344	1.9092999999999996	438.92900000000014	7.026872146400302
P140195557	2.7480400000000014	372.4460000000002	5.3257820544233
P97571947	5.1034900000000025	436.9240000000001	5.363010898187771
P114019178	1.7315999999999994	366.4870000000002	5.616005210558267
P153452153	3.745000000000002	419.3000000000001	5.5398541825082495
P21582617	3.335720000000002	450.4950000000002	5.364013888199167
CHEMBL1213738	0.5572199999999998	351.42400000000004	5.334419008982047
P20988994	2.910400000000001	430.46400000000006	5.5247647773958715
CHEMBL4288518	1.8313399999999995	390.5010000000001	8.698970004336019
P13833519	3.535560000000002	426.4550000000002	5.779107750780481
CHEMBL4454888	2.2080000000000006	382.4120000000001	7
P155762184	2.62652	382.46400000000017	5.33866065999396
CHEMBL3703833	1.7690999999999995	420.88900000000007	8.118045028660399
P111188907	2.9354000000000005	359.83500000000004	5.42423501946328
P58818936	-0.44453	392.42600000000004	5.309183942019085
P156223781	2.7806000000000006	607.4580000000002	5.66655272550325
CHEMBL3679696	0.7057999999999995	415.471	5.910094888560602
P14584264	2.6152000000000006	486.93700000000024	5.452348341640031
P60519098	2.6038000000000006	425.4660000000001	5.420559402860203
P96413081	0.23119999999999918	423.1050000000002	5.737311655698304
CHEMBL3654926	1.7387000000000001	461.9420000000002	8.603800652904264
P61914097	2.7717400000000003	373.4170000000001	5.6113660306482105
P153773112	2.9079000000000006	369.46900000000016	5.386686838544541
P112529577	0.6303000000000016	467.59500000000025	5.412850501745656
CHEMBL1784432	2.815600000000003	472.34600000000006	8.649751981665837
P110265889	2.4322	442.158	5.432385557269155
P18463201	6.432400000000004	482.54000000000013	5.387746093903563
CHEMBL566076	3.3061000000000016	463.9390000000002	6.823908740944319
P54570587	2.8443000000000005	436.65799999999996	5.31506491735911
CHEMBL3703880	2.756500000000002	452.90600000000023	8.493494967595128
P31238453	3.7642000000000015	498.78300000000024	5.903437561625864
CHEMBL3679701	0.7838999999999996	417.84900000000005	6.308918507877031
CHEMBL1784434	3.2841000000000027	488.41400000000016	8.321481620959887
P57131152	3.2497	412.09600000000006	5.830619504688051
CHEMBL1164052	2.1579	460.9540000000001	9.522878745280337
P67095760	4.574300000000002	462.5560000000003	5.567511744229494
CHEMBL591714	1.6398	428.9380000000001	6.421360790031928
P08263454	2.2339	369.24399999999997	5.514704561273911
CHEMBL383266	2.665900000000001	467.543	7.301029995663981
P65856138	4.696600000000004	518.6510000000003	5.346498053037068
CHEMBL590992	3.2242000000000037	514.9870000000001	7.97469413473523
CHEMBL3703920	2.0236000000000005	432.90000000000015	9.431798275933005
P18372758	2.3034	410.4990000000002	5.372122305420029
P116123632	2.9513000000000016	351.5160000000001	5.677987561417599
P30546264	2.8339	364.1860000000001	5.429573821641028
P112548503	1.6902	420.41300000000024	5.339798798619318
CHEMBL1779339	3.545720000000002	442.86300000000017	8.397940008672037
P112545333	3.1210000000000004	415.4970000000002	5.318668294030834
CHEMBL2018082	0.1872999999999999	331.368	4
P85813626	2.5854	470.83500000000015	5.599462010608054
P154189176	4.294900000000003	429.4420000000001	5.442613117940493
P89399831	2.0463999999999998	367.4300000000002	5.310602337178717
CHEMBL1086006	0.5441199999999997	380.828	6.533132379645891
CHEMBL4289746	0.8090199999999994	532.6340000000004	8.301029995663981
CHEMBL4238635	1.4228999999999996	483.9010000000002	6.900664722314042
P14541500	4.932400000000003	451.83200000000005	5.824198367151721
CHEMBL5770989	2.13172	530.6870000000005	8
P13656795	2.902700000000001	465.5720000000003	5.962175249411658
CHEMBL497971	1.1512999999999998	380.82400000000007	8.0268721464003
CHEMBL3654925	2.0784	458.5510000000003	8.2518119729938
P29212253	3.930500000000002	436.55600000000027	5.544698228342924
P15246873	4.822700000000003	450.70000000000016	5.885055584287415
P142957300	2.4807000000000006	442.1730000000001	5.474307475494989
CHEMBL1762485	6.462400000000004	513.0100000000001	5.920818753952375
P70631230	1.3357	397.27300000000014	5.731656086048935
P17738170	4.282400000000003	397.47800000000007	5.641494088509765
P150078182	-1.5988	536.6300000000002	5.4699284311626215
P12898903	3.965900000000002	504.78300000000013	5.354479485094126
P112464377	2.5888399999999994	387.4940000000001	5.741123370627869
P61979565	3.3115200000000016	405.2520000000001	5.474825572164728
P18371652	3.959120000000002	511.4010000000002	5.5499049241283975
CHEMBL1784274	2.170800000000001	467.9270000000001	8.132532512140948
P14178213	3.6606200000000024	494.5450000000002	5.346112441929022
P132059926	3.9170000000000007	414.05299999999994	5.3668346463160965
CHEMBL4225583	1.1993199999999997	370.445	9
CHEMBL1784288	3.195500000000003	510.03300000000024	9.029653123769906
CHEMBL501165	2.526500000000001	570.9860000000003	6.543633966870957
CHEMBL1784287	3.195500000000003	510.03300000000024	8.772113295386326
P55099105	3.2910400000000015	402.257	5.528268348519949
P114680068	2.7521200000000015	368.4370000000001	5.43356250780493
CHEMBL4565083	2.3941200000000014	390.5010000000001	8.346787486224656
CHEMBL1672774	2.2448	427.9500000000001	6.924453038607469
P18768698	1.1877999999999997	439.209	5.439495584804943
CHEMBL3703894	1.4222999999999995	435.90400000000017	8.549750891680638
P58745446	4.453000000000004	417.4900000000001	5.5595632338942265
P136236730	2.702300000000001	341.2490000000002	5.343231220733983
CHEMBL567953	2.0825	438.9040000000003	7.346787486224656
CHEMBL3654890	1.0861999999999996	422.8610000000002	8.787812395596042
CHEMBL1289280	2.9134000000000015	430.8880000000001	6.609064892896621
P154648361	2.6960000000000015	379.2950000000001	5.3438059378208145
CHEMBL5977917	2.5270200000000007	372.461	8.10790539730952
P120279648	2.4892000000000003	383.3550000000001	5.746419710437817
CHEMBL1642519	2.1788000000000003	481.9540000000001	7.510041520575165
P96531833	1.4412999999999996	325.18199999999996	5.5892227666227905
P87632385	4.399290000000004	462.57900000000024	5.817870785947002
CHEMBL1779218	4.894820000000002	492.3100000000002	8
P18221491	3.881400000000002	495.52300000000025	5.858550226599532
P154812224	4.255300000000001	467.962	5.551757587365561
P137416424	0.5137999999999998	336.215	5.416008200801683
P73872590	0.9791999999999998	363.2370000000001	5.861066059743076
P17565805	4.084600000000003	421.4440000000001	5.688882157337495
CHEMBL4071777	1.8618799999999998	461.89800000000025	8.958607314841775
P153439897	1.8312999999999995	399.47600000000017	5.513569521145566
P14509436	2.36892	465.55300000000017	5.707965564005264
P40171197	2.9782	388.5370000000001	5.385630160451711
CHEMBL1642729	1.8565999999999998	489.94100000000026	7.161780778092374
P34258738	1.1571000000000005	491.5690000000003	5.356646038023137
P152135767	2.23142	349.188	5.337336590425962
P153667335	3.1819200000000016	408.4830000000002	5.527682453683158
P128440515	3.4243200000000025	241.76599999999996	5.9677842967020185
CHEMBL6014513	4.162120000000004	713.9380000000001	8
CHEMBL600982	1.6676199999999992	463.94300000000004	7.438898616350944
P148633075	1.1667200000000002	303.8150000000001	5.299209778625653
P22372938	4.182400000000002	514.4670000000002	5.412176828681045
P90665191	4.757100000000004	510.5900000000003	5.859177819890689
P153618322	4.255500000000002	440.4750000000001	5.303731003254467
P155636896	5.402900000000003	531.5560000000004	5.369267107182804
P110955386	1.0349999999999997	412.49000000000024	5.344957658668799
CHEMBL2048496	2.0355000000000003	416.5140000000001	8.070581074285707
P48679286	4.135600000000004	455.9670000000002	5.4194171231856325
P13150540	6.193700000000002	434.32300000000015	5.562090964460501
P15148305	2.9324000000000012	466.5630000000002	5.822463500070138
CHEMBL1289947	3.381900000000003	446.9560000000001	7.767003889607846
P155750888	3.857800000000002	439.49300000000017	5.44189169836945
P54701326	3.756520000000001	380.4770000000001	5.568797115443483
CHEMBL3654335	1.5930999999999995	497.0090000000002	8.167491087293763
P46938917	1.147800000000003	509.72000000000037	5.454816631784594
P52666701	1.8539999999999994	480.6420000000003	5.3892334052267294
P18316727	3.440660000000002	434.5400000000002	5.7517814388099255
P91433876	1.8268199999999997	449.12400000000014	5.314526980277241
CHEMBL2159097	-0.0964	420.34000000000003	6.812479279163537
P156217675	1.5376000000000025	582.7420000000003	5.470954829234231
P156408075	2.879760000000001	429.5020000000002	5.358030402297941
CHEMBL4561004	1.6689999999999996	412.891	7.3260580013659125
P19785355	2.6400200000000016	451.5480000000002	5.349789645339641
P107551869	1.896	339.367	5.419873674588418
CHEMBL3648652	4.0480000000000045	564.6310000000005	6.246416941107094
CHEMBL4755187	2.1059000000000005	452.4500000000001	8.886056647693163
P06501426	3.225800000000002	377.49100000000027	5.605373235727791
P09513739	4.2417000000000025	496.3860000000001	5.726073219899474
CHEMBL1830874	1.5191999999999997	424.90200000000004	6.954677021213342
P30596980	2.9076000000000013	508.6250000000002	5.930701987884471
P59070994	2.4052	431.4720000000002	5.3963144503853
P46592242	1.7414	412.47100000000023	5.342466112442014
CHEMBL4787524	1.1582199999999996	450.5320000000001	7.179798540514359
CHEMBL3125316	1.8443999999999998	413.909	8.602059991327963
P89579800	1.2748999999999995	461.5470000000002	5.4834646261042
P57422309	1.5687999999999995	409.89500000000015	5.5300307905000405
P151909474	3.6526000000000014	484.5820000000003	5.357634419155027
P09940078	2.8878200000000014	455.9150000000002	5.597394758080085
CHEMBL3654350	1.4425999999999999	493.98400000000015	7.158640529545145
P111812927	3.9225800000000017	433.50800000000015	5.406381691870464
P10841573	3.629900000000001	482.55800000000005	5.942714355581785
CHEMBL1093778	2.9493200000000015	432.5820000000001	8.57186520597121
CHEMBL1672812	1.8489799999999996	444.534	6.853871964321762
P36784826	4.757500000000003	442.5440000000001	5.468904453129972
CHEMBL3703793	1.943	434.91600000000017	9.05551732784983
P18470857	3.242720000000001	495.5510000000004	5.770830297460899
CHEMBL183937	1.4410199999999995	458.46300000000025	7.301029995663981
CHEMBL3703828	1.1743999999999992	408.83400000000006	8.588380294036769
P87305396	1.7544	343.40800000000013	5.375821074251978
P52840453	1.4529000000000003	388.081	5.602581457648652
P31194191	2.07232	474.56400000000036	5.431446287950558
P90601335	4.995300000000005	607.1070000000002	5.503762454833264
P126241061	5.290420000000005	546.6740000000002	5.736837535037783
P07814897	4.134300000000003	397.47800000000007	5.504039605118295
P55083405	2.70378	352.213	5.30989256054367
P57130751	2.2513200000000007	357.233	5.5265130299354315
P08905074	4.280420000000002	389.3770000000001	5.458795309316741
P31818035	4.482200000000002	500.2090000000002	5.4971633613789965
CHEMBL4282708	2.1975	478.5380000000003	7.205511953340831
CHEMBL2172388	2.6636	462.54200000000014	6.618343517414213
P30937149	2.3675999999999995	422.3040000000001	5.795608668080701
CHEMBL4472047	1.9632999999999998	440.9010000000002	7.288192770958809
P97337258	0.8235000000000015	533.7180000000004	5.49254893909803
CHEMBL5761799	2.4683200000000007	613.8210000000004	8
P07050507	3.2016	408.20600000000013	5.489857300597427
P18373504	5.022300000000003	480.0140000000002	5.6649434805609085
CHEMBL1642517	2.8163000000000014	451.92800000000017	7.628932137728264
CHEMBL5868501	0.38401999999999964	430.45300000000015	8.91721462968355
CHEMBL6062863	1.140619999999999	507.64900000000017	8
P18363099	2.5169000000000006	425.25100000000003	5.564633493387339
CHEMBL2323413	0.11060000000000036	463.53100000000023	5.97061622231479
P111126909	3.8822800000000024	430.5080000000002	5.874518734299406
P155666716	3.7398000000000025	540.5980000000003	5.617442678091214
CHEMBL1289397	0.7523000000000004	407.8540000000001	6.723538195826756
CHEMBL3703872	2.811800000000002	444.9550000000002	9.168770306132936
CHEMBL4073540	2.174420000000001	611.8050000000003	8.602059991327963
CHEMBL4291795	1.1811999999999991	448.44300000000015	8.522878745280337
P15463976	3.200120000000001	416.32200000000023	5.380802284207053
P155345446	2.3632	372.141	5.321208565633756
P14397999	2.69552	445.52200000000016	5.535361440904967
CHEMBL3912766	0.2066	434.3670000000001	6.3819519032879075
CHEMBL5996622	2.46262	516.7040000000004	8
CHEMBL2103841	5.111940000000014	907.0630000000001	8.657577319177793
P18486495	2.16052	455.12800000000004	5.559878396812196
P87672933	2.7743	426.33600000000007	5.6283780728239785
P89463171	2.25568	444.58600000000024	5.710634048479968
CHEMBL1092274	1.6132	406.5000000000002	6.54821356447571
P36846955	4.684400000000005	476.69300000000044	5.662940273679475
P21562347	3.2513000000000023	403.52900000000034	5.494171966145164
P63108325	4.0321000000000025	434.15300000000013	5.556111453222628
P05492813	-0.4921	468.57600000000025	5.481354475669688
CHEMBL3125144	1.5258999999999996	390.22300000000007	6.72056121171298
P21503566	3.1482	507.4100000000002	5.911863911299449
P155656644	4.455600000000001	656.1680000000002	5.493630282904496
CHEMBL3703850	1.8284999999999998	422.8610000000003	7.774690718274137
P14325782	1.6650999999999991	478.5710000000005	5.835349784065703
P75789169	-0.1573	387.281	5.487715936718146
P111458352	3.530500000000001	432.5090000000002	5.591590421531571
P134757196	1.3861999999999999	386.43300000000016	5.855425792390384
P98759382	2.50028	346.7490000000001	5.323032185705242
CHEMBL590299	1.2606199999999999	453.90400000000005	6.590066876668706
P81807302	1.8358999999999996	438.51600000000013	5.376647318462008
P18444358	3.7554000000000016	506.41400000000016	5.43074316667139
CHEMBL511083	5.780540000000008	782.1340000000007	6.688246138944246
P155484863	3.6286200000000024	476.46000000000015	5.583193128177055
P18961318	3.2486000000000015	411.48300000000023	5.337903554582076
CHEMBL5965098	2.63872	517.6880000000001	8
CHEMBL4551742	2.8507999999999996	585.738	7.468521082957745
CHEMBL500899	2.5022000000000006	556.9590000000003	5.619788758288394
CHEMBL200250	0.3925999999999999	442.4680000000002	7.4089353929735005
P17475641	5.114240000000003	432.5490000000002	5.356054087251933
CHEMBL2323683	-0.0481	617.7440000000007	7.698970004336019
P89062207	3.3103000000000007	396.9250000000002	5.504872118757067
P17904060	2.177999999999999	481.59200000000055	5.384155117125298
CHEMBL4790263	-0.31798	364.398	5.276544327964814
P21542286	0.6002999999999998	473.4910000000003	5.513003111568177
CHEMBL1784410	2.7698000000000023	471.9590000000001	8.67366413907125
CHEMBL1163687	2.882700000000001	482.97600000000017	8
CHEMBL1779203	5.034700000000004	557.3560000000001	7.2441251443275085
CHEMBL1090820	2.170900000000001	410.91900000000004	8.774690718274137
CHEMBL2397449	1.9057	410.4660000000001	7.795880017344075
CHEMBL1808390	2.783700000000001	492.99600000000027	8.397940008672037
CHEMBL4107297	2.6230000000000007	460.9540000000001	8.602059991327963
P59983214	2.95648	437.36700000000013	5.6657473576657695
CHEMBL5926397	1.5885199999999997	418.51100000000014	7.050609993355087
P90650917	3.2094000000000023	516.7140000000003	5.453087356818758
P13635701	4.931700000000002	447.5600000000001	5.363813104801276
P154333495	2.338800000000001	429.2620000000002	5.347850394598347
P19374235	4.351500000000002	443.9120000000001	5.412625827926934
P55315587	3.1117000000000017	402.25699999999995	5.363211310965625
P150101387	2.7164400000000004	391.4790000000002	5.319392571008212
P80406208	2.9355200000000004	472.56900000000013	5.612432220582812
P104040060	2.2653	354.389	5.417368560510363
CHEMBL602442	2.3197	550.5640000000004	5.154901959985743
CHEMBL1779205	4.830300000000004	514.3350000000002	7.443697499232713
CHEMBL5872761	2.02587	496.0290000000001	8
P152357198	5.514980000000005	504.61500000000024	5.62616885492617
P89560347	3.329320000000002	444.0480000000001	5.604673606930649
P87310916	2.6844400000000004	343.4080000000001	5.612788199686269
P26055508	1.8381999999999996	420.5160000000002	5.324680016660707
P29937180	3.530000000000002	447.51600000000025	5.613144470815276
CHEMBL1085297	1.0245	424.8810000000001	7.149966742310231
CHEMBL3654898	2.2792	490.85800000000023	8.96657624451305
CHEMBL3679709	1.565799999999999	468.91500000000013	8.255707016877324
CHEMBL1829085	1.47064	364.463	7.157390760389438
P111811088	4.288020000000001	470.49800000000016	5.854182285508172
CHEMBL2172493	1.5575999999999999	400.47100000000006	8.494850021680094
CHEMBL1163692	3.179900000000002	500.9660000000002	6.886056647693163
CHEMBL2018087	1.402	387.457	6.187086643357144
P113603257	2.0075999999999996	352.3940000000001	5.567190994966832
P54601003	3.4489400000000012	355.257	5.484258583330635
CHEMBL5897618	2.9157200000000016	542.7420000000005	8
P155782851	5.079100000000005	586.7140000000002	5.603626272463494
CHEMBL4795938	1.0244999999999997	424.51900000000006	6.812479279163537
P55104984	2.6673	421.11400000000003	5.539252458155803
P41489406	2.4730999999999996	355.4190000000001	5.370080964496458
CHEMBL568609	2.2826000000000004	467.97100000000023	6.130768280269024
P15510309	5.575740000000006	522.6960000000003	5.50155
P151189703	4.212600000000003	407.4490000000002	5.388807939131565
CHEMBL3654331	2.0246999999999997	448.94300000000015	8.070581074285707
P13418923	3.809300000000002	432.3200000000001	5.358823453386886
CHEMBL4297625	1.1258999999999995	416.4700000000001	9.301029995663981
P76497414	3.7795000000000014	358.59800000000007	5.708853238268114
CHEMBL3288743	0.7313999999999998	489.83400000000006	6.1180450286604
P150017833	4.5357800000000035	492.62600000000026	5.890421453095613
CHEMBL3679708	2.210600000000001	473.3340000000001	7.7544873321858505
CHEMBL1085273	1.1991199999999997	447.87500000000006	5.767003889607846
P55218766	4.032100000000002	434.15300000000013	5.742561433140186
CHEMBL1213860	1.6646999999999996	450.738	5.063486257521107
P22856760	2.765600000000001	495.5570000000002	5.938924676370208
CHEMBL5414025	2.776300000000001	373.40500000000014	3.3862321518535836
P21529826	4.313000000000002	433.5330000000002	5.352323686759129
CHEMBL1672815	2.1622000000000017	437.901	8.349692476868064
P14429070	4.633400000000003	490.65700000000015	5.404173222926777
CHEMBL3654889	1.1517999999999997	464.8980000000002	8.804100347590767
CHEMBL5864663	1.0280999999999993	458.5070000000002	7.764471553092451
P58323696	2.312	422.5220000000002	5.327071309557278
CHEMBL3703888	2.1678	464.9420000000001	8.782516055786093
P32508527	1.2286	443.52800000000025	5.641113795594131
CHEMBL3648651	3.723000000000003	568.6630000000005	6.844663962534939
CHEMBL1784417	2.1874000000000007	511.9800000000002	8.255707016877324
CHEMBL5784980	1.5779199999999995	532.6590000000004	8
CHEMBL1779336	4.798500000000002	550.8030000000003	8.154901959985743
P86222860	1.3349000000000009	461.58800000000025	5.3875340360468575
P31817382	3.0703000000000014	464.3240000000001	5.9542859410591324
CHEMBL3648654	3.646300000000003	564.5680000000004	6
P56210370	0.7557000000000009	363.189	5.529442514782726
P16037417	3.283400000000001	436.48700000000014	5.307417437725091
CHEMBL3703829	1.9343999999999997	404.8900000000001	8.667561540084394
CHEMBL3703864	3.347300000000003	466.9830000000002	9.297569463554474
CHEMBL500268	6.577200000000008	1022.6580000000001	6.991399828238082
P31831608	2.232	418.4330000000001	5.625068446021812
CHEMBL2159095	1.7769999999999997	510.46500000000015	5.245651664288981
CHEMBL3703789	1.943	434.9160000000002	9.167491087293763
P84054395	2.1375	374.8280000000001	5.666955970176513
P18540493	3.064400000000001	456.4990000000001	5.595337299126277
CHEMBL4565314	2.513900000000001	420.8890000000002	8.05551732784983
CHEMBL3703855	2.2507000000000006	454.9280000000001	9.342944147142896
P37806212	4.463400000000002	501.6170000000001	5.772370350428991
P48808645	3.7077000000000018	413.4740000000001	5.734946211495985
P06998930	4.357210000000002	370.865	5.769295686387431
P30074657	1.7605	430.51500000000016	5.369877357140688
P156452166	4.153000000000002	476.62400000000036	5.498256270372005
CHEMBL2017956	0.6827999999999999	347.411	7.154901959985743
P55082378	0.5574000000000001	387.05300000000005	5.5347659050119855
P117705378	2.76982	360.4580000000002	5.96537154337468
P155609945	2.347200000000001	484.31500000000005	5.466863711721361
CHEMBL5862119	3.0690000000000013	510.05200000000036	8
CHEMBL334384	2.8386000000000005	274.24699999999996	4.286509456906058
CHEMBL1083978	1.4956999999999994	432.86	7.212539525481585
CHEMBL3703876	2.3994000000000013	474.8590000000002	8.705533773838408
P86526004	1.7823999999999995	376.48200000000014	5.6441655041150645
P86043700	3.1159000000000017	379.8940000000001	5.972650392225243
CHEMBL1672805	2.739800000000002	498.4200000000001	8.196542884351587
CHEMBL3654346	1.6133999999999993	450.91500000000013	7.943095148663527
CHEMBL590020	2.6791000000000023	489.402	7.739928612014925
CHEMBL1213861	1.2106199999999996	385.8690000000001	6.590066876668706
CHEMBL1779208	5.156300000000003	544.3170000000001	7.657577319177793
P123700492	4.3697000000000035	659.8170000000003	5.519274621011513
P48505066	2.2211	418.2440000000001	5.374584647845592
P10408485	4.094980000000003	391.4960000000001	5.316322701181308
P121659877	1.63942	387.4840000000002	5.401756808346377
CHEMBL1086076	1.6973200000000002	430.88800000000003	5
CHEMBL5745916	6.9326600000000145	1431.89	8
CHEMBL1086408	1.66312	372.46099999999996	8.823908740944319
CHEMBL1642520	3.532900000000003	467.9960000000002	7.730487055782084
CHEMBL3654910	1.812399999999999	449.93100000000015	8.498940737782249
P21049386	1.3412999999999997	389.43300000000016	5.467882883751196
P94714661	0.4579999999999995	356.22	5.782779344355482
P25022996	6.070020000000006	509.62500000000034	5.3810110796350665
P107902170	2.5527000000000006	455.5220000000001	5.693146251306992
P155183750	0.000300000000000078	360.4110000000002	5.8823973083099155
P13656811	2.902700000000001	465.5720000000003	5.313095730431822
CHEMBL442864	3.439940000000002	697.9720000000007	6.376750709602099
P32469175	5.859220000000004	451.5050000000001	5.339988778710669
P22225907	1.3423000000000003	410.54000000000013	5.37809703910877
CHEMBL3703889	2.3315000000000006	448.94300000000015	9.078313524516398
CHEMBL1819486	1.6821	372.461	7.552841968657781
CHEMBL1672807	2.116400000000001	437.514	8.1331221856625
P30685488	2.2032999999999996	488.5660000000003	5.58989792335714
CHEMBL6043251	2.2373000000000003	454.9280000000001	7.301029995663981
CHEMBL1090414	1.8623999999999994	406.8620000000002	7.638272163982407
P31778980	4.442500000000003	434.5650000000003	5.810509686300633
CHEMBL1085188	1.4647199999999998	402.4870000000001	6
P65946964	2.0629000000000004	433.57400000000024	5.823619307756729
P32390446	2.6957200000000006	463.48700000000014	5.381219975493785
CHEMBL3654348	2.343200000000001	496.95900000000023	8.958607314841775
CHEMBL1082892	1.66312	372.46099999999996	5.431798275933005
CHEMBL3703823	1.9335	438.92900000000014	8.379863945026242
P112689264	2.2189999999999994	462.5970000000004	5.442853857681637
CHEMBL3703810	2.0939	422.93000000000006	8.665546248849068
CHEMBL5985096	1.6357699999999997	482.00200000000007	8
CHEMBL2159096	0.19800000000000006	404.341	6.465973893943865
CHEMBL2414621	2.285720000000001	433.551	8.619788758288394
CHEMBL567373	2.6575000000000006	410.8500000000002	5.619788758288394
P105488658	4.4273000000000025	413.3000000000001	5.5184140636323775
CHEMBL1784284	3.1070000000000024	509.9830000000001	8.122053048370812
P112427036	1.4869199999999996	466.9250000000002	5.960585880823863
P09118243	0.9018999999999999	413.25300000000004	5.32984695480782
CHEMBL3125147	0.12729999999999958	366.3300000000001	6.899974269892137
CHEMBL3288748	0.6536999999999995	519.8600000000001	5.24420134302617
P17802111	3.283800000000001	434.53500000000025	5.424696666577601
P18964929	3.603600000000002	482.51200000000017	5.4766437933452075
P09116134	4.407340000000003	581.0830000000001	5.449160394934215
CHEMBL4107453	1.8962999999999988	454.92800000000017	9.096910013008056
P13692594	7.740600000000006	499.4740000000004	5.305307073668516
P86368903	4.112400000000004	403.4860000000001	5.397831448621003
P22378735	3.506820000000002	494.41100000000023	5.302334837352325
CHEMBL1830356	1.1708199999999997	380.462	7.939302159646388
CHEMBL1091476	2.2524999999999995	420.88900000000024	7.494850021680094
P96678477	2.465299999999999	499.65500000000037	5.844360366240224
P10340303	4.7497000000000025	403.50700000000006	5.38310457359924
P25341272	3.358100000000001	433.50800000000027	5.3239468753481285
P20999632	4.001100000000003	414.52700000000016	5.783306400830246
P18693934	3.2932200000000016	529.6190000000003	5.467372998771109
P44169486	5.974600000000005	635.3410000000003	5.339229356472303
CHEMBL589305	1.454299999999999	394.851	9
P104039269	2.2549	383.4310000000001	5.712870379280889
CHEMBL5944133	0.7600200000000001	579.7560000000002	8
CHEMBL5830524	2.0845199999999995	519.7040000000002	8
P13590616	2.793700000000001	452.9890000000004	5.740645072691966
CHEMBL3703851	1.8284999999999996	422.8610000000002	7.268411234813262
P97685125	4.838160000000004	481.00000000000034	5.452102282436903
CHEMBL1770244	0.6214199999999996	402.44300000000004	8.97061622231479
P29936235	3.9463000000000026	481.3590000000001	5.835944708106548
CHEMBL5883939	1.506120000000002	562.6850000000002	8
P153589424	2.8070000000000004	414.814	5.391367010509963
P136809242	0.8222	295.432	5.331707289551779
P41024945	2.7372200000000007	380.49200000000013	5.574302786637409
CHEMBL3703817	2.3763	446.93100000000004	8.75448733218585
P80343386	1.8978999999999997	398.4920000000002	5.501276029252096
CHEMBL590514	1.6676199999999992	463.94300000000004	7.011441043121384
P18651103	4.759400000000004	425.48800000000017	5.534468443026451
CHEMBL5746076	2.932020000000001	440.58000000000027	7.91721462968355
CHEMBL566019	1.6253999999999997	454.87800000000016	6
CHEMBL2159090	2.0557000000000003	498.57600000000014	4.189095719331299
P29398063	5.0611200000000025	451.206	5.355856949490081
CHEMBL1085770	1.9472	464.9460000000002	6.954677021213342
P13189802	3.4098000000000024	454.47400000000016	5.3658251282374
P121558443	0.11880000000000024	341.327	5.754240644032723
CHEMBL3654928	2.702000000000002	490.9800000000002	8.795880017344075
P62016696	3.682700000000003	516.4860000000003	5.507658746745026
CHEMBL1213937	2.5692000000000017	447.9400000000001	6.386158178123931
CHEMBL1779219	5.7340000000000035	511.33100000000013	7.920818753952375
P22393490	4.8914000000000035	492.43900000000025	5.31238187042823
P37845971	1.7766999999999995	400.43500000000006	5.399571674267869
CHEMBL1642526	3.1490000000000014	463.9390000000002	6.958607314841775
P123298186	2.6898	339.168	5.438779321066057
P153566486	2.9761000000000015	437.87400000000014	5.366026844210326
P19792187	2.2672	428.4910000000002	5.601539150391777
CHEMBL3703906	1.7792999999999997	450.91500000000025	8.679853713888946
CHEMBL4095070	2.8568200000000012	627.8480000000003	8
P21767055	1.9512999999999991	460.5120000000002	5.632830511465319
P154589500	3.721440000000002	444.5790000000003	5.541060138109674
P76553023	2.2241	354.151	5.764724123312948
P61924688	1.1059199999999993	384.46500000000015	5.321572677566133
CHEMBL1829081	1.5609199999999994	394.48900000000003	7.146301788223826
P86144686	4.454900000000004	437.90800000000013	5.349401101827343
CHEMBL5775237	2.2421	442.55200000000025	8.043831569524636
CHEMBL2018095	2.0155999999999996	416.495	7.853871964321762
CHEMBL1807542	1.4742999999999997	462.92600000000004	8.096910013008056
CHEMBL3907970	0.4401199999999997	392.45200000000006	8.05551732784983
CHEMBL3125150	2.872000000000002	392.87900000000013	9.173925197299173
P18344645	5.192220000000003	489.0220000000002	5.496617936526268
P97185764	-3.2688	462.55400000000026	5.871923987331285
CHEMBL1672804	2.2713000000000005	482.3520000000001	8.723538195826755
CHEMBL1084258	1.631399999999999	486.90800000000013	7.082494490447453
P109156495	3.013000000000001	442.92800000000005	5.327809748811747
P48902047	2.0091	416.5030000000002	5.696587929403258
P110275286	3.403100000000001	327.203	5.712422190921295
CHEMBL3703818	2.3763	446.9310000000001	8.35261702988538
P29694562	-0.5181	355.4200000000001	5.820735535660974
CHEMBL1784418	1.8326999999999996	549.0050000000002	6.882728704344236
P37207851	3.0301800000000014	468.55800000000016	5.695724949522872
P05199826	2.7084399999999995	423.26700000000017	5.6407338353932515
P33903105	0.17040000000000077	405.5240000000003	5.335452037753453
CHEMBL1770246	0.9663999999999995	422.8610000000001	9.05453141486818
P26847356	3.6662000000000026	493.4270000000002	5.34591976469343
P61326680	3.33394	421.43200000000013	5.575281662668433
CHEMBL590041	2.916700000000001	491.0090000000001	7.603800652904264
P82231752	2.475599999999999	417.53100000000023	5.505149978319906
P49430664	4.378000000000002	477.3650000000001	5.543482142194738
CHEMBL2159107	0.3111999999999993	408.4510000000001	6.423658649794207
P18813228	5.003800000000003	497.5020000000001	5.67264106561367
CHEMBL4126863	1.7137	408.8780000000001	9.200659450546418
P61246834	3.4114000000000013	438.1160000000001	5.535659515372333
P117210367	3.610400000000001	351.35300000000007	5.6117211365403605
CHEMBL371448	1.5814199999999996	454.47900000000004	6.308918507877031
P36660595	4.7874200000000044	463.62800000000016	5.354872600741609
P19921428	4.273200000000003	426.48000000000013	5.544393887418133
CHEMBL3703930	2.504000000000002	448.94300000000015	9.102372908709558
P13591076	2.44872	432.57100000000037	5.512720183556931
CHEMBL1672786	2.471200000000001	457.97600000000017	8.086186147616283
CHEMBL3703878	2.3994000000000013	474.8590000000002	8.903089986991944
CHEMBL5852264	2.0782200000000013	599.7940000000004	8
P18371525	2.4720199999999997	422.3040000000001	5.3281794398167515
P155477559	4.3122200000000035	456.54200000000014	5.30111686324741
P155669399	5.689100000000005	611.6420000000002	5.685922008220787
P99810141	2.9908400000000013	399.39400000000006	5.3390397082239165
P61923099	1.2065999999999997	381.35799999999995	5.840132152907433
P54893206	3.261400000000001	400.89600000000013	5.768785352037399
CHEMBL3703897	3.0448000000000017	465.01100000000014	9.008773924307505
CHEMBL5892147	0.904020000000006	670.8290000000003	8
CHEMBL1807548	1.4269999999999998	388.8470000000001	8.017728766960431
P99693081	2.674500000000001	353.22000000000014	5.555486793665957
P112412661	2.8781000000000008	426.54200000000014	5.537152964168326
CHEMBL3109018	1.9970000000000003	421.8520000000001	7.7447274948966935
P33770757	4.768100000000002	491.5200000000002	5.732124580681102
CHEMBL1672784	1.6909999999999996	429.9220000000001	7.906578314837765
CHEMBL2323688	1.0411999999999992	463.5310000000002	5.400116927926312
P107066290	0.2057200000000019	388.5560000000003	5.475344287642223
CHEMBL4229242	1.33842	388.435	8.522878745280337
CHEMBL202842	1.8898999999999995	427.497	6.924453038607469
P60477000	4.368820000000002	438.4750000000002	5.877784121727173
CHEMBL1290048	2.765400000000002	424.9500000000001	7.404503778174426
P139897416	1.9546199999999996	411.48700000000014	5.573326111978627
CHEMBL1784279	2.5609000000000015	481.9540000000001	8.400116927926312
CHEMBL3654924	2.0033	456.53500000000025	7.860120913598763
P148084498	2.7925000000000013	365.31800000000015	5.506541949004812
P114990204	1.8213	393.36900000000014	5.397397479579744
CHEMBL6044817	0.6379999999999995	444.4800000000002	7.779891911959945
CHEMBL3654330	1.6345999999999996	434.9160000000001	8.017728766960431
CHEMBL5975366	2.73102	531.671	8
CHEMBL5739855	2.514620000000002	613.8210000000004	8
P13674945	1.9796999999999998	469.3170000000001	5.620331965966346
CHEMBL3125156	0.9815999999999996	400.22900000000004	6.507239610973162
CHEMBL3703907	2.1694	464.9420000000002	8.892790030352131
P153843560	2.8886000000000003	404.5610000000002	5.713768145971447
CHEMBL3703785	2.0521	479.3670000000002	8.939302159646388
P153439805	2.1328999999999985	386.4960000000002	5.485319455875018
CHEMBL1830350	2.828600000000001	454.9720000000002	7.242603971206976
CHEMBL3953991	2.5373000000000014	508.95100000000036	7.338187314462739
P18182306	3.018100000000001	409.1030000000002	5.327625021253921
P54044265	-1.059	462.5720000000003	5.796151536253765
CHEMBL4514344	2.6325000000000025	681.8710000000005	7.585026652029182
P21553299	1.12312	431.5210000000003	5.332453660488484
P13677112	2.906500000000001	444.5820000000003	5.3924377568164115
CHEMBL3703808	1.2620199999999995	416.47000000000014	8.016824927962187
P154448428	3.623900000000001	428.2860000000001	5.637329070274333
CHEMBL5896578	2.5606000000000013	581.1310000000005	8
CHEMBL5740409	1.0542199999999995	561.6970000000002	8
CHEMBL3703929	2.413700000000001	446.9270000000002	9.241088107602026
CHEMBL1819198	3.3645000000000027	481.01000000000033	8.869666231504993
P105145222	1.4987	377.26400000000024	5.415555692834824
P59078726	2.7803999999999993	429.9370000000002	5.335828294638069
P10068224	2.65214	339.4670000000001	5.9299621333922445
CHEMBL434175	1.0770999999999995	455.5070000000001	7.173925197299173
P126204832	1.2295	389.8860000000001	5.449404792510672
P08959752	3.1500000000000012	412.3890000000003	5.478731124401615
CHEMBL4106858	1.9881199999999999	428.5250000000002	8.920818753952375
P29939775	5.386500000000004	467.5940000000002	5.377475137596432
CHEMBL5205876	1.2895999999999999	400.4710000000002	8.12842706445412
P119549261	2.3677800000000007	346.387	5.433091344773197
CHEMBL500780	5.797000000000008	994.6040000000002	6.838631997765025
CHEMBL577519	2.6263000000000005	412.89100000000013	6.7447274948966935
CHEMBL1092287	2.2160200000000008	404.5280000000001	8.640164517660113
P17257413	4.106940000000002	703.9119999999999	5.738261452647462
P61983191	2.9538600000000015	408.4580000000002	5.453333974929816
CHEMBL1807551	2.3231000000000006	404.8900000000001	8.744727494896694
P155940845	1.6003999999999996	353.4260000000001	5.5101820916985496
CHEMBL1090822	2.7247000000000017	408.94700000000006	8.749579997691106
P07544712	3.5154000000000014	386.39900000000017	5.42608455957845
P09548997	2.7589000000000006	434.4930000000002	5.643400564275029
CHEMBL1784413	2.9510000000000027	495.98100000000017	7.665546248849069
P74032813	1.9514999999999998	373.2320000000001	5.464832514885056
P97827511	3.142400000000001	331.46000000000015	5.924088238517222
CHEMBL1817684	3.041300000000002	478.9690000000003	8.643974142806877
P155767149	1.836199999999999	402.4100000000001	5.668167955563751
P155082395	3.309040000000002	402.1340000000001	5.359617955290432
CHEMBL1779209	5.119780000000004	524.3300000000002	7.229147988357856
P121655983	3.3695000000000013	424.5260000000002	5.66334017654558
CHEMBL3648655	-6.0131	540.4130000000004	8.619788758288394
CHEMBL5786373	3.2778200000000024	487.6620000000003	8
P61877085	3.9853000000000023	504.64000000000027	5.486116814388907
CHEMBL3703820	1.5419	478.92500000000024	8.782516055786093
P30603578	3.631800000000002	421.2990000000001	5.554240163511369
P31490354	3.1583000000000006	411.458	5.479254528480518
CHEMBL5857635	1.4354200000000001	532.6590000000004	8
P150078186	4.087800000000003	378.5530000000001	5.621420423884225
P21506164	4.249620000000003	492.98800000000017	5.673869043289206
P87699647	2.5247200000000003	365.43700000000007	5.550830267834799
P153210356	0.5991199999999994	394.06300000000005	5.7256112044496215
P135968955	2.9376000000000015	448.61600000000016	5.379551615288292
CHEMBL4228878	1.4738999999999995	412.4820000000001	8.221848749616356
CHEMBL602721	2.710400000000002	488.94900000000007	6.603800652904264
P54993156	2.3997	353.2200000000002	5.428174750959171
P23658036	0.6181999999999996	458.4400000000001	5.367846516489367
CHEMBL540945	3.5317000000000025	606.6720000000001	5.698970004336019
P155196561	3.5166000000000013	428.04999999999995	5.368657713516067
CHEMBL4460379	3.4590400000000017	583.7660000000001	5.6724367398127225
P53067260	2.8226000000000004	524.6180000000005	5.891096872332687
CHEMBL3703842	2.5389200000000005	478.5410000000002	8.275724130399212
CHEMBL4285963	2.803020000000001	548.6580000000004	7.634512015109101
P06954075	5.790020000000003	502.82100000000014	5.775466937393914
CHEMBL1090786	2.733300000000002	438.9730000000001	8.821023052706831
P156217373	6.360200000000007	675.804	5.439973751087107
P32573115	2.993800000000001	491.5290000000003	5.88706002391592
P98761030	2.23142	349.18800000000005	5.741602195904491
P89505079	2.9045000000000005	402.86300000000006	5.7151182853445475
CHEMBL2159105	0.17427999999999966	403.43500000000006	5.446116973356125
CHEMBL3703933	1.4422	463.95800000000014	6.790484985457369
CHEMBL1672811	1.38048	428.466	7.43533393574791
CHEMBL3654901	1.4466799999999997	445.89900000000017	8.742321425130816
P61908037	2.686820000000001	374.44800000000015	5.403292970318554
P99763728	3.067940000000001	409.5190000000001	5.3326404538169125
CHEMBL1243207	1.0799999999999996	380.462	7.769551078621726
P104253295	0.5111200000000049	607.8190000000002	5.594995334949631
P90616473	3.716700000000002	467.5720000000001	5.537452271197336
CHEMBL4073410	2.3299000000000007	514.9050000000003	8.468521082957745
CHEMBL5884599	1.7829200000000032	643.847	8
P14694609	4.1769000000000025	455.00500000000017	5.816160962943579
CHEMBL6050721	1.696419999999999	505.63300000000015	8
P89639377	2.048299999999999	451.55200000000025	5.60223374387355
P96976691	3.333800000000001	426.1550000000001	5.569763646588489
P108294874	1.8695000000000002	235.3309999999999	5.302509112828943
P111838099	2.4913000000000007	383.4230000000002	5.410832609453952
P88511148	2.869700000000001	348.20000000000005	5.597738617545319
CHEMBL1784411	3.2731000000000035	521.9940000000001	8.374687549038326
P36510105	4.102120000000002	440.5900000000001	5.61636413163812
P24395171	3.6973400000000014	378.2950000000002	5.461551948289783
P65475173	0.6738700000000001	346.29400000000015	5.6217838502501225
P155737569	4.1107200000000015	380.37000000000006	5.407268233606038
CHEMBL4112382	2.6230000000000007	460.9540000000001	5.954305486705163
CHEMBL1672782	2.9499000000000017	453.9880000000002	7.595166283380062
CHEMBL4074544	3.0176000000000007	302.32599999999996	4.777283528852417
P23975574	2.6754999999999995	380.4290000000001	5.606073993414163
P12726424	6.287200000000003	510.6440000000003	5.8523236757589014
CHEMBL5781577	2.21562	560.7130000000005	8
P21167300	4.464120000000003	504.63700000000034	5.838332587562264
P101816034	4.1590000000000025	417.53400000000016	5.792904459580782
P13599629	4.4798000000000044	476.6640000000002	5.458046525541763
CHEMBL2397444	2.4595000000000007	408.49400000000014	5.2839966563652006
P31701481	2.9722000000000017	407.5650000000002	5.464579281943827
P91426060	3.732520000000001	450.5640000000003	5.5395532161192795
P63951132	1.6041	352.243	5.360413913326574
P26548272	3.2706000000000017	445.61800000000034	5.411280220399943
CHEMBL3703809	2.6604000000000023	420.91400000000004	9.062983892535186
CHEMBL1083674	1.4956999999999994	432.86	7.191789027075778
P134504251	1.0539000000000014	570.7070000000001	5.336204877780593
CHEMBL3659998	-0.7951	451.86300000000006	6.769551078621726
CHEMBL1093422	2.884200000000002	426.987	8.935542010773082
CHEMBL4577127	1.8317200000000002	362.44700000000006	7
P61930204	1.9284	411.41700000000026	5.831797253157369
CHEMBL4279495	0.5897199999999996	528.6020000000002	8.154901959985743
CHEMBL3703796	1.6155999999999995	466.91400000000016	8.896196279044043
CHEMBL1163593	2.789800000000001	486.93900000000014	8.522878745280337
CHEMBL4062100	1.3305999999999996	466.9140000000002	7.508638306165727
CHEMBL5906543	2.5027200000000023	631.8360000000004	8
P156401144	2.2805	461.3160000000002	5.518987579043427
P89178679	4.2547000000000015	447.152	5.337147766735204
P151997228	2.9854000000000003	405.37600000000003	5.8449677712090296
P10314664	0.36970000000000175	511.5590000000004	5.356448631437055
P26305172	3.160420000000002	384.3790000000002	5.46432619657425
P14158236	3.6850000000000005	458.44300000000015	5.525929496784956
P09275978	2.7744999999999997	405.5490000000003	5.682981898951889
P75771736	-0.0168	349.21	5.952725132615821
P31832897	3.342200000000001	433.58800000000014	5.3097152974873705
CHEMBL2159109	0.6110199999999997	392.45200000000006	6.636388020107856
P68046314	2.954740000000001	362.4800000000001	5.301812430133878
P17224704	4.106800000000002	435.57800000000015	5.55206713440782
P90568239	6.828700000000005	488.8390000000001	5.3799681048737025
CHEMBL2323410	-0.5985	421.4500000000001	5.607303046740334
CHEMBL2159091	1.8816000000000002	484.54900000000015	4.130768280269024
CHEMBL1642509	2.162200000000001	437.901	8.756961951313706
CHEMBL2160192	0.4416999999999996	396.415	5.856985199745905
CHEMBL570868	0.8329	402.44300000000004	7.1487416512809245
P97909910	1.9924999999999997	408.48700000000014	5.801068130067791
P145611643	-1.64818	299.35200000000003	5.497982785172852
P05083122	2.9085	444.49100000000016	5.603975103391407
P60967833	3.195660000000002	410.4990000000002	5.509058794643213
P72170407	2.2815199999999995	438.55300000000034	5.3049563411787055
P154786362	3.9882000000000017	412.34200000000016	5.318306607995436
P60656744	2.4452	470.9860000000001	5.322119418488409
P15546357	4.385040000000004	432.61500000000035	5.73969005420508
P73383562	3.7337000000000007	424.08900000000006	5.63320361671327
P05335227	3.443900000000002	398.76800000000014	5.628747370875061
CHEMBL4115301	2.4799200000000012	598.7850000000008	5.214670164989233
CHEMBL1642523	2.9408000000000025	465.9550000000001	7.048176964684088
P155983274	2.771000000000001	380.32600000000014	5.604324214730064
P111933576	3.251500000000002	419.9340000000003	5.546223140309558
CHEMBL6063351	2.361920000000001	544.7140000000005	8
P13693067	0.38260000000000094	508.64600000000036	5.443818153347089
P25134449	2.7479000000000013	489.55700000000024	5.408601448718751
P106747500	2.2354000000000003	346.4260000000001	5.8958544494459915
CHEMBL3703886	2.646500000000001	460.9540000000002	8.954677021213342
P82901717	2.4789200000000005	363.42100000000005	5.312203588618705
CHEMBL3703884	1.777699999999999	450.9150000000002	8.991399828238082
CHEMBL1819099	3.2050000000000023	462.97000000000025	8.853871964321762
P30715561	1.6338899999999998	485.6380000000002	5.366430557445908
P20272506	1.8928000000000003	480.34400000000005	5.447453452044339
P155346020	3.2045000000000003	333.125	5.926281649653878
P104280207	2.1130999999999993	368.4810000000002	5.704872914747809
P14672831	2.8044000000000002	465.5220000000001	5.793984123236656
P61918468	2.7655000000000003	401.22400000000005	5.347463581406974
P60657240	2.5297	454.53100000000006	5.798329820353419
P155587039	4.546700000000004	527.6020000000002	5.3902988976206005
P112386489	0.12290000000000079	431.5170000000001	5.450138811528057
CHEMBL5202047	3.1726000000000023	424.9460000000001	8.744727494896694
CHEMBL6050071	1.5327999999999995	539.0500000000004	8
P144079732	3.8789000000000016	387.308	5.849857838151442
CHEMBL4225440	1.0385999999999997	404.434	8
CHEMBL3703860	1.7792999999999997	450.9150000000002	9.034798298974088
P86850235	1.5072199999999993	351.43	5.879755204453635
CHEMBL3654338	1.0438999999999996	449.9310000000001	8.075720713938118
CHEMBL5838702	4.931520000000005	535.7500000000005	8
P31680763	4.565720000000002	492.9880000000003	5.511590311096802
P48294200	2.040799999999999	474.92600000000016	5.837137006678074
P152489394	3.310180000000001	506.56900000000013	5.507099988891297
P147831059	3.2784000000000013	361.305	5.818442226137214
CHEMBL4450704	2.3356399999999997	541.6850000000002	8
P110273776	2.2993000000000006	385.30800000000016	5.76421912967244
CHEMBL589079	1.5690400000000002	467.9310000000001	5
CHEMBL4248660	1.8129999999999993	497.9280000000002	6.735418270761922
CHEMBL3679694	2.4676000000000013	474.96600000000007	6.136677139879544
CHEMBL3703794	2.1678	464.9420000000001	8.892790030352131
P59580555	4.201400000000001	376.4410000000001	5.306185146110583
P59727484	-2.88802	412.4710000000002	5.441171475182989
CHEMBL2018092	2.1461	404.45900000000006	7.327902142064283
CHEMBL5885312	1.908819999999999	518.6760000000004	8
P60951331	2.5425000000000004	389.83900000000006	5.515273195701338
CHEMBL2397441	1.8970999999999996	380.44	7.00436480540245
CHEMBL5923407	2.6775	554.105	8
P137482891	0.5688	326.3	5.779630367548606
CHEMBL1642515	3.1394000000000024	439.8920000000001	7.97469413473523
CHEMBL1213736	0.2442999999999998	396.82700000000006	6.214670164989233
P133605497	2.0878	354.3410000000001	5.50265561898242
CHEMBL4228359	1.4619	414.49800000000005	9
P47264033	1.7085199999999994	448.5450000000003	5.430275050773841
CHEMBL1093013	3.4598000000000035	437.0010000000001	7.72584215073632
P117645907	3.4609000000000023	356.4510000000001	5.8474059220725305
P22258593	4.180700000000002	407.4170000000001	5.9255492810454085
CHEMBL3679699	-0.16258	396.82700000000006	6.209011524911184
P24007081	1.7783	406.55200000000013	5.708409174341999
P13368125	5.172000000000004	585.6640000000002	5.973466735476703
CHEMBL2430320	1.1618999999999995	398.4590000000001	5.959397659885927
P19079044	3.427400000000003	486.5750000000003	5.800519085137644
P68032040	3.2796200000000013	359.2200000000001	5.593630164530732
P126197079	1.3188	435.4830000000001	5.86359655186601
P47778148	4.173000000000003	425.43500000000006	5.361410916707283
CHEMBL3703847	3.2279200000000023	470.58700000000016	8.428291168191313
CHEMBL1213802	1.2012999999999998	379.478	5
CHEMBL4127858	0.8965999999999992	390.4320000000001	7.914709421769935
P61326425	4.903600000000002	512.2750000000002	5.645315446045271
CHEMBL5864181	2.1575	444.54900000000015	6.521433504406157
CHEMBL5898450	2.31472	559.7290000000005	8
CHEMBL3703887	2.721600000000001	462.97000000000014	9.053056729302174
P82188422	4.236820000000002	437.4960000000002	5.656591406196143
CHEMBL1213935	1.4646	399.896	6.91721462968355
P154020903	3.091420000000001	428.8360000000001	5.983384452442823
CHEMBL1762504	5.359100000000004	479.7950000000002	7.795880017344075
P150564896	6.076200000000005	533.6580000000002	5.32836440339787
P14400466	3.8033000000000037	511.71600000000024	5.90204892900585
P155083354	3.470500000000002	418.71	5.795066477645856
CHEMBL3703834	1.8877000000000002	424.90200000000004	8.435333935747911
P112697469	4.0239	462.26800000000014	5.407934329567753
CHEMBL200608	0.7805199999999997	470.52200000000016	6.122628654130226
P59085542	1.1471999999999993	413.30500000000006	5.887730231582729
P152534881	2.2183400000000004	383.4810000000002	5.834755673874689
P66008433	4.236700000000002	340.60800000000006	5.805485658117533
P139534094	4.046100000000001	411.46900000000005	5.912573542963715
CHEMBL2159099	-0.0964	420.34000000000003	4.826813731587726
P51802972	1.6426999999999994	411.48700000000025	5.719194071606333
P54400578	4.814520000000005	509.60300000000024	5.497436330892636
CHEMBL1830347	2.229100000000001	416.94800000000004	7.892790030352131
P109080613	3.4724000000000013	524.6620000000003	5.753747687700678
CHEMBL3703892	2.2428200000000005	418.9170000000002	9.092588639225413
P111901383	1.6899400000000004	563.7300000000001	5.653842697767992
P144355489	-0.0623	325.1620000000001	5.981715691573469
P61228440	1.8223	441.1450000000002	5.705754283861881
P154191893	0.4079000000000019	356.51400000000007	5.524474084960719
CHEMBL1083980	2.0418000000000007	460.889	6.565431095965801
P85087364	3.877100000000003	383.4670000000002	5.7627076624325415
P126536754	4.709160000000003	481.5990000000002	5.319936572518052
P22869174	2.172200000000001	469.30600000000015	5.638461028730721
P68601888	3.7684000000000006	371.4000000000001	5.502103257086779
P130668521	0.6054999999999997	226.31999999999994	5.987584625237567
P155848097	3.5874000000000015	397.4310000000001	5.5268050907950625
CHEMBL1830352	1.8156200000000005	384.88100000000003	7.220403508742176
P96406505	2.8202000000000007	413.23999999999995	5.951946826884391
P14182412	0.8749000000000011	456.52400000000017	5.463820467862774
P154464992	4.851590000000003	372.46900000000005	5.439017944413765
P23655049	2.397300000000001	467.4690000000001	5.346884006834433
P60951323	2.429900000000001	448.31700000000006	5.313274378925458
CHEMBL3703853	1.8370999999999995	452.8870000000002	7.732828271596986
P14076374	2.41	493.96900000000016	5.596707854841746
P89254469	2.0728	441.2780000000003	5.857297754262384
CHEMBL2323685	-0.1152	393.44000000000005	5.798602875679548
CHEMBL1819093	2.2611000000000003	450.9150000000002	8.872895201635192
CHEMBL5945961	1.364720000000002	610.7810000000004	8
P14699684	4.340600000000003	424.5030000000001	5.502379350218712
CHEMBL3703798	2.3331000000000004	448.9430000000002	9.070581074285707
P61868325	3.8096000000000005	406.83300000000014	5.322484295201242
P112477448	3.553600000000002	443.5510000000003	5.724688645458189
P59078364	3.1599000000000013	407.50300000000027	5.774432286560529
CHEMBL6044034	3.2118200000000012	560.7570000000001	8
P21137005	2.1890399999999994	445.5230000000002	5.405496956179911
P135835574	1.5369000000000002	220.30099999999993	5.343422708603886
P125907964	0.017099999999999504	306.347	5.438064236686219
P91141876	3.673140000000002	442.51900000000023	5.30163843394489
CHEMBL1829079	1.7270199999999993	406.50000000000006	7.560667306169737
P61908338	3.7650000000000015	363.24399999999997	5.744486287180466
P28554240	2.1372999999999998	416.363	5.413750361133959
P12694940	2.0654	461.3060000000001	5.429807438904274
P154021057	3.1972000000000014	420.87400000000014	5.868702203402377
CHEMBL590021	3.1789000000000036	505.01700000000005	7.351639989019068
P76553188	4.057920000000002	399.08600000000007	5.870632404277014
P56386064	2.2714	366.24000000000007	5.3088300658683965
P154788917	2.1214	356.2639999999999	5.5486741915104805
P111818373	5.615920000000004	473.42600000000016	5.612076533026563
P19109958	3.7467000000000033	430.91300000000024	5.440452444419566
P146207270	1.11747	297.355	5.393726146830012
CHEMBL3978680	0.6861199999999996	406.47900000000004	6.460923901207224
P54437852	2.605100000000001	426.54200000000026	5.473531487530523
CHEMBL590271	1.4207000000000003	455.945	7.661543506395395
P12841565	6.184970000000006	529.0870000000002	5.4874490070957895
P60196391	1.6588999999999998	432.5640000000003	5.3735569746687055
P26134070	0.8668000000000003	416.5030000000002	5.383524486111434
P152303049	1.9158200000000003	503.58400000000034	5.664542099310616
CHEMBL3654332	1.8609999999999993	464.9420000000002	8.769551078621726
P66102147	4.084590000000002	448.54800000000023	5.349206960348069
P96722145	5.468500000000004	492.36900000000014	5.806041021980813
P22942953	1.8691199999999994	422.4660000000002	5.379135524734879
P60037406	1.6754999999999998	383.49900000000014	5.579879151914297
CHEMBL129371	2.6995000000000005	256.257	4.47755576649368
P55433599	3.9479400000000027	389.34000000000003	5.371304617285976
CHEMBL4460788	2.5478	571.7110000000005	7.721246399047171
CHEMBL1784289	3.1340000000000026	504.00400000000025	8.471083299722345
P05556487	2.1041	439.3090000000002	5.809948582240794
P10973198	4.889700000000003	460.3780000000001	5.383944805023414
P61909955	2.716800000000001	400.24	5.557050130422138
P156224499	5.0195000000000025	546.5620000000002	5.4829361265173455
P80371756	3.4204000000000008	435.31500000000034	5.41150419899279
CHEMBL4063790	0.44221999999999984	434.44100000000026	7.739928612014925
P90008990	2.5733000000000006	368.26	5.848630149752539
CHEMBL1778658	2.0635999999999997	426.5090000000002	7.047691990337875
P31253531	4.034200000000001	513.6540000000002	5.357832365595055
P25712825	4.479100000000002	434.3040000000002	5.321754848072958
CHEMBL1085545	1.4145999999999999	438.90800000000013	6.962573502059376
P10253666	1.0788999999999997	379.4670000000002	5.5386515663520175
CHEMBL1779210	4.651600000000005	577.4120000000001	6.180456064458132
P156194468	1.1908999999999996	406.4860000000003	5.481091426308586
P154698912	0.6265999999999997	447.3140000000002	5.425621435586917
P21876975	3.6636000000000024	475.48900000000026	5.409269594207309
P112147341	1.9864999999999995	395.5080000000002	5.410608976863067
CHEMBL1672802	1.8172199999999994	417.483	8.844663962534938
P155670738	5.7454000000000045	537.5840000000003	5.354086724966156
P36303858	3.1450000000000014	467.64200000000034	5.552376902239714
CHEMBL1762483	5.418500000000003	484.95600000000013	5.853871964321762
CHEMBL1819495	1.773099999999999	378.85200000000003	6.823908740944319
P57416359	3.819300000000001	514.6110000000002	5.661742769753745
P18550466	5.046600000000002	514.4880000000002	5.733063088840827
CHEMBL575747	0.7810999999999999	402.44300000000004	7.1487416512809245
P04449899	0.6016000000000021	447.51500000000016	5.5210008683266425
CHEMBL1819488	2.2430999999999996	386.48800000000006	6.823908740944319
P87787312	1.2748999999999993	400.50800000000027	5.662540738709344
CHEMBL4110562	1.9387999999999992	468.9550000000002	9.070581074285707
P26976111	3.107500000000001	366.8550000000001	5.586197483230649
P12600820	3.1712000000000007	373.356	5.680061560019691
P59649379	3.1476000000000006	490.3580000000002	5.920456992597094
CHEMBL591950	0.7541999999999995	450.904	6.721246399047171
P111235588	1.8517999999999997	393.4030000000001	5.445995678988097
P37507590	2.3851999999999993	485.9090000000002	5.8201610719768135
P48702557	3.658800000000002	410.3370000000001	5.433798281145087
CHEMBL6045735	2.1097000000000006	566.1200000000006	8
CHEMBL203953	1.2458199999999995	399.443	7.180456064458132
P104826887	1.5018999999999998	360.43900000000025	5.609594843519919
CHEMBL3703925	2.3182000000000005	456.8690000000002	8.943095148663527
P36847100	5.183740000000004	482.6560000000001	5.41016205685254
P14626233	2.6198200000000007	459.54900000000015	5.358228529346041
P16879554	1.4615999999999998	492.58000000000044	5.305833704066802
P18673130	3.5881200000000026	507.6160000000003	5.369470428573176
CHEMBL2323684	0.2941000000000052	631.7710000000006	7.7447274948966935
CHEMBL3125145	0.12729999999999958	366.3300000000001	6.43533393574791
CHEMBL2323408	-0.8784	605.6890000000006	6.679853713888946
P07452751	1.8920999999999994	403.3940000000001	5.388595362288407
P128228475	3.4461200000000023	466.4910000000001	5.975925012692573
P15389115	2.9364999999999997	494.5730000000003	5.519561852822183
P05843243	3.976700000000003	374.53500000000014	5.33357562748124
CHEMBL3703862	1.9898000000000002	478.48800000000017	8.899629454882437
P133612294	2.5409999999999995	429.5860000000001	5.333762904104195
P156249308	5.429700000000005	507.56100000000015	5.310424784240062
P06302897	1.9008000000000005	358.34500000000014	5.678815972697686
P76553239	2.2241	354.151	5.448184177648985
CHEMBL4457080	3.1458000000000017	468.9990000000003	7.373659632624958
P155614592	3.8883800000000024	522.3590000000003	5.356843534380293
CHEMBL1672792	2.7083000000000017	465.93	7.673664139071248
P55862256	3.1030000000000006	488.98700000000014	5.825358807339551
P126222783	4.247420000000003	538.6330000000002	5.4607984007058725
P97789977	2.5919	454.8990000000001	5.625434939277235
CHEMBL4442564	2.365600000000001	440.9450000000002	7.158640529545145
P54111588	2.9561	516.6870000000005	5.428407616638693
CHEMBL1289398	2.1719000000000004	448.9320000000001	6.651695136951839
P155384398	3.5588000000000006	420.74100000000004	5.499900808084277
CHEMBL4090131	1.3147	402.4430000000001	8.301029995663981
CHEMBL565781	1.9862000000000006	476.8310000000001	9.522878745280337
P155627480	1.7748999999999995	420.46900000000016	5.873868592738016
P90679351	3.094100000000001	457.3530000000001	5.42101715729721
CHEMBL5838329	5.461240000000009	1002.3500000000004	8
CHEMBL1672780	1.6306999999999998	411.90700000000004	7.939302159646388
CHEMBL3654917	2.0459	433.9320000000002	8.66354026615147
CHEMBL3703813	1.3323999999999996	418.877	8.76447155309245
CHEMBL1077231	2.4835000000000003	378.85200000000003	7.6777807052660805
P90983305	5.316100000000004	572.69	5.398918272215977
P60943117	-0.2148	447.53700000000026	5.396530840266161
CHEMBL3654906	2.2919000000000005	435.94800000000015	7.049148541111453
CHEMBL5880526	2.8401200000000006	588.7670000000002	8
P54358514	2.7392200000000013	478.56700000000035	5.561141340579438
CHEMBL566484	2.1402	463.9580000000003	6.769551078621726
CHEMBL2397452	2.5505000000000018	414.88500000000005	8.102372908709558
P75541218	3.074600000000001	412.5150000000002	5.460296761052175
P09749516	1.4779999999999998	395.46200000000016	5.512437439743622
P09457749	1.3297000000000003	375.45000000000016	5.613501034449347
CHEMBL203672	0.8722999999999996	427.4530000000001	5.728158393463501
CHEMBL377301	1.835999999999999	397.47099999999995	6.87942606879415
P54110499	4.392800000000002	459.3730000000001	5.489053051327027
CHEMBL3654339	1.3860999999999997	463.95800000000014	7.627087997029894
P92098089	4.174800000000003	386.43000000000006	5.328549445787505
P151345755	2.0898	450.5200000000002	5.4955291375055815
P09467398	3.6080000000000005	385.68100000000015	5.352519226826324
P22166479	3.5801000000000025	497.51800000000054	5.447696890661646
P29939743	5.0755000000000035	512.4290000000002	5.738737131207507
CHEMBL1784278	2.716900000000002	495.9560000000001	8.216096420727265
P128053676	3.712780000000002	425.4960000000001	5.680477550934546
P152676972	3.3571800000000014	386.658	5.752272167090277
P152147753	2.6241200000000013	334.4420000000001	5.629857152948898
P22557233	2.3037400000000012	453.56100000000026	5.304430772963815
P55105825	2.5564	441.1890000000002	5.866141874796665
P56754443	1.8127999999999989	420.5020000000003	5.565590792412499
CHEMBL566940	3.433200000000002	410.8690000000002	6.221848749616356
CHEMBL1085845	1.57444	440.9490000000001	5
CHEMBL4761992	1.8433999999999995	398.49900000000014	8.2518119729938
CHEMBL1083079	0.7980999999999998	394.855	6.882728704344236
CHEMBL5397667	1.9904999999999995	482.98200000000026	8.698970004336019
P12807578	3.955700000000001	524.4000000000002	5.349012905616555
P21784874	2.8242000000000003	415.3930000000001	5.937418015771837
CHEMBL1086441	1.3476999999999995	426.9220000000001	7.146910470148135
CHEMBL5894049	1.7647199999999992	545.7020000000005	8
P54952807	3.2494000000000014	381.17300000000006	5.525346746637937
CHEMBL3125154	0.23629999999999912	381.3850000000001	6.826522356547005
P151122598	4.371920000000002	396.51600000000013	5.3890206200770026
CHEMBL4743055	3.7333000000000047	452.93100000000015	7.991399828238083
CHEMBL5836819	0.7647999999999986	586.1030000000001	8
P87925846	3.457300000000001	451.5710000000001	5.431680914904888
CHEMBL4591009	2.2903000000000016	667.8440000000005	7.769551078621726
CHEMBL3679695	1.3107999999999993	414.483	5.847711655616943
CHEMBL1779212	5.9832000000000045	527.3740000000001	6.318758762624412
CHEMBL4109638	2.4316	478.9500000000002	8.657577319177793
P58571812	-2.5461	488.49200000000025	5.529736553034922
P154648391	4.042500000000001	392.04100000000005	5.6302277114030375
P18886828	1.817	428.4450000000002	5.6522797829659615
P155522855	4.638820000000002	512.4820000000001	5.649170726417032
P13954626	5.158540000000004	452.5370000000002	5.4214753947250065
CHEMBL3654908	1.6486999999999996	465.9300000000001	8.616184634019568
P51984153	3.395100000000002	490.21900000000016	5.541664374008053
CHEMBL1784420	1.6545000000000003	467.92700000000013	8.23582386760967
P19009700	4.051900000000003	512.6610000000003	5.707079700399993
CHEMBL1784277	2.577800000000001	477.9660000000002	8.69680394257951
CHEMBL4752053	-0.20396	364.398	6.120904120499927
CHEMBL4456957	2.585200000000001	384.4720000000001	7
CHEMBL3703910	1.5730999999999993	452.8870000000001	8.96657624451305
CHEMBL4287309	-1.63628	550.6050000000004	8.154901959985743
CHEMBL590752	1.8656200000000003	452.91600000000005	6.97469413473523
P118695971	3.794100000000002	363.42100000000016	5.413300198375951
CHEMBL5182632	2.782500000000001	410.91900000000004	8.67778070526608
CHEMBL1784412	1.8678000000000012	453.90000000000015	9.098541678603887
CHEMBL1213803	1.0112999999999999	416.293	5
CHEMBL3125456	1.8443999999999998	415.92071244600004	8.1249387366083
P98444824	-4.4055	486.0160000000005	5.368049173740783
P23741772	4.062100000000002	475.49800000000016	5.422393322637465
P18815892	3.086400000000001	483.16	5.32358076828164
CHEMBL3703869	2.6307000000000014	450.9150000000002	8.151195298948196
P111821080	3.9591800000000026	464.61000000000035	5.540758335121918
P76509561	3.1445000000000007	386.047	5.632085261206248
P151565440	1.3011999999999995	365.39300000000003	5.467118280592603
CHEMBL1778657	2.1373	414.49800000000005	7.22548303427145
P138589420	2.7429000000000006	359.4700000000003	5.692717952966654
CHEMBL1083834	2.1084	408.87800000000004	6.853871964321762
CHEMBL3288745	0.02101999999999976	435.8640000000001	6.958607314841775
CHEMBL6057176	3.725720000000002	699.9110000000002	8
CHEMBL4471038	3.329400000000002	442.5080000000001	7
CHEMBL4101512	3.017500000000002	482.9820000000001	8
P61868334	4.309400000000002	422.44800000000015	5.4467239538629
CHEMBL6048153	-0.36038	537.6310000000002	8
P37347168	1.4773999999999996	430.5300000000002	5.596364810209452
P48932455	3.1232000000000015	413.5240000000001	5.780677491580663
P149943889	0.7759999999999999	435.47600000000017	5.64685345378602
P59116024	2.828800000000001	465.3700000000003	5.426548177964515
P17691497	2.0408	471.4570000000003	5.303032359255977
CHEMBL4551492	2.7557000000000014	454.97200000000026	7.170696227168975
P59450160	2.4193	438.57500000000033	5.6763354643919
P05508954	3.495800000000001	481.30600000000015	5.500450374094851
P138546698	2.908400000000001	368.48100000000005	5.8598063214213685
CHEMBL2018096	2.1461	404.459	8.131943638176958
CHEMBL1213799	1.5463	393.505	5
P87758454	2.8932400000000005	356.4510000000001	5.707522406332216
P150555094	6.737500000000003	582.3430000000001	5.743041847439068
P155848294	2.058199999999999	404.53600000000023	5.355266072552808
CHEMBL3288751	-0.1483	439.82700000000006	5.482012796974922
P83096228	-1.85814	426.5390000000003	5.580209413893638
P151785495	5.560600000000006	416.64600000000024	5.41873319472633
P111847639	3.686600000000002	374.3910000000001	5.3554629422215925
CHEMBL3654334	2.577600000000001	481.01000000000016	8.130768280269024
CHEMBL3654328	1.4708999999999994	450.91500000000013	8.2518119729938
P85476076	2.1932399999999994	404.47700000000015	5.581864501574768
P111595483	3.0715000000000012	367.32700000000006	5.475084852460133
P17672967	1.59682	400.46000000000015	5.353694319715241
P21613550	3.5258200000000013	481.3970000000001	5.684659523372712
CHEMBL3125459	1.454299999999999	397.869	8.602059991327963
P19784589	3.130420000000001	412.44100000000014	5.565910361582109
CHEMBL2323411	-0.6696	435.47700000000015	5.002176919254275
P34489124	3.7341000000000006	456.4710000000001	5.575608445589722
CHEMBL1289724	3.3204000000000016	440.9270000000001	7.133122185662502
CHEMBL3703936	2.3331000000000013	448.94300000000015	8.931814138253838
CHEMBL1085455	2.1083999999999996	408.87800000000004	6.7447274948966935
P111634689	3.6719000000000017	466.46900000000016	5.508778423760717
P09941268	0.4321000000000001	405.4650000000001	5.55579901113584
P60922793	4.147600000000002	413.27500000000003	5.302160631781637
P155010037	3.392100000000001	375.213	5.4146520889054095
P13588381	5.356100000000004	496.65800000000036	5.787546038959724
CHEMBL1672794	2.162200000000001	437.901	8.804100347590767
CHEMBL2172387	0.9778999999999991	410.4660000000001	8.853871964321762
CHEMBL3703871	2.5774000000000012	430.92800000000017	9.129596094720974
CHEMBL3109017	2.07532	411.49800000000005	8.958607314841775
CHEMBL1085528	1.4341999999999997	422.90900000000005	6.090979145788844
P74036442	4.902020000000005	480.6490000000004	5.941194513324093
P103389858	2.4959	407.4260000000002	5.437588167050272
CHEMBL3654347	2.2510999999999997	478.9690000000002	8.769551078621726
P155641237	2.7997199999999998	510.5760000000003	5.414200990986999
P54364894	2.34912	464.5400000000003	5.432855954804343
CHEMBL1782369	2.2209999999999996	427.47200000000004	8.853871964321762
P111129627	3.290470000000001	460.49400000000026	5.801617869991706
P90190416	2.7744	524.5980000000004	5.475603877896158
P62334355	1.0869200000000006	347.44300000000015	5.390939450069913
CHEMBL1090821	2.4707200000000014	394.92	8.863279432843592
P31436514	2.884100000000001	371.281	5.857923538926715
CHEMBL2172386	1.3050199999999998	400.47100000000006	8.853871964321762
P156214478	5.0123200000000026	542.6569999999999	5.4769041617474326
P58228940	3.1045000000000016	525.6600000000004	5.502932063601495
CHEMBL5921637	1.2382199999999999	428.4810000000002	8.886056647693163
P89351443	3.666220000000001	506.3420000000002	5.665345233116758
CHEMBL4451894	2.4851200000000007	396.8920000000001	8.070581074285707
P96412839	1.0682999999999996	406.0740000000002	5.388170520501626
P17925142	2.9548000000000005	389.86400000000003	5.721475035262983
CHEMBL4765036	0.5267999999999997	400.43100000000004	7.0655015487564325
P155660604	2.2595	531.4360000000001	5.843148098929989
CHEMBL1829084	2.4597200000000012	406.54400000000004	7.054039296422431
CHEMBL3288747	-0.2788	451.8630000000001	5.261377972082057
CHEMBL4113882	2.8323000000000014	507.4210000000002	9.060480747381382
P98077057	2.0639999999999996	397.5260000000001	5.548367052543009
CHEMBL4460389	3.3299000000000025	432.9250000000001	7.619788758288394
P21477972	3.075100000000001	406.4670000000001	5.571379327328061
P61918418	2.1920200000000003	492.35900000000015	5.828273546346769
CHEMBL1163914	2.2003999999999997	474.9810000000001	8.173925197299173
P98407446	-4.4591	499.61500000000024	5.35723879673468
CHEMBL3703802	1.7792999999999997	450.91500000000013	9.080921907623926
CHEMBL4111173	0.83802	418.4420000000001	8.795880017344075
P49733489	2.2004	463.5850000000003	5.301290650557413
CHEMBL1762497	5.071100000000005	478.90200000000016	6.7447274948966935
CHEMBL1213737	0.24879999999999997	337.39700000000005	5
P31832239	3.2737000000000007	421.9390000000001	5.577246058698652
P18017057	3.373820000000002	428.4110000000001	5.474048658751988
CHEMBL4229187	1.6833999999999996	408.853	8.522878745280337
CHEMBL3654891	1.1417999999999993	480.94100000000014	8.7281583934635
P111842678	3.860400000000002	436.9650000000002	5.421934116163908
CHEMBL5957961	3.1622000000000012	568.1320000000001	8
P63426606	2.26872	365.43300000000016	5.334888262924949
CHEMBL4110861	1.68902	420.8890000000002	8.853871964321762
CHEMBL1784281	3.029400000000002	498.0220000000002	8.367542707815275
CHEMBL3703825	1.2168999999999994	422.8610000000001	8.910094888560602
CHEMBL2018084	2.007	386.46900000000005	7.522878745280337
P154182932	2.6337400000000004	418.9100000000001	5.488785298863612
P06364001	0.97378	414.8490000000002	5.853561864714226
P61842606	2.900400000000001	482.3860000000003	5.562407967746038
CHEMBL4472308	2.541720000000001	669.8600000000006	7.130768280269024
CHEMBL4063778	1.7371000000000003	478.9250000000003	8.229147988357855
P141438137	1.46402	374.48500000000024	5.686765708305276
CHEMBL4128089	1.5499999999999998	424.8770000000001	8.987162775294827
P112412747	4.338500000000003	436.58100000000024	5.641874714723351
P05375365	-0.2824	380.40400000000005	5.980883709552927
CHEMBL2160188	0.31119999999999975	408.4510000000001	3.6903698325741012
P122933919	3.8542000000000023	443.5470000000002	5.300075597257523
CHEMBL3703921	2.2580000000000013	446.9270000000002	9.337242168318426
CHEMBL1819199	3.754600000000003	495.0370000000004	9.10902040301031
CHEMBL3109019	1.7422999999999997	431.4600000000001	8.318758762624412
CHEMBL567474	2.6272000000000015	422.88000000000005	8.42021640338319
P92329526	1.0715999999999994	397.15100000000007	5.416461180745648
P12783307	5.455100000000003	494.8310000000001	5.603277721496227
P33991142	2.6754999999999995	380.42900000000014	5.321026624080234
P18229903	3.4326000000000016	475.5240000000002	5.517841304588724
CHEMBL1213936	2.2448	427.95	6.600326278518962
P155964762	1.8529999999999998	388.38600000000025	5.326150022657051
P14448769	3.3394000000000013	438.55300000000017	5.470441326978837
P103428139	1.4102999999999999	431.4990000000001	5.547753425479563
CHEMBL3915296	0.2764199999999997	408.45100000000014	6.153662887870195
P48665099	3.5002200000000014	432.34	5.585193720498987
P59116842	2.03564	454.58000000000027	5.824778199656947
CHEMBL6049093	2.7240200000000017	489.6340000000003	8
CHEMBL3654916	2.5579000000000005	478.96900000000016	8.896196279044043
CHEMBL3703863	2.4646000000000003	438.90400000000017	7.536107011014093
CHEMBL1213739	0.9021999999999997	371.84200000000004	5
P31820856	3.7437000000000022	429.57500000000016	5.4701848033553695
P156224484	4.465700000000003	548.4590000000003	5.904133546521457
P153418059	-1.336	450.5160000000002	5.4816176844546565
P23959202	3.1578000000000017	390.30600000000004	5.701802132890185
P66517743	2.783120000000001	390.3900000000001	5.352128234693767
P19093970	3.3820000000000014	415.54000000000025	5.630969778190847
P13587876	4.321920000000002	454.5770000000002	5.477686204843333
CHEMBL5953142	2.5256200000000013	528.7150000000005	8
CHEMBL2323687	0.6510999999999993	449.50400000000013	5.292429823902063
P25715984	3.9692400000000028	437.61200000000036	5.317584138322641
P30755058	5.030800000000003	492.5550000000001	5.841336019186011
CHEMBL602554	1.316	440.827	6.809668301829708
P73809861	1.9557999999999995	422.53200000000015	5.745935547085662
P30536176	1.8437000000000006	441.35100000000006	5.591929714112815
P148406322	2.8842000000000008	332.153	5.478992747591396
P09807839	2.3648	453.47600000000017	5.762205006726077
P24996885	4.640900000000003	442.5190000000001	5.57170318601712
P72910667	2.4141999999999992	357.2290000000001	5.30460589170889
CHEMBL5767098	2.0732200000000005	461.58000000000027	8
P18947387	2.9753000000000016	451.5080000000002	5.317043073698792
P111634516	3.0840000000000023	479.54000000000013	5.8230410194130915
CHEMBL2018086	1.2839999999999994	383.444	5.200659450546418
CHEMBL2323695	0.2603200000000046	631.7710000000006	6.430626090384954
P21440248	5.5665400000000025	445.9970000000001	5.425390058659813
P154463648	3.7697900000000013	404.49200000000025	5.4148778136931845
P75843573	4.512600000000003	394.4340000000001	5.782252926737207
P96955835	1.3656999999999997	469.58900000000017	5.619607839942972
P59614079	4.206340000000003	426.53800000000024	5.402633949733972
P48808655	2.2612999999999994	440.5250000000004	5.434506370131138
CHEMBL5747181	2.704820000000001	573.7560000000005	8
P79107045	3.2764000000000015	444.9490000000002	5.396098168268328
P154795647	3.7075000000000014	408.09700000000004	5.420788219768501
P58232597	0.7342000000000003	446.51400000000007	5.492279023314387
P60904404	3.858740000000002	429.4020000000001	5.6637404479858064
P112553594	4.013620000000002	430.5560000000002	5.4061603389187285
P14088199	2.1286999999999994	373.27599999999995	5.747875447494356
P60286860	3.7021000000000015	460.61900000000037	5.95506845385084
CHEMBL1642516	3.4350000000000027	457.8820000000002	8.019996628416253
CHEMBL1213858	1.5736999999999997	444.3470000000001	6.104577453960592
CHEMBL503496	4.857000000000007	849.3770000000004	6.431798275933005
CHEMBL3639552	1.9273000000000002	478.9250000000003	8.173925197299173
P33376656	4.165820000000002	477.46400000000017	5.674689628288939
P72914270	0.32880000000000026	378.44800000000004	5.3945872018469485
P112602427	2.8899999999999997	460.4940000000002	5.792365632611038
P09308006	3.487300000000001	457.93900000000014	5.596022036330646
P14767446	4.019700000000002	420.3070000000001	5.351347304868777
P59108921	3.0255	425.4400000000002	5.636952405478906
P122523598	3.1111200000000014	353.5130000000001	5.3375254962496905
P112697499	3.3255000000000017	487.39400000000023	5.442372511573174
P59649312	1.6338000000000001	460.5350000000001	5.422623108082986
P73572927	1.8010999999999995	391.4490000000002	5.878440155812499
CHEMBL1779343	4.5016400000000045	416.52500000000015	8.096910013008056
P21874652	3.932120000000001	482.4250000000003	5.648010544564368
CHEMBL1097907	7.444200000000013	728.7060000000004	4.6020599913279625
P29044366	1.7276800000000003	462.42800000000017	5.52360317327467
P90012028	1.2156199999999997	353.4730000000001	5.3476569449372855
P31465199	3.901600000000002	521.6940000000004	5.352910571283445
CHEMBL1762498	4.705700000000004	445.35000000000014	7.3979400086720375
P98268961	-2.3447	465.61800000000045	5.486649201194043
CHEMBL5799985	2.4182	481.99800000000033	8
P12898924	3.9659000000000013	504.78300000000013	5.657379957446652
CHEMBL2110731	0.9965999999999999	386.444	8.537602002101044
P153210376	0.5470000000000004	369.137	5.408378961786681
P14728420	2.702400000000001	456.5020000000001	5.378719832449585
P59918372	2.562100000000001	359.4370000000001	5.5161275457773264
CHEMBL5843564	1.2149999999999994	446.5210000000002	5.591929714112815
CHEMBL1243239	1.2951999999999995	446.88700000000006	7.494850021680094
P17740512	2.6906999999999996	464.30100000000016	5.670602120638957
P17973133	3.9155000000000015	420.41600000000005	5.383314479104488
P153765050	1.4157999999999997	323.418	5.435926021022853
P47271115	1.4586000000000001	417.4870000000002	5.65816994307949
P155132404	1.9187999999999998	429.3490000000003	5.416914633652312
P83401163	2.3181400000000005	372.45000000000016	5.400444409014019
P61916635	1.7379399999999992	427.4900000000001	5.3743789185750925
P23660095	2.8297000000000008	473.62000000000023	5.895171596346344
CHEMBL5909246	1.8215	622.1840000000004	8
P40087309	2.3228	488.61000000000035	5.531800413927387
P14768220	3.6145000000000014	449.24800000000016	5.346690987061521
P111201926	-0.72958	482.5330000000003	5.361211332842601
CHEMBL4794246	1.7157999999999995	438.42300000000006	7.761953896871205
P18175771	0.8203999999999996	505.39000000000027	5.5121548798885645
P19072748	3.9952000000000023	376.44100000000003	5.869988050328096
CHEMBL4097849	2.5007000000000006	462.9260000000003	8.356547323513812
P87777026	1.7223000000000002	484.60100000000045	5.785421046429501
CHEMBL3703905	2.6481000000000017	460.95400000000024	9.05551732784983
P94340219	2.759900000000001	395.20000000000005	5.618163200001657
CHEMBL592667	3.2765000000000026	525.4540000000002	5
P134289322	2.2818000000000005	343.2460000000002	5.975104039892515
P154278826	1.5825999999999998	362.14600000000013	5.299555898972248
CHEMBL4286329	0.41891999999999957	518.6070000000002	8.397940008672037
P153566126	2.631120000000001	417.45600000000013	5.778064400171995
P29114987	4.725420000000003	440.5650000000002	5.300422408601091
P15398194	3.397100000000002	449.59800000000035	5.605723473232179
P86059415	5.587900000000003	451.34500000000014	5.362210170637771
CHEMBL3654932	2.496800000000001	432.9440000000002	9.200659450546418
CHEMBL5856190	1.8375199999999983	563.7130000000001	7.301029995663981
CHEMBL601510	2.025700000000001	454.957	8.454692883534175
CHEMBL4294285	1.6841999999999995	448.51600000000013	8.585026652029182
CHEMBL2430321	1.1618999999999995	398.45900000000006	7.161150909262744
P14356457	2.55	440.5930000000002	5.680893940690224
P31083440	3.3258	514.4200000000002	5.406603157699793
CHEMBL2172379	0.1397999999999997	374.389	7.52432881167557
CHEMBL4112401	2.9438000000000017	482.98200000000026	9.148741651280925
CHEMBL565391	1.5351199999999996	424.8520000000001	7
P54327861	3.1943400000000013	411.57100000000025	5.340939927759062
P29856412	6.5418000000000065	471.67400000000055	5.691862621361961
CHEMBL590530	2.2119999999999997	454.5230000000002	4.107905397309519
P29248347	1.93692	444.5370000000002	5.511872503752541
P85891594	2.881400000000002	397.4500000000002	5.498529927899588
CHEMBL5924451	1.694419999999999	505.67700000000013	8
P04611151	2.768500000000004	497.6150000000002	5.609948503541013
CHEMBL4791676	0.07211999999999946	378.425	5.403402904373539
CHEMBL6004474	2.2989200000000003	532.7030000000004	8
P120075939	1.4203999999999997	358.221	5.685500772026848
P154489892	2.807800000000001	417.26300000000015	5.608888386297197
[truncated: 427 more rows]

## Sheet: split2_train
molecule_chembl_id	AlogP	Molecular Weight	pIC50
P59727484	-2.88802	412.4710000000002	5.441171475182989
CHEMBL3648655	-6.0131	540.4130000000004	8.619788758288394
CHEMBL4287309	-1.63628	550.6050000000004	8.154901959985743
CHEMBL4787524	1.1582199999999996	450.5320000000001	7.179798540514359
P111236633	1.2601999999999995	447.8640000000002	5.538051504796238
CHEMBL590772	3.865700000000003	502.6110000000003	4
P111141184	3.503400000000001	373.38800000000015	5.353106375832255
CHEMBL4115585	1.2281199999999997	432.46900000000016	8.795880017344075
P52333002	-0.4901	426.4620000000003	5.308299791709839
P30997234	2.7874000000000008	462.4400000000001	5.357436562895613
P90485110	3.905160000000003	452.33700000000016	5.327440372236724
P61916661	4.227120000000002	465.3110000000002	5.587539452570039
CHEMBL6043251	2.2373000000000003	454.9280000000001	7.301029995663981
P29398063	5.0611200000000025	451.206	5.355856949490081
CHEMBL4291795	1.1811999999999991	448.44300000000015	8.522878745280337
P59649312	1.6338000000000001	460.5350000000001	5.422623108082986
CHEMBL1778795	2.6777	442.5520000000003	7.001304841688344
P156214526	4.620700000000002	603.653	5.671009144550571
CHEMBL3288754	1.6226999999999998	504.9670000000002	6.605548319173784
P111847639	3.686600000000002	374.3910000000001	5.3554629422215925
P55218766	4.032100000000002	434.15300000000013	5.742561433140186
CHEMBL3703878	2.3994000000000013	474.8590000000002	8.903089986991944
P21605851	1.5994999999999997	411.4860000000001	5.307946634965919
CHEMBL4285963	2.803020000000001	548.6580000000004	7.634512015109101
P22869174	2.172200000000001	469.30600000000015	5.638461028730721
P12552115	1.3969999999999996	415.4900000000001	5.471468939364589
P112548503	1.6902	420.41300000000024	5.339798798619318
CHEMBL2172385	1.1561000000000001	404.4840000000001	8.443697499232712
P44939812	2.0636999999999994	390.55300000000017	5.985059650207063
P54570587	2.8443000000000005	436.65799999999996	5.31506491735911
P90777623	3.3855000000000013	545.6970000000002	5.465846925814938
CHEMBL3660002	4.943900000000005	705.2070000000001	6.482804102050026
P05556487	2.1041	439.3090000000002	5.809948582240794
P09512120	2.4467000000000008	369.22	5.681727919788373
P123137226	3.8474000000000013	352.48199999999997	5.384365531122584
CHEMBL589300	2.512400000000001	499.97600000000006	7.088309841246139
P37344767	3.2714000000000008	483.38800000000003	5.3729415359990105
CHEMBL5767098	2.0732200000000005	461.58000000000027	8
P55433599	3.9479400000000027	389.34000000000003	5.371304617285976
P89631661	5.5730800000000045	507.3640000000002	5.777023550106609
P14325782	1.6650999999999991	478.5710000000005	5.835349784065703
CHEMBL6063351	2.361920000000001	544.7140000000005	8
CHEMBL447975	4.934000000000006	912.4360000000003	7.259637310505756
P52060884	3.3988000000000014	443.5030000000001	5.530914700876879
CHEMBL4109638	2.4316	478.9500000000002	8.657577319177793
P54701326	3.756520000000001	380.4770000000001	5.568797115443483
CHEMBL1779218	4.894820000000002	492.3100000000002	8
CHEMBL1830872	2.2960000000000007	428.93400000000014	7.187086643357144
CHEMBL2172494	1.3115999999999999	398.45500000000004	8.795880017344075
P137416424	0.5137999999999998	336.215	5.416008200801683
CHEMBL3648654	3.646300000000003	564.5680000000004	6
P14509436	2.36892	465.55300000000017	5.707965564005264
CHEMBL2018089	0.6789999999999996	384.432	4
P154795647	3.7075000000000014	408.09700000000004	5.420788219768501
P48932455	3.1232000000000015	413.5240000000001	5.780677491580663
P138628548	2.00272	349.185	5.31596296251348
CHEMBL3703848	2.545100000000001	438.92900000000026	9.201349354554731
CHEMBL1784425	3.3333000000000035	524.0600000000003	7.790484985457369
P61937559	3.9967000000000015	452.8240000000001	5.798876102792621
CHEMBL1779336	4.798500000000002	550.8030000000003	8.154901959985743
P17475674	5.026720000000003	454.5020000000001	5.654626269440912
P86368903	4.112400000000004	403.4860000000001	5.397831448621003
CHEMBL1784429	2.7698000000000023	471.9590000000001	8.411168274405792
CHEMBL1784423	2.1230000000000016	483.9950000000002	8.651695136951838
P99231447	2.4965	403.229	5.366632554882993
P126536754	4.709160000000003	481.5990000000002	5.319936572518052
CHEMBL3703831	2.4840000000000013	436.9570000000001	8.474955192963154
P122523598	3.1111200000000014	353.5130000000001	5.3375254962496905
CHEMBL3703919	2.4111	452.90600000000023	8.835647144215564
P37207851	3.0301800000000014	468.55800000000016	5.695724949522872
P22873316	2.7336	370.3860000000001	5.473014931440004
P12694940	2.0654	461.3060000000001	5.429807438904274
P14088199	2.1286999999999994	373.27599999999995	5.747875447494356
P19069138	3.5627000000000004	442.8840000000001	5.419189027339054
CHEMBL585484	2.139700000000001	471.3330000000002	6
CHEMBL3703860	1.7792999999999997	450.9150000000002	9.034798298974088
CHEMBL6013432	2.0849199999999986	519.6600000000001	8
P54244014	3.615400000000002	503.6400000000004	5.9503943874050265
P154648361	2.6960000000000015	379.2950000000001	5.3438059378208145
P154907917	5.704700000000007	416.64600000000036	5.553618187777558
CHEMBL5754933	3.6774000000000027	540.0780000000004	8
P111217043	3.495800000000002	481.3060000000001	5.504316932383085
CHEMBL206430	2.0906	435.476	6.533132379645891
CHEMBL76174	0.7603999999999993	432.395	6.1979107421182675
CHEMBL5432424	2.2215000000000003	440.94500000000016	8.585026652029182
CHEMBL2159098	-0.0964	420.34000000000003	5.554395796726403
P86222860	1.3349000000000009	461.58800000000025	5.3875340360468575
CHEMBL590041	2.916700000000001	491.0090000000001	7.603800652904264
CHEMBL5897618	2.9157200000000016	542.7420000000005	8
CHEMBL1642522	2.2145000000000006	499.9940000000002	5.838631997765025
P36847100	5.183740000000004	482.6560000000001	5.41016205685254
CHEMBL3654345	2.7419000000000016	541.0120000000004	7.910094888560602
CHEMBL3679705	2.057	454.5040000000001	7.051098239029786
CHEMBL1243239	1.2951999999999995	446.88700000000006	7.494850021680094
P114179550	1.7680999999999998	363.4210000000001	5.429340329978466
CHEMBL2159432	0.17427999999999966	403.43500000000006	4.182434630440219
P47778148	4.173000000000003	425.43500000000006	5.361410916707283
P17691497	2.0408	471.4570000000003	5.303032359255977
CHEMBL3288756	1.6226999999999998	504.9670000000002	7.627087997029894
P61918418	2.1920200000000003	492.35900000000015	5.828273546346769
P20890534	4.068500000000002	452.56100000000015	5.42354346759438
P101816599	5.100500000000004	447.56000000000023	5.5045944368538064
CHEMBL1090560	1.9247999999999998	450.5530000000001	7.966576244513051
CHEMBL590514	1.6676199999999992	463.94300000000004	7.011441043121384
P111271362	4.299100000000002	599.6430000000003	5.36441573368877
CHEMBL6021524	2.5419200000000006	426.5530000000002	8.73754891026957
P89732940	1.6725	427.11800000000017	5.329290404776203
P59776424	1.2506	396.4940000000002	5.353890478021152
P146303213	2.5025199999999996	310.199	5.363411816270157
P61785897	3.9598000000000013	346.31600000000003	5.4279420100736955
CHEMBL6013311	2.9546200000000016	639.8590000000002	8
P19591009	2.834880000000001	462.89300000000014	5.443576878628715
P48714874	2.3499999999999996	366.446	5.698752911363789
CHEMBL1830870	1.9058999999999995	414.9070000000001	7.460923901207224
CHEMBL5397667	1.9904999999999995	482.98200000000026	8.698970004336019
CHEMBL1672776	3.0250000000000017	456.0040000000002	8.301029995663981
CHEMBL4228716	1.2079199999999999	400.47100000000006	9
P156214346	3.3667000000000025	634.7630000000003	5.3814289718798705
CHEMBL569434	2.4560000000000004	408.8780000000002	7.853871964321762
P25297540	1.6226999999999996	464.5940000000003	5.69486368105636
P153814656	3.689000000000002	432.29900000000004	5.490125714995281
CHEMBL1830355	3.3748000000000045	470.97100000000006	7.039529222465701
CHEMBL1830345	1.532399999999999	444.93300000000016	6.939302159646388
CHEMBL5921637	1.2382199999999999	428.4810000000002	8.886056647693163
P155750888	3.857800000000002	439.49300000000017	5.44189169836945
CHEMBL1290047	2.3753000000000006	410.92300000000006	7.97061622231479
CHEMBL1784284	3.1070000000000024	509.9830000000001	8.122053048370812
P13656811	2.902700000000001	465.5720000000003	5.313095730431822
CHEMBL3654344	1.8105999999999995	482.9320000000002	8.455931955649724
P17589866	3.206900000000002	440.5500000000003	5.584192272364457
CHEMBL6036446	2.1114	439.96100000000024	8
CHEMBL1213859	2.3088	472.4010000000001	5.627087997029894
CHEMBL3654894	0.8800999999999992	452.8870000000002	8.448550002027124
CHEMBL1779338	3.8907000000000034	463.2810000000002	8.301029995663981
CHEMBL3953991	2.5373000000000014	508.95100000000036	7.338187314462739
CHEMBL5926397	1.5885199999999997	418.51100000000014	7.050609993355087
P150017833	4.5357800000000035	492.62600000000026	5.890421453095613
CHEMBL2159090	2.0557000000000003	498.57600000000014	4.189095719331299
P10408485	4.094980000000003	391.4960000000001	5.316322701181308
P82231752	2.475599999999999	417.53100000000023	5.505149978319906
CHEMBL2159110	0.4416999999999996	396.415	5.382999658879101
P57959010	3.208400000000002	531.5970000000004	5.864867348623225
P20150126	2.5699000000000005	389.38700000000006	5.552686891176432
CHEMBL1672793	4.236200000000007	524.0380000000001	8.031050319018657
CHEMBL4110395	2.9713000000000025	462.9950000000002	9.173925197299173
CHEMBL1779217	5.178300000000003	506.6990000000002	8.522878745280337
P54391519	3.7104200000000027	468.50600000000014	5.753255290276159
P112386489	0.12290000000000079	431.5170000000001	5.450138811528057
P70259895	3.001920000000001	451.4830000000001	5.300595918184663
CHEMBL1784410	2.7698000000000023	471.9590000000001	8.67366413907125
CHEMBL1819484	1.1196999999999997	344.40700000000004	6.161150909262744
P155974391	2.501500000000001	370.4280000000001	5.403512866263456
P155479719	5.246100000000005	555.7220000000002	5.469672210221914
CHEMBL3654925	2.0784	458.5510000000003	8.2518119729938
P31198162	0.7983999999999991	447.2290000000001	5.865504144165326
P15468192	2.823240000000002	457.55200000000025	5.367036831832739
CHEMBL2159095	1.7769999999999997	510.46500000000015	5.245651664288981
P105636009	1.8964999999999999	354.4100000000001	5.335640125448859
P96938657	3.079720000000001	455.1970000000001	5.763210900590707
P119549261	2.3677800000000007	346.387	5.433091344773197
P59948195	1.9336000000000002	436.5350000000002	5.803823814960027
P86144686	4.454900000000004	437.90800000000013	5.349401101827343
P130315218	2.5032000000000005	458.58500000000026	5.910448117113546
CHEMBL3648652	4.0480000000000045	564.6310000000005	6.246416941107094
CHEMBL3288746	0.7313999999999998	489.83400000000006	6.598599459218456
CHEMBL3703867	2.5537000000000005	468.9550000000003	9.258848401148216
P155515106	5.012000000000005	601.8160000000001	5.324863495532006
P08970082	3.554400000000001	327.192	5.403952992454561
CHEMBL5874990	3.809020000000003	559.7690000000001	8
P48711324	2.729400000000001	425.45700000000016	5.332266947466732
CHEMBL566413	1.6163999999999996	419.9050000000001	7
P111382922	1.3875999999999988	379.37200000000007	5.553307533628473
P14165133	3.8373000000000035	469.58800000000025	5.481881052856847
P06302897	1.9008000000000005	358.34500000000014	5.678815972697686
P20673851	4.041520000000004	507.6780000000002	5.3570411205902095
CHEMBL3703856	1.3834999999999995	386.4440000000001	7.250263684430939
CHEMBL3288751	-0.1483	439.82700000000006	5.482012796974922
CHEMBL1784416	1.5332999999999988	497.9530000000001	8.821023052706831
CHEMBL5924679	0.7665199999999996	578.7280000000002	8
CHEMBL1213857	1.3197199999999998	430.32000000000005	5.978810700930062
CHEMBL3288745	0.02101999999999976	435.8640000000001	6.958607314841775
P131254472	3.364200000000002	414.16300000000007	5.5215778122599195
P111863530	5.188000000000004	468.5570000000003	5.5241835869686815
CHEMBL3703834	1.8877000000000002	424.90200000000004	8.435333935747911
CHEMBL1807547	2.0887000000000007	390.86300000000006	8.356547323513812
P88009704	0.1639000000000007	376.4290000000001	5.374790474618119
P13635701	4.931700000000002	447.5600000000001	5.363813104801276
P112477313	2.7209000000000003	393.4910000000001	5.345534666479854
P93286597	1.7516200000000004	353.47	5.577902836868289
CHEMBL3703935	1.2522799999999998	431.8720000000002	8.217527375833713
CHEMBL2018091	2.0155999999999996	416.4950000000001	7.886056647693163
P82234937	2.8657000000000004	431.5580000000003	5.330404218975687
P96531833	1.4412999999999996	325.18199999999996	5.5892227666227905
P111540014	3.996900000000002	439.5810000000003	5.545307550760523
P24395171	3.6973400000000014	378.2950000000002	5.461551948289783
P37258334	3.4387000000000016	472.5730000000002	5.351737594251955
P60922793	4.147600000000002	413.27500000000003	5.302160631781637
CHEMBL1779215	5.783300000000003	505.7110000000001	7.638272163982407
P134213204	2.3187999999999995	409.2650000000001	5.386263858738129
P87777026	1.7223000000000002	484.60100000000045	5.785421046429501
P21457298	5.206720000000003	504.4310000000002	5.374996398985137
P14725612	2.4170999999999996	521.5950000000004	5.729321163855293
CHEMBL4248660	1.8129999999999993	497.9280000000002	6.735418270761922
CHEMBL3703855	2.2507000000000006	454.9280000000001	9.342944147142896
P61914102	3.3951400000000005	434.3230000000001	5.382056565171027
CHEMBL4113334	3.2712000000000017	450.9840000000002	9.301029995663981
P61939857	2.7625200000000003	399.4720000000002	5.610302451793614
P60037406	1.6754999999999998	383.49900000000014	5.579879151914297
P34158888	3.9445200000000025	452.53600000000023	5.416687848016922
P25134449	2.7479000000000013	489.55700000000024	5.408601448718751
P58228940	3.1045000000000016	525.6600000000004	5.502932063601495
P110966136	1.2335	463.3320000000003	5.655018586072742
CHEMBL3654897	1.5906999999999998	461.9420000000002	8.45717457304082
P22393309	3.0105000000000004	472.38600000000014	5.377682339166156
P04708529	2.9611000000000027	685.8660000000001	5.65033401590337
P111638882	5.426740000000004	444.5100000000001	5.324130044681043
P56281664	2.9616000000000007	400.03000000000003	5.471983658810799
P112412747	4.338500000000003	436.58100000000024	5.641874714723351
P09648855	4.577300000000002	490.61000000000024	5.434742656579786
CHEMBL503375	2.618900000000001	258.27299999999997	4.8326826652518236
CHEMBL6000218	1.6283199999999993	442.5080000000002	8.522878745280337
P141438394	1.2171000000000003	366.4870000000002	5.766242637034489
CHEMBL3679695	1.3107999999999993	414.483	5.847711655616943
P83401163	2.3181400000000005	372.45000000000016	5.400444409014019
CHEMBL566940	3.433200000000002	410.8690000000002	6.221848749616356
P15510309	5.575740000000006	522.6960000000003	5.50155
CHEMBL1672778	2.0256000000000003	413.92300000000006	7.289036881004725
P18484678	2.8275200000000007	491.161	5.6742791419805885
P13189175	4.690990000000005	510.5930000000002	5.389659288547843
P115157149	2.0225	360.50200000000024	5.6495581434649385
CHEMBL1672794	2.162200000000001	437.901	8.804100347590767
P68601888	3.7684000000000006	371.4000000000001	5.502103257086779
CHEMBL3288750	0.36599999999999927	456.2820000000001	5.045757490560675
P96018278	3.530000000000001	488.36300000000006	5.317403708539446
CHEMBL4114272	2.5419200000000006	426.5530000000002	9.229147988357855
P09513739	4.2417000000000025	496.3860000000001	5.726073219899474
CHEMBL5838329	5.461240000000009	1002.3500000000004	8
CHEMBL4060670	2.852720000000001	530.7310000000004	8.443697499232712
P59080936	1.5578999999999994	444.51600000000025	5.3125602254541056
P106113779	1.7510399999999995	392.4150000000001	5.37685412536206
P61935650	3.307800000000001	395.4260000000001	5.325598187154719
CHEMBL3288738	0.3659999999999995	456.2820000000001	7.096910013008056
CHEMBL4439673	3.0204200000000028	683.8870000000005	6.492144128304169
P26901808	2.439800000000001	570.1940000000003	5.442132038431978
P17260689	4.160420000000002	499.6140000000004	5.333950261519484
CHEMBL590277	1.6676199999999992	463.94300000000004	6.195179321278838
P117819070	2.0942999999999996	357.4350000000002	5.754734160542538
CHEMBL576252	3.485200000000003	392.8790000000001	4.522878745280337
CHEMBL1642520	3.532900000000003	467.9960000000002	7.730487055782084
CHEMBL4228878	1.4738999999999995	412.4820000000001	8.221848749616356
CHEMBL3703896	2.881100000000002	481.0100000000001	8.987162775294827
CHEMBL381695	1.530499999999999	443.49600000000004	6.694648630553377
CHEMBL4565083	2.3941200000000014	390.5010000000001	8.346787486224656
CHEMBL6042433	2.2161200000000005	512.6720000000004	8
P54570411	2.4910999999999994	436.29600000000016	5.402195157595707
P111129627	3.290470000000001	460.49400000000026	5.801617869991706
P29936235	3.9463000000000026	481.3590000000001	5.835944708106548
P37346397	2.027499999999999	470.4890000000002	5.544089759617257
CHEMBL1808386	2.0270999999999995	464.9420000000002	8.221848749616356
CHEMBL2397446	2.0997	422.47700000000015	4.920818753952375
P61981330	3.6479200000000027	413.54700000000025	5.761201437286083
P121661895	1.7689999999999995	445.4260000000002	5.829444941478791
P52434013	2.9914200000000006	370.272	5.346305204684918
P154465137	4.723990000000003	436.9150000000001	5.702239488900866
P49999794	3.986600000000001	420.46600000000007	5.658961368322477
P112459395	1.5600999999999996	384.3960000000001	5.624702261782661
CHEMBL1830869	1.5157999999999996	400.88000000000005	7.062983892535186
CHEMBL2018084	2.007	386.46900000000005	7.522878745280337
CHEMBL3654928	2.702000000000002	490.9800000000002	8.795880017344075
P36303858	3.1450000000000014	467.64200000000034	5.552376902239714
CHEMBL4591009	2.2903000000000016	667.8440000000005	7.769551078621726
P70227762	3.1657	391.8360000000001	5.40197592766581
CHEMBL5767925	1.5779199999999995	532.6590000000004	8
P13599629	4.4798000000000044	476.6640000000002	5.458046525541763
CHEMBL5876308	2.9119200000000007	558.7410000000006	8
CHEMBL4790263	-0.31798	364.398	5.276544327964814
CHEMBL3703836	1.6880999999999993	420.845	9.103473782510445
P123700506	0.5067000000000055	689.8229999999998	5.516698047641833
CHEMBL584689	1.1356999999999997	404.434	8.065501548756432
P85178459	1.9867999999999997	329.22299999999996	5.629486910401408
CHEMBL2323688	1.0411999999999992	463.5310000000002	5.400116927926312
P99417863	3.643200000000002	485.4180000000001	5.626904012921273
P05248846	5.354920000000002	412.31200000000007	5.970210529168145
CHEMBL1672800	1.0788999999999997	443.9050000000001	7.298432014944073
P67095760	4.574300000000002	462.5560000000003	5.567511744229494
CHEMBL2414621	2.285720000000001	433.551	8.619788758288394
P14746065	3.1602000000000015	406.5290000000003	5.5320960534772
P81873633	2.5321999999999996	373.4520000000001	5.406824736521897
P27195425	1.4045999999999998	479.9440000000002	5.392652223231587
CHEMBL1077231	2.4835000000000003	378.85200000000003	7.6777807052660805
CHEMBL1642510	2.5507	451.9280000000001	7.8696662315049934
P155609945	2.347200000000001	484.31500000000005	5.466863711721361
P54355975	3.6108200000000035	490.6220000000003	5.523893283159809
CHEMBL3654930	2.311900000000001	476.95300000000015	8.549750891680638
P37520863	2.842900000000001	404.49200000000013	5.727462222624762
P31253801	2.7568400000000013	522.7100000000003	5.599116784451637
P96847061	-2.1401	413.47900000000027	5.675511766692344
P87091317	1.68352	459.55300000000017	5.393081474051709
CHEMBL2430320	1.1618999999999995	398.4590000000001	5.959397659885927
CHEMBL1097908	7.981400000000002	726.6900000000003	4.7447274948966935
P05376333	3.613000000000002	587.6770000000004	5.424465781680135
CHEMBL5781957	2.168219999999999	491.65000000000015	8
P12898924	3.9659000000000013	504.78300000000013	5.657379957446652
CHEMBL1082502	0.8358999999999999	435.9080000000002	5.982966660701219
P142957300	2.4807000000000006	442.1730000000001	5.474307475494989
CHEMBL3703901	2.8925000000000014	462.97000000000014	8.744727494896694
P12468798	4.1449000000000025	405.47900000000016	5.786482243003695
P52465931	2.6265	412.4370000000001	5.385841290490825
CHEMBL1092273	1.9076	390.50100000000003	7.133122185662502
CHEMBL3703791	1.5980199999999998	414.49800000000016	8.928117992693874
P29856412	6.5418000000000065	471.67400000000055	5.691862621361961
P60353241	4.910390000000001	425.8970000000002	5.402853512166304
CHEMBL3660003	1.1235999999999997	490.9400000000001	7.943095148663527
CHEMBL3125318	1.8443999999999998	409.88410177800006	8.537602002101044
P19785355	2.6400200000000016	451.5480000000002	5.349789645339641
P154464992	4.851590000000003	372.46900000000005	5.439017944413765
P155983274	2.771000000000001	380.32600000000014	5.604324214730064
CHEMBL4107297	2.6230000000000007	460.9540000000001	8.602059991327963
CHEMBL1830874	1.5191999999999997	424.90200000000004	6.954677021213342
P56755883	3.5009000000000015	419.56900000000024	5.456304367690755
CHEMBL1807540	0.8167999999999993	424.87700000000007	6.368556230986828
P79758307	4.094600000000003	426.52000000000015	5.340749531227339
CHEMBL2323687	0.6510999999999993	449.50400000000013	5.292429823902063
P21506164	4.249620000000003	492.98800000000017	5.673869043289206
CHEMBL590751	1.5572	438.889	7.752026733638194
CHEMBL1289831	2.9134000000000015	430.8880000000001	7.434152181326482
P13585984	2.3558000000000003	337.37600000000003	5.739213331345024
CHEMBL1779205	4.830300000000004	514.3350000000002	7.443697499232713
P26305172	3.160420000000002	384.3790000000002	5.46432619657425
CHEMBL4756382	1.6449999999999994	450.4590000000001	8.366531544420413
CHEMBL4514344	2.6325000000000025	681.8710000000005	7.585026652029182
P14474193	3.465600000000001	466.54400000000015	5.606424796730413
CHEMBL2397451	2.0362000000000005	398.43	7.853871964321762
P126204832	1.2295	389.8860000000001	5.449404792510672
P96678477	2.465299999999999	499.65500000000037	5.844360366240224
CHEMBL2048497	1.1395	432.5130000000001	8
CHEMBL383463	2.7435000000000005	479.504	6.739928612014925
CHEMBL3703794	2.1678	464.9420000000001	8.892790030352131
P48908846	2.6519000000000013	373.47800000000024	5.659357622439295
CHEMBL2159096	0.19800000000000006	404.341	6.465973893943865
P96543782	5.074620000000003	491.36800000000017	5.309006967900131
P89338050	2.7595	461.34500000000014	5.318125877871353
P112412661	2.8781000000000008	426.54200000000014	5.537152964168326
P154191893	0.4079000000000019	356.51400000000007	5.524474084960719
P15485372	4.169000000000003	469.58800000000036	5.372736583431779
P111789155	2.7556000000000003	424.54500000000024	5.36021478701318
CHEMBL603167	1.9642000000000004	448.928	7.779891911959945
P61210482	4.2780000000000005	414.0830000000001	5.752763450493236
CHEMBL589305	1.454299999999999	394.851	9
CHEMBL4113914	1.3918199999999996	416.47000000000014	8.958607314841775
P86850235	1.5072199999999993	351.43	5.879755204453635
CHEMBL4126863	1.7137	408.8780000000001	9.200659450546418
CHEMBL1289280	2.9134000000000015	430.8880000000001	6.609064892896621
CHEMBL3648651	3.723000000000003	568.6630000000005	6.844663962534939
CHEMBL591950	0.7541999999999995	450.904	6.721246399047171
P86428072	3.0214000000000016	423.4600000000002	5.3263341237542985
CHEMBL4228359	1.4619	414.49800000000005	9
CHEMBL4437509	2.856220000000001	585.7380000000005	7.161150909262744
P61979565	3.3115200000000016	405.2520000000001	5.474825572164728
P54300427	3.0656000000000017	398.45900000000006	5.629116983222394
P66133835	2.5353000000000003	479.5810000000003	5.404614019190858
P48705521	2.9701000000000004	386.4270000000001	5.803271277376713
P154698912	0.6265999999999997	447.3140000000002	5.425621435586917
P61326530	4.039620000000001	439.47500000000014	5.757707095017069
CHEMBL1762488	5.188100000000004	482.9150000000001	6.6020599913279625
CHEMBL3109020	1.9059999999999993	415.46100000000007	8.2839966563652
CHEMBL3288742	-0.1483	439.82700000000006	6.653647025549361
P37856878	0.34310000000000196	416.5030000000002	5.4162346317150005
P153488615	2.8089000000000004	410.51800000000026	5.323214969580794
CHEMBL3950588	0.0500199999999999	378.425	6.721246399047171
P21335005	2.9574000000000007	430.30200000000013	5.91829272990265
P17676309	3.9586200000000025	435.55300000000017	5.837734385701978
P55033797	1.6874999999999993	402.2170000000001	5.423313194799005
P89646840	1.7591999999999994	316.5400000000001	5.656985502849232
P13700515	2.7967999999999993	434.4960000000001	5.726998727936262
P155848097	3.5874000000000015	397.4310000000001	5.5268050907950625
P152357198	5.514980000000005	504.61500000000024	5.62616885492617
P17354989	3.4620000000000015	458.3960000000001	5.875169850586141
CHEMBL5917067	3.420920000000003	557.7090000000005	8
P155656644	4.455600000000001	656.1680000000002	5.493630282904496
CHEMBL2110731	0.9965999999999999	386.444	8.537602002101044
P153210356	0.5991199999999994	394.06300000000005	5.7256112044496215
P14672831	2.8044000000000002	465.5220000000001	5.793984123236656
P30421617	3.766000000000002	435.50500000000017	5.635824367229381
P96412839	1.0682999999999996	406.0740000000002	5.388170520501626
CHEMBL6049865	4.0934200000000045	487.70600000000036	8
P81862086	1.9204199999999998	253.103	5.697020063251751
P92279948	2.7601000000000004	443.3780000000001	5.896538377905295
P111235588	1.8517999999999997	393.4030000000001	5.445995678988097
CHEMBL3912766	0.2066	434.3670000000001	6.3819519032879075
CHEMBL1642729	1.8565999999999998	489.94100000000026	7.161780778092374
P48855559	4.661200000000002	405.27700000000016	5.974284616098659
P139974217	1.9897200000000002	444.43500000000006	5.826522356547005
CHEMBL585092	1.7947199999999994	450.9150000000002	6
CHEMBL1091811	2.07122	384.4720000000002	8.468521082957745
P60780749	3.7104000000000017	397.43400000000014	5.495801081460555
P130092212	-0.2001	382.4630000000002	5.438540828758084
P12898903	3.965900000000002	504.78300000000013	5.354479485094126
P61282441	2.3204200000000004	479.53700000000026	5.563996464330104
P14063640	4.755400000000003	490.5600000000001	5.6850799440075805
P18540493	3.064400000000001	456.4990000000001	5.595337299126277
P54601003	3.4489400000000012	355.257	5.484258583330635
P61912778	3.2095400000000005	406.23100000000017	5.90622821850127
P111797451	3.266400000000001	408.23100000000017	5.6343248595440825
P06954075	5.790020000000003	502.82100000000014	5.775466937393914
CHEMBL2430321	1.1618999999999995	398.45900000000006	7.161150909262744
P112477448	3.553600000000002	443.5510000000003	5.724688645458189
CHEMBL3703828	1.1743999999999992	408.83400000000006	8.588380294036769
P97337258	0.8235000000000015	533.7180000000004	5.49254893909803
P21703972	1.8897199999999998	394.4310000000002	5.385208208043583
CHEMBL3288743	0.7313999999999998	489.83400000000006	6.1180450286604
CHEMBL3703936	2.3331000000000013	448.94300000000015	8.931814138253838
P19680706	4.621300000000003	455.5390000000002	5.465593100862123
P36846955	4.684400000000005	476.69300000000044	5.662940273679475
CHEMBL1819490	1.7626999999999993	370.445	7.5376020021010435
P61789415	3.7791000000000015	454.55600000000015	5.73118809626022
CHEMBL5906543	2.5027200000000023	631.8360000000004	8
P154182932	2.6337400000000004	418.9100000000001	5.488785298863612
P06075092	2.9431600000000007	416.2790000000002	5.40749015209932
CHEMBL1642728	2.4616000000000002	488.9530000000002	6.326979092871103
P91240337	4.099800000000002	435.32800000000015	5.415781887882595
P155980214	0.9009000000000008	377.46400000000017	5.669383332705562
CHEMBL4442564	2.365600000000001	440.9450000000002	7.158640529545145
P21501575	3.105520000000001	470.3610000000001	5.632457726479424
P154786362	3.9882000000000017	412.34200000000016	5.318306607995436
CHEMBL206513	1.9993999999999992	462.502	6.844663962534939
CHEMBL2172492	1.3866999999999998	400.47100000000006	8.1249387366083
P76563128	2.4382	327.22599999999994	5.684239509334265
P49644213	5.905300000000005	475.5950000000001	5.309360988284033
CHEMBL1784412	1.8678000000000012	453.90000000000015	9.098541678603887
P60477000	4.368820000000002	438.4750000000002	5.877784121727173
P112460976	2.45362	425.5140000000001	5.490663041982356
P29114987	4.725420000000003	440.5650000000002	5.300422408601091
P49430664	4.378000000000002	477.3650000000001	5.543482142194738
P61930204	1.9284	411.41700000000026	5.831797253157369
CHEMBL3908950	0.20951999999999982	396.46500000000003	8.309803919971486
CHEMBL3703886	2.646500000000001	460.9540000000002	8.954677021213342
P61939663	5.119700000000003	436.107	5.490394295388444
P37617860	2.588000000000001	387.3640000000001	5.671824338561677
CHEMBL1672783	1.3009	415.89500000000004	7.72584215073632
CHEMBL1762502	5.2481000000000035	499.32000000000016	7.154901959985743
P14541500	4.932400000000003	451.83200000000005	5.824198367151721
P14076374	2.41	493.96900000000016	5.596707854841746
CHEMBL3703907	2.1694	464.9420000000002	8.892790030352131
CHEMBL1213738	0.5572199999999998	351.42400000000004	5.334419008982047
P32573115	2.993800000000001	491.5290000000003	5.88706002391592
P152576683	5.288360000000005	456.5420000000002	5.3642147644663485
P75243948	3.0776200000000005	374.036	5.4805658050862975
P92098089	4.174800000000003	386.43000000000006	5.328549445787505
CHEMBL3703817	2.3763	446.93100000000004	8.75448733218585
P47271115	1.4586000000000001	417.4870000000002	5.65816994307949
P45028867	3.3943900000000005	372.3970000000001	5.636200054520891
P14860337	1.3184000000000005	445.4350000000002	5.477425367308824
CHEMBL5770989	2.13172	530.6870000000005	8
CHEMBL1784282	3.029400000000002	498.0220000000002	8.928117992693874
P126180160	3.1312000000000015	341.3920000000001	5.545612532853045
CHEMBL3125142	1.1176999999999997	405.32900000000006	6.823908740944319
CHEMBL206277	1.5907999999999995	419.861	6.528708288941061
P33238825	3.881700000000002	428.4920000000002	5.514988785421427
P151058904	1.3664999999999994	347.44000000000017	5.341893164493607
P126536969	2.3755999999999995	429.5420000000002	5.44165149123838
CHEMBL4543885	2.830100000000002	417.3100000000001	7.798602875679548
CHEMBL3288755	1.2341999999999997	490.9400000000002	7.962573502059376
P58674587	1.3857199999999998	332.43300000000016	5.436163081335455
P29940114	4.8728000000000025	453.9510000000002	5.350957365913824
CHEMBL1213737	0.24879999999999997	337.39700000000005	5
P29504538	2.6482600000000005	399.47900000000016	5.413075291855179
P07543510	2.8690000000000007	383.271	5.396963943749478
CHEMBL3703906	1.7792999999999997	450.91500000000025	8.679853713888946
P53383533	3.1370000000000013	490.5850000000003	5.3441895055047475
CHEMBL1091476	2.2524999999999995	420.88900000000024	7.494850021680094
CHEMBL1829081	1.5609199999999994	394.48900000000003	7.146301788223826
CHEMBL4114016	1.9881199999999999	428.5250000000002	9.065501548756432
CHEMBL3654917	2.0459	433.9320000000002	8.66354026615147
P60196391	1.6588999999999998	432.5640000000003	5.3735569746687055
CHEMBL3703875	2.648100000000001	460.95400000000024	9.070070439915412
CHEMBL2430316	0.008699999999999875	348.399	6.419075024324381
P103429969	3.3309000000000006	376.3380000000001	5.804377056413063
CHEMBL4108796	2.652220000000001	612.7640000000006	6.2564902352715706
P87791504	3.634000000000002	448.3860000000003	5.500725418107782
P154460525	5.174930000000003	425.5140000000001	5.299382804317943
CHEMBL3679703	1.297699999999999	443.88700000000006	6.39577394691553
CHEMBL1289514	2.8323000000000023	436.9360000000002	6.349692476868063
P112545333	3.1210000000000004	415.4970000000002	5.318668294030834
P104826887	1.5018999999999998	360.43900000000025	5.609594843519919
P114990204	1.8213	393.36900000000014	5.397397479579744
P17904060	2.177999999999999	481.59200000000055	5.384155117125298
P86951265	4.001100000000004	441.4940000000002	5.659754238432068
CHEMBL4225871	1.7682999999999995	396.48300000000006	8.301029995663981
P155212334	3.0823	388.10699999999997	5.789681480173768
P09545695	4.763320000000003	451.9350000000001	5.430977413970436
P19802730	5.334600000000004	479.58400000000034	5.371713268910486
CHEMBL567373	2.6575000000000006	410.8500000000002	5.619788758288394
CHEMBL4071777	1.8618799999999998	461.89800000000025	8.958607314841775
P108294874	1.8695000000000002	235.3309999999999	5.302509112828943
P72910667	2.4141999999999992	357.2290000000001	5.30460589170889
CHEMBL601947	2.0299	442.96500000000015	6.452225294612178
P19968875	1.5664999999999998	441.5800000000003	5.711080394338273
P155737569	4.1107200000000015	380.37000000000006	5.407268233606038
P111818373	5.615920000000004	473.42600000000016	5.612076533026563
P15398194	3.397100000000002	449.59800000000035	5.605723473232179
P26316676	2.952300000000001	461.5030000000001	5.461300620457593
CHEMBL1243207	1.0799999999999996	380.462	7.769551078621726
CHEMBL1778794	2.2876	428.52500000000026	7.086716098239582
CHEMBL6065534	3.114120000000002	515.6720000000004	8
CHEMBL3648650	3.0853000000000015	516.5870000000004	7.050609993355087
P52434024	2.642400000000001	323.44300000000004	5.656197666838345
CHEMBL605905	1.5572	438.889	8.153044674980176
P46756768	3.002200000000001	389.658	5.382894769497622
P56716662	3.9358000000000013	427.4760000000002	5.588548657862063
P130298517	0.9865999999999999	446.0550000000002	5.899284913426919
P144925223	2.521300000000001	343.45200000000006	5.927750102386486
CHEMBL6045735	2.1097000000000006	566.1200000000006	8
P115341728	2.001899999999999	362.38900000000007	5.614572485194869
CHEMBL1784435	3.2841000000000027	488.41400000000016	8.636388020107855
P90137751	2.6487000000000007	455.5440000000001	5.879097182385473
P26210554	1.3231999999999995	450.5420000000003	5.610656688747922
P155614592	3.8883800000000024	522.3590000000003	5.356843534380293
CHEMBL4282708	2.1975	478.5380000000003	7.205511953340831
P30658173	1.2170199999999998	521.5790000000002	5.3300326300914955
CHEMBL5894617	2.1518200000000003	412.5260000000002	8.55284196865778
P34475221	3.277680000000002	485.48400000000015	5.4800408192479315
P07216932	3.714520000000003	410.47700000000026	5.931443104927637
CHEMBL2323415	-0.2662	507.5840000000002	6.216096420727265
P31392603	5.789500000000005	505.6650000000003	5.462306805632609
P06304569	-1.279	405.4100000000001	5.984221243610959
CHEMBL4794246	1.7157999999999995	438.42300000000006	7.761953896871205
P101757487	4.092400000000002	359.42900000000003	5.485585079419631
P117645907	3.4609000000000023	356.4510000000001	5.8474059220725305
P61868325	3.8096000000000005	406.83300000000014	5.322484295201242
P37511486	4.652100000000002	480.5770000000001	5.963770455913705
P18373923	3.3904200000000015	502.39000000000016	5.745451922891026
CHEMBL1289947	3.381900000000003	446.9560000000001	7.767003889607846
CHEMBL1672807	2.116400000000001	437.514	8.1331221856625
CHEMBL443616	4.9999000000000065	766.199	6.455931955649724
P17954932	1.8247200000000001	423.51600000000013	5.316142794599654
P22166479	3.5801000000000025	497.51800000000054	5.447696890661646
P10340303	4.7497000000000025	403.50700000000006	5.38310457359924
P90665191	4.757100000000004	510.5900000000003	5.859177819890689
CHEMBL5784980	1.5779199999999995	532.6590000000004	8
P16879554	1.4615999999999998	492.58000000000044	5.305833704066802
P09939704	3.9352	399.49700000000007	5.644931793651149
CHEMBL1090822	2.7247000000000017	408.94700000000006	8.749579997691106
CHEMBL2172389	0.44280000000000014	388.41600000000005	8.040958607678906
P153470757	3.107800000000001	430.5550000000001	5.391794992295674
P30062447	0.8340000000000004	383.52400000000017	5.6701954778359305
CHEMBL1642513	2.716800000000001	463.93900000000014	7.261219441515631
P106645469	1.310000000000001	362.5430000000001	5.864231485432177
P141137797	1.7346999999999997	326.194	5.336770365467133
CHEMBL602443	3.535700000000002	592.6450000000003	4.455931955649724
P89652153	3.288400000000001	371.41300000000007	5.453827631683057
CHEMBL3703820	1.5419	478.92500000000024	8.782516055786093
P07814897	4.134300000000003	397.47800000000007	5.504039605118295
P154812224	4.255300000000001	467.962	5.551757587365561
CHEMBL1085272	1.2976999999999994	443.887	7.187755303199631
CHEMBL601712	2.6021	468.55000000000024	4.920818753952375
P60811176	2.9975000000000005	368.275	5.3584267468218245
CHEMBL2172491	0.7426199999999998	372.41700000000003	8.318758762624412
P34400255	1.673999999999999	464.93100000000015	5.756713853916554
CHEMBL1819197	3.985200000000004	491.02400000000034	8.853871964321762
P138546698	2.908400000000001	368.48100000000005	5.8598063214213685
CHEMBL3703916	1.3806	406.8620000000002	8.374687549038326
CHEMBL1784279	2.5609000000000015	481.9540000000001	8.400116927926312
P87376156	1.1889199999999993	442.45100000000014	5.376440609994563
CHEMBL4442775	3.190300000000001	424.5180000000001	7
CHEMBL2048493	1.521	416.5140000000001	8.00436480540245
CHEMBL3654927	1.1848999999999994	463.91400000000016	8.254925208417943
P10068224	2.65214	339.4670000000001	5.9299621333922445
P21553299	1.12312	431.5210000000003	5.332453660488484
P56754443	1.8127999999999989	420.5020000000003	5.565590792412499
CHEMBL3703859	1.2254999999999994	452.8870000000002	8.698970004336019
P156214478	5.0123200000000026	542.6569999999999	5.4769041617474326
P31253531	4.034200000000001	513.6540000000002	5.357832365595055
CHEMBL4091589	0.14239999999999942	450.4400000000003	7.671620396561262
P88437747	1.0672000000000006	341.4590000000002	5.748848656824645
P13677112	2.906500000000001	444.5820000000003	5.3924377568164115
CHEMBL1672788	2.4043000000000005	445.9900000000001	7.248720896016658
P155132404	1.9187999999999998	429.3490000000003	5.416914633652312
P75771736	-0.0168	349.21	5.952725132615821
CHEMBL2160187	0.008199999999999097	394.4240000000001	4.11975822410452
CHEMBL591739	1.0190999999999997	418.92400000000004	7.962573502059376
P21509974	1.7486999999999988	429.25800000000004	5.93218548883816
CHEMBL4227727	0.9080999999999999	416.4700000000001	9
P122933919	3.8542000000000023	443.5470000000002	5.300075597257523
CHEMBL270766	0.46469999999999995	376.40500000000003	8.318758762624412
P59108774	2.4526199999999996	469.5710000000003	5.775985188627136
CHEMBL1807544	2.2379000000000002	458.93800000000016	8.017728766960431
CHEMBL3125143	0.3581999999999997	339.32300000000004	6.818728228440539
P30603538	2.9612000000000007	419.87300000000016	5.88907375773358
P90815043	1.8800199999999996	442.47200000000015	5.375614758579735
CHEMBL3703792	2.3331000000000004	448.94300000000015	9.258848401148216
P35803894	2.2367999999999997	395.4850000000002	5.809388202186395
P121652885	3.3001000000000005	437.56500000000017	5.425158804936616
P31820856	3.7437000000000022	429.57500000000016	5.4701848033553695
CHEMBL4290854	1.9216200000000003	420.52700000000004	8.522878745280337
CHEMBL3703885	2.3315000000000006	448.94300000000015	9.151195298948196
P29248347	1.93692	444.5370000000002	5.511872503752541
CHEMBL5739855	2.514620000000002	613.8210000000004	8
CHEMBL3109019	1.7422999999999997	431.4600000000001	8.318758762624412
P96215837	3.0534000000000017	454.32100000000025	5.32230181852549
P110843759	1.4330799999999992	426.47200000000015	5.83238732727247
P111270556	1.9216200000000008	574.5940000000003	5.781727146428553
P110920848	0.9301199999999995	436.44300000000015	5.560509409610316
P88511148	2.869700000000001	348.20000000000005	5.597738617545319
CHEMBL2159104	0.6110199999999997	392.45200000000006	5.223298816011589
P155722179	4.233700000000002	451.9440000000001	5.56336036830734
CHEMBL3703822	3.059100000000002	464.96700000000004	6.560667306169737
P144575590	3.5526000000000018	389.393	5.399135963690161
P140385050	3.8111000000000015	413.19300000000004	5.64569943765464
P54063822	3.030400000000001	438.9480000000002	5.480303232840147
CHEMBL1084166	1.9642000000000004	448.928	7.146301788223826
P99020464	2.344899999999999	492.5550000000003	5.420102130396896
CHEMBL1289832	2.9134000000000015	430.8880000000001	7.462180904926726
P153439805	2.1328999999999985	386.4960000000002	5.485319455875018
CHEMBL1163593	2.789800000000001	486.93900000000014	8.522878745280337
CHEMBL3703934	1.1962	461.9420000000002	6.785156151952302
P153632755	3.495700000000001	429.44800000000015	5.625801742070918
P128176841	1.6378	390.49400000000014	5.570086302236246
CHEMBL5923407	2.6775	554.105	8
P13260048	1.9386000000000003	404.2200000000002	5.393511149557352
P87721254	4.200600000000002	466.33900000000006	5.608535588160897
CHEMBL2159094	1.7769999999999988	510.46500000000015	4.853871964321762
P87819954	0.27258000000000016	362.4330000000001	5.3060093895392235
P76938809	-1.2156	343.2240000000001	5.814457845145625
CHEMBL1642509	2.162200000000001	437.901	8.756961951313706
P89399831	2.0463999999999998	367.4300000000002	5.310602337178717
P154569967	3.397120000000002	479.4840000000001	5.784362436564939
P66418887	3.025100000000001	422.4570000000001	5.7363639314118915
P21216520	3.448500000000001	496.9760000000002	5.303905840004776
P04500352	2.3358	480.5120000000003	5.36845477216569
CHEMBL3703915	2.1694	464.94200000000023	8.96657624451305
CHEMBL567572	2.0962	422.86100000000016	7
P118844673	1.984619999999999	369.44500000000016	5.749824051916075
P100390217	3.622700000000002	417.55400000000014	5.716925025264528
CHEMBL1672805	2.739800000000002	498.4200000000001	8.196542884351587
CHEMBL1762486	6.216400000000004	510.99400000000014	5.958607314841775
CHEMBL1082892	1.66312	372.46099999999996	5.431798275933005
P104360553	1.6927999999999996	374.44800000000015	5.936666641048251
P09807839	2.3648	453.47600000000017	5.762205006726077
CHEMBL566484	2.1402	463.9580000000003	6.769551078621726
CHEMBL3125317	1.8443999999999998	410.89	8.1249387366083
P148633075	1.1667200000000002	303.8150000000001	5.299209778625653
P65475173	0.6738700000000001	346.29400000000015	5.6217838502501225
CHEMBL1830356	1.1708199999999997	380.462	7.939302159646388
CHEMBL3703893	1.9761000000000002	433.9320000000002	8.872895201635192
P51705138	4.068320000000003	523.7240000000003	5.320481256304211
CHEMBL3703902	2.8925000000000023	462.97000000000014	8.84163750790475
P55088039	3.8728000000000007	442.07900000000006	5.72792621249999
P23838778	4.066300000000002	489.8120000000001	5.793443955900971
P155587039	4.546700000000004	527.6020000000002	5.3902988976206005
P06283634	4.051500000000002	348.2	5.330776126069194
P91426060	3.732520000000001	450.5640000000003	5.5395532161192795
CHEMBL203672	0.8722999999999996	427.4530000000001	5.728158393463501
P30554707	4.408520000000003	523.1240000000004	5.3035562368610005
CHEMBL1819489	1.9970999999999992	384.47200000000004	7.958607314841775
CHEMBL5945961	1.364720000000002	610.7810000000004	8
P154465143	4.723990000000003	436.9150000000001	5.62324060459512
P30747813	3.0458	461.3120000000003	5.455064234118497
CHEMBL567777	1.8787999999999998	360.4060000000001	5.337242168318426
CHEMBL1083690	0.6343999999999999	410.85400000000004	7.366531544420414
P74032813	1.9514999999999998	373.2320000000001	5.464832514885056
CHEMBL1672802	1.8172199999999994	417.483	8.844663962534938
P81544250	3.4766000000000004	459.3840000000001	5.382265964635982
P63951132	1.6041	352.243	5.360413913326574
CHEMBL5819378	3.4945000000000026	496.06900000000036	8
P31701481	2.9722000000000017	407.5650000000002	5.464579281943827
P154909997	1.9889	390.39000000000004	5.651889931519762
CHEMBL5843564	1.2149999999999994	446.5210000000002	5.591929714112815
P80371756	3.4204000000000008	435.31500000000034	5.41150419899279
P132228906	2.643	444.4790000000001	5.812197361281581
P155197399	4.236900000000002	406.068	5.408824049688208
P135513785	1.3008000000000002	302.148	5.6585654754218595
P05493251	2.3374	494.6580000000003	5.344765492965705
P30975454	2.51854	484.4030000000002	5.763714722551971
P150795013	4.489400000000003	590.0340000000002	5.797784224198868
P153618322	4.255500000000002	440.4750000000001	5.303731003254467
P97056192	4.145000000000002	431.6120000000001	5.8843894883257
CHEMBL429910	1.8443999999999998	408.87800000000004	8.173925197299173
P15389115	2.9364999999999997	494.5730000000003	5.519561852822183
CHEMBL1083978	1.4956999999999994	432.86	7.212539525481585
P14625785	3.4913000000000025	437.52100000000036	5.7251496799833355
P14457455	4.896400000000003	495.55200000000013	5.326702560240364
P54111588	2.9561	516.6870000000005	5.428407616638693
P18371652	3.959120000000002	511.4010000000002	5.5499049241283975
CHEMBL3703795	2.1694	464.9420000000002	8.795880017344075
P14762717	3.8019000000000025	445.5810000000003	5.900664722314042
P18687291	2.8774200000000008	499.61800000000017	5.3453422453504755
CHEMBL4238200	1.0327999999999995	469.87400000000014	6.608535588160897
P09690582	2.8633000000000015	394.65600000000006	5.615288257061717
P130141233	2.8682000000000007	410.51800000000014	5.362010219215315
CHEMBL568164	1.7629	380.82400000000007	7.494850021680094
P63705440	1.9403999999999992	368.52800000000025	5.494443061336178
P56241654	1.3152999999999997	340.2210000000002	5.496345480757041
CHEMBL3703864	3.347300000000003	466.9830000000002	9.297569463554474
P90855814	4.308000000000003	572.8900000000002	5.558619115083489
P97739123	3.441300000000002	383.49800000000016	5.891773343625071
P112602427	2.8899999999999997	460.4940000000002	5.792365632611038
CHEMBL4752053	-0.20396	364.398	6.120904120499927
P151196725	4.520240000000003	461.5700000000002	5.409046764812015
P146106277	1.5301999999999996	352.23199999999997	5.3019864960608185
CHEMBL3654893	1.0293999999999999	450.8710000000002	7.454692883534176
P87310916	2.6844400000000004	343.4080000000001	5.612788199686269
P27462901	2.2089999999999996	381.84100000000007	5.448428026325747
CHEMBL3125141	1.2378999999999998	389.33000000000004	6.730954290342377
P87758454	2.8932400000000005	356.4510000000001	5.707522406332216
P107208014	5.443600000000004	476.5240000000001	5.689731633367552
P109156495	3.013000000000001	442.92800000000005	5.327809748811747
CHEMBL6057176	3.725720000000002	699.9110000000002	8
CHEMBL590020	2.6791000000000023	489.402	7.739928612014925
P155669399	5.689100000000005	611.6420000000002	5.685922008220787
CHEMBL1672799	1.4206999999999999	455.945	7.853871964321762
P143182791	3.468320000000001	345.2	5.468393368067278
CHEMBL1243274	2.0271199999999996	461.511	8.09151498112135
CHEMBL1672801	0.6003999999999997	415.85100000000006	5
P154261626	1.8483999999999996	413.25600000000026	5.487983030503873
CHEMBL1770245	1.01152	416.47	8.954677021213342
CHEMBL3703829	1.9343999999999997	404.8900000000001	8.667561540084394
CHEMBL566224	2.1391000000000004	446.92700000000013	8.886056647693163
CHEMBL3703888	2.1678	464.9420000000001	8.782516055786093
CHEMBL3703925	2.3182000000000005	456.8690000000002	8.943095148663527
P19717747	4.916500000000002	414.4900000000002	5.527097348196336
CHEMBL1830357	1.5609199999999994	394.48900000000003	8.05898575629443
CHEMBL1083980	2.0418000000000007	460.889	6.565431095965801
CHEMBL5894049	1.7647199999999992	545.7020000000005	8
P32469175	5.859220000000004	451.5050000000001	5.339988778710669
CHEMBL2397443	2.2055200000000004	394.46700000000004	4.356547323513813
P151075486	1.4305999999999999	345.14	5.507379277956808
P156224499	5.0195000000000025	546.5620000000002	5.4829361265173455
P33903105	0.17040000000000077	405.5240000000003	5.335452037753453
P22383729	4.321500000000002	450.3580000000001	5.846185135655471
P103845909	3.9658000000000024	397.39700000000005	5.334700500500103
P54062399	1.3231999999999993	420.50200000000024	5.457299030551889
P86222158	1.2734000000000014	455.55900000000025	5.906928693623937
CHEMBL5989852	1.7460999999999998	570.104	8
CHEMBL3972664	0.46349999999999963	410.492	7.29073003902417
P91431295	2.8789000000000007	421.5480000000004	5.462558716592052
P33841887	4.275200000000002	455.5800000000002	5.452594540332511
CHEMBL4294285	1.6841999999999995	448.51600000000013	8.585026652029182
CHEMBL2048488	2.0269	386.488	8.080921907623926
P22383359	3.9056000000000033	462.34400000000016	5.434034182553333
CHEMBL566622	1.4046199999999998	436.88800000000015	8
P141438137	1.46402	374.48500000000024	5.686765708305276
CHEMBL1762485	6.462400000000004	513.0100000000001	5.920818753952375
CHEMBL1289724	3.3204000000000016	440.9270000000001	7.133122185662502
P111634689	3.6719000000000017	466.46900000000016	5.508778423760717
P87925846	3.457300000000001	451.5710000000001	5.431680914904888
P90983305	5.316100000000004	572.69	5.398918272215977
P36415255	3.2508000000000017	433.5520000000003	5.948076083953893
CHEMBL3703809	2.6604000000000023	420.91400000000004	9.062983892535186
CHEMBL3288741	-0.7951	451.86300000000017	6.85078088734462
CHEMBL5898450	2.31472	559.7290000000005	8
P155964762	1.8529999999999998	388.38600000000025	5.326150022657051
P108631925	-0.1437	335.451	5.899974269892137
P154282678	2.5901000000000005	361.22700000000003	5.4182778400509015
CHEMBL3125154	0.23629999999999912	381.3850000000001	6.826522356547005
CHEMBL4290161	0.6959200000000008	543.6610000000004	8.301029995663981
CHEMBL426125	1.3360999999999994	429.46900000000005	7.026872146400302
P112365851	-0.22614	482.5640000000003	5.356251314540474
P13982345	6.029620000000005	473.57300000000015	5.462055040708513
P59072476	2.1726999999999994	475.39600000000013	5.716472635138306
CHEMBL1784289	3.1340000000000026	504.00400000000025	8.471083299722345
P62334355	1.0869200000000006	347.44300000000015	5.390939450069913
CHEMBL1779207	3.9737000000000036	670.5190000000001	7.6777807052660805
P49521263	2.1263399999999995	400.17600000000004	5.6074789100680675
P154021057	3.1972000000000014	420.87400000000014	5.868702203402377
CHEMBL5837135	2.4707200000000014	478.6070000000003	8
P155783900	3.4906200000000025	546.6180000000003	5.466355021201237
CHEMBL1098377	2.28102	370.44500000000016	8.102372908709558
P156200138	0.6438000000000041	645.7410000000002	5.307770164227244
P139277520	1.2382	351.25100000000003	5.405939098729582
CHEMBL1779220	5.735400000000004	525.3580000000001	7.853871964321762
P54318452	2.3889999999999993	491.6250000000004	5.643018599006869
P72170407	2.2815199999999995	438.55300000000034	5.3049563411787055
P108725991	2.4566	326.12499999999994	5.475863623407432
P10849329	3.2898000000000005	381.24400000000014	5.750312572194699
P35134000	3.2931000000000017	429.5420000000002	5.457548052624023
CHEMBL4753564	1.5520999999999994	454.4220000000001	7.580044251510242
P19202046	2.23302	406.48900000000026	5.392866795608433
P52419150	3.0616000000000003	325.13699999999994	5.668572703479257
P122291030	3.8466200000000024	507.53400000000033	5.6534514414515264
P156200319	4.903270000000003	654.6390000000002	5.667763584508557
CHEMBL1807548	1.4269999999999998	388.8470000000001	8.017728766960431
P89505142	3.9700000000000015	495.7860000000002	5.905528871358356
P89061864	3.3310200000000014	382.4450000000001	5.916855856856948
CHEMBL4565314	2.513900000000001	420.8890000000002	8.05551732784983
P73047448	1.13272	315.40500000000003	5.5428753736965914
CHEMBL2159092	1.3205999999999998	470.52200000000016	4.856985199745905
CHEMBL1762493	4.822700000000004	449.36300000000006	6.366531544420414
P104039269	2.2549	383.4310000000001	5.712870379280889
P138099976	2.5824	419.20000000000016	5.948847477552619
CHEMBL508141	5.588540000000009	782.1340000000006	5.698970004336019
P44169486	5.974600000000005	635.3410000000003	5.339229356472303
P82901717	2.4789200000000005	363.42100000000005	5.312203588618705
P58578788	2.7241	497.62500000000034	5.306360973838451
P60812165	2.705800000000001	413.4970000000003	5.42033070644528
CHEMBL606689	2.2726200000000003	462.95500000000004	6.987162775294828
CHEMBL5748352	2.7349000000000006	526.0510000000002	8
CHEMBL1243208	1.8244000000000002	421.29800000000006	8.619788758288394
P19079044	3.427400000000003	486.5750000000003	5.800519085137644
CHEMBL1829079	1.7270199999999993	406.50000000000006	7.560667306169737
P60649358	4.399700000000003	478.64300000000014	5.594312213327222
CHEMBL371448	1.5814199999999996	454.47900000000004	6.308918507877031
P99168750	3.346420000000002	473.5700000000004	5.422163658707256
CHEMBL5880526	2.8401200000000006	588.7670000000002	8
CHEMBL4229242	1.33842	388.435	8.522878745280337
P110267867	2.7746000000000004	361.65200000000004	5.510463370517905
P151909474	3.6526000000000014	484.5820000000003	5.357634419155027
CHEMBL1083369	1.1881999999999997	408.88200000000006	6.6252516539898965
CHEMBL4554040	2.536300000000002	669.8600000000005	7.698970004336019
CHEMBL602444	3.5443000000000024	622.6710000000004	4.958607314841775
CHEMBL1819488	2.2430999999999996	386.48800000000006	6.823908740944319
CHEMBL1819198	3.3645000000000027	481.01000000000033	8.869666231504993
CHEMBL3703926	2.4923000000000006	470.89600000000013	9.040958607678906
P37740879	1.3618999999999999	484.50000000000006	5.492819022739759
P30878790	3.3816000000000024	442.53700000000026	5.436875039661956
P126320450	4.136000000000003	563.7420000000002	5.316502682320189
CHEMBL3679708	2.210600000000001	473.3340000000001	7.7544873321858505
P20677384	4.633820000000004	506.65300000000025	5.306712842994345
P155522855	4.638820000000002	512.4820000000001	5.649170726417032
CHEMBL1086441	1.3476999999999995	426.9220000000001	7.146910470148135
P09116134	4.407340000000003	581.0830000000001	5.449160394934215
P33408851	3.8247000000000018	442.31300000000016	5.311313275715877
P55315587	3.1117000000000017	402.25699999999995	5.363211310965625
P18964929	3.603600000000002	482.51200000000017	5.4766437933452075
P71043708	3.760600000000002	394.4560000000001	5.783834097714007
P18370995	1.8793999999999997	399.8810000000001	5.907630300370879
P154282668	4.2563400000000025	356.20700000000005	5.971022294791222
P30755058	5.030800000000003	492.5550000000001	5.841336019186011
P61979567	3.153620000000002	452.2520000000001	5.305658089635819
CHEMBL3703909	2.2978	450.91500000000013	9.059483515067432
CHEMBL1163753	1.9070999999999994	480.9850000000001	6.958607314841775
P52205188	1.6768999999999998	344.19	5.350762527650393
P55624037	1.6548	343.222	5.581532979053399
CHEMBL1819094	2.6512000000000007	464.94200000000023	8.530177984021837
P36345748	2.4826999999999995	440.3340000000002	5.380593589113222
CHEMBL1779204	4.946300000000003	543.3290000000003	5
P61396954	2.5340000000000007	440.157	5.599807511407424
P24055241	1.7367000000000006	413.8650000000001	5.701365216875565
P33315159	3.4501000000000017	493.61800000000034	5.54500278269054
P54309961	1.0303999999999995	405.45100000000014	5.687188173787912
P106890192	3.402100000000001	400.4420000000001	5.949620243738543
P15324136	3.1244000000000014	463.5810000000003	5.894489815230026
CHEMBL6014513	4.162120000000004	713.9380000000001	8
P14517745	2.1304999999999996	389.296	5.430509045651217
CHEMBL3703891	2.646500000000002	460.9540000000002	8.94692155651658
P99693081	2.674500000000001	353.22000000000014	5.555486793665957
P89600962	4.005020000000002	514.5290000000003	5.319755162957392
P26134070	0.8668000000000003	416.5030000000002	5.383524486111434
P19335302	2.2066	347.48800000000017	5.500175504160421
P09667321	2.9735400000000016	468.5100000000002	5.62397081827182
P130280196	3.262220000000001	514.9750000000004	5.505428015769802
CHEMBL1819099	3.2050000000000023	462.97000000000025	8.853871964321762
CHEMBL3703924	1.608	464.94200000000023	8.692503962086787
CHEMBL4440389	2.6150000000000015	392.45100000000014	7
CHEMBL1762492	4.477720000000004	428.94500000000016	7.096910013008056
P111326335	3.3729000000000005	395.232	5.39848321634999
CHEMBL1642525	2.3429000000000006	465.9110000000002	7.228412519118745
P120585128	3.491100000000002	449.4780000000001	5.522734004575147
CHEMBL591936	0.7057999999999995	415.471	5.910094888560602
CHEMBL1779223	4.433100000000002	517.2510000000002	8.154901959985743
CHEMBL602721	2.710400000000002	488.94900000000007	6.603800652904264
P32359766	1.67656	443.5730000000002	5.333201316333826
P61923099	1.2065999999999997	381.35799999999995	5.840132152907433
CHEMBL2048492	2.417000000000001	400.51500000000016	7.721246399047171
P26126763	3.354700000000001	447.8750000000001	5.646468440922238
P61326502	2.88642	389.41500000000013	5.528561592610701
P112697469	4.0239	462.26800000000014	5.407934329567753
P61910064	4.030600000000002	443.3240000000002	5.705313375720557
P72828931	0.14660000000000117	398.46300000000025	5.693574972449313
P121770319	2.1571000000000007	368.2860000000002	5.391153177673589
P68046314	2.954740000000001	362.4800000000001	5.301812430133878
CHEMBL1085691	2.481900000000001	378.8520000000001	8.619788758288394
P89351443	3.666220000000001	506.3420000000002	5.665345233116758
CHEMBL3703788	2.6059000000000014	477.39500000000015	9.214670164989233
P30525565	3.2910400000000015	402.257	5.445268623324034
P14278586	4.801900000000002	417.28800000000007	5.327994554977048
P112743768	2.834200000000001	502.5930000000002	5.376027487983004
P95758720	-0.3676	361.5110000000001	5.54591772926891
P52249042	3.6736000000000013	479.5830000000002	5.369673845196053
P21628013	2.7676000000000007	454.5520000000003	5.811071516239147
P90679351	3.094100000000001	457.3530000000001	5.42101715729721
CHEMBL5965098	2.63872	517.6880000000001	8
CHEMBL6004474	2.2989200000000003	532.7030000000004	8
P156442666	3.2037000000000013	497.9980000000002	5.483993769613952
P75541218	3.074600000000001	412.5150000000002	5.460296761052175
P153843560	2.8886000000000003	404.5610000000002	5.713768145971447
CHEMBL3703797	1.7792999999999997	450.91500000000025	9.008773924307505
P133955093	1.8929099999999996	344.40400000000005	5.549596913844634
CHEMBL5786373	3.2778200000000024	487.6620000000003	8
P54413858	4.003800000000003	442.5150000000001	5.605023280445436
CHEMBL1085770	1.9472	464.9460000000002	6.954677021213342
P61916635	1.7379399999999992	427.4900000000001	5.3743789185750925
CHEMBL2159108	0.8649999999999995	406.4790000000001	7.167491087293763
CHEMBL1093777	2.3883200000000007	418.5550000000001	8.767003889607846
P87665670	0.9093999999999998	417.247	5.825940192274975
P92273341	1.9824	394.4060000000001	5.319573829141855
P61228440	1.8223	441.1450000000002	5.705754283861881
P97837141	1.2257400000000007	447.4710000000002	5.7657358756212105
P33770757	4.768100000000002	491.5200000000002	5.732124580681102
P109155716	1.8079999999999992	400.3820000000002	5.867420152340263
P153758566	3.3501900000000004	370.4090000000001	5.440931665965463
CHEMBL3703804	1.7792999999999997	450.91500000000013	8.818156412055227
P18651103	4.759400000000004	425.48800000000017	5.534468443026451
P132059926	3.9170000000000007	414.05299999999994	5.3668346463160965
CHEMBL590992	3.2242000000000037	514.9870000000001	7.97469413473523
P152534881	2.2183400000000004	383.4810000000002	5.834755673874689
CHEMBL2172386	1.3050199999999998	400.47100000000006	8.853871964321762
P156217373	6.360200000000007	675.804	5.439973751087107
P155590619	2.5138	506.1540000000001	5.450383760480914
P21871369	4.012500000000003	467.3320000000001	5.5502131530142265
CHEMBL4538523	2.0857000000000006	376.47400000000005	7
CHEMBL592603	3.523100000000002	576.6460000000002	6.301029995663981
CHEMBL1091547	3.2857000000000034	422.97400000000005	8.396855627379818
CHEMBL1829088	2.4871200000000013	457.3860000000001	7.906578314837765
P13530824	4.523300000000003	529.6840000000004	5.55455148573395
CHEMBL4515335	2.0242	370.44500000000005	7.197226274708024
P88687148	2.2797	379.51100000000025	5.399789693590672
P53034361	4.756000000000004	523.6840000000002	5.334512819217189
P112542591	3.173420000000002	434.47500000000014	5.318849250067578
CHEMBL3703821	1.1517999999999997	464.8980000000002	8.863279432843592
CHEMBL2159102	0.9194399999999996	406.4790000000001	5.221125527997261
CHEMBL3703800	1.943	434.91600000000017	9.145693958198919
CHEMBL200250	0.3925999999999999	442.4680000000002	7.4089353929735005
CHEMBL5740409	1.0542199999999995	561.6970000000002	8
P96722145	5.468500000000004	492.36900000000014	5.806041021980813
P35669603	3.2692000000000014	462.6410000000004	5.393941250589686
P14814921	4.184720000000002	428.9450000000003	5.682145510668531
CHEMBL3639785	2.0655999999999994	484.53000000000014	7.97061622231479
P16598144	3.634400000000002	430.30200000000025	5.583525920899779
CHEMBL4446959	1.8922000000000003	454.9280000000002	7.372634143407267
CHEMBL3703803	2.3331000000000004	448.9430000000002	9.1249387366083
P126192009	2.5064	410.9520000000002	5.80271944187438
P94856950	4.0901000000000005	487.54400000000004	5.36825192560343
P100017085	2.4591000000000003	449.3300000000001	5.494714325855868
CHEMBL3703810	2.0939	422.93000000000006	8.665546248849068
CHEMBL2397452	2.5505000000000018	414.88500000000005	8.102372908709558
P153667335	3.1819200000000016	408.4830000000002	5.527682453683158
P154020903	3.091420000000001	428.8360000000001	5.983384452442823
CHEMBL1829086	1.7246199999999996	378.49000000000007	7.605548319173784
P94856999	2.1841999999999997	392.6620000000001	5.586532587014175
P10032275	2.29282	384.4610000000001	5.759700417997288
CHEMBL205459	1.3849199999999995	417.433	7.00436480540245
P143198719	2.7388200000000005	356.611	5.4445427827953505
P117210367	3.610400000000001	351.35300000000007	5.6117211365403605
CHEMBL4108764	2.3331000000000004	448.94300000000027	9.221848749616356
CHEMBL1779345	4.112940000000004	416.5250000000002	8.301029995663981
P128228475	3.4461200000000023	466.4910000000001	5.975925012692573
CHEMBL2048485	1.4644999999999997	358.43399999999997	7.136677139879544
CHEMBL2430317	-0.0261	375.42100000000005	6.787812395596042
CHEMBL3703853	1.8370999999999995	452.8870000000002	7.732828271596986
P17802111	3.283800000000001	434.53500000000025	5.424696666577601
CHEMBL3679702	-0.3693	367.789	6.583359492661719
P142836054	2.2331000000000003	428.1460000000001	5.350567776758384
CHEMBL1819493	0.8252999999999995	360.406	6.537602002101044
CHEMBL3703868	3.181200000000002	454.97200000000026	9.511449283499555
P112689264	2.2189999999999994	462.5970000000004	5.442853857681637
CHEMBL2018080	0.7496999999999998	359.422	6.214670164989233
P09130358	3.934000000000002	324.40900000000005	5.319211388493318
P52588514	3.3770000000000016	414.42100000000016	5.518127589689336
CHEMBL1770248	1.3564999999999998	436.88800000000015	9.060480747381382
P86171229	4.484260000000003	438.41600000000017	5.384786665198641
P139534094	4.046100000000001	411.46900000000005	5.912573542963715
CHEMBL3703869	2.6307000000000014	450.9150000000002	8.151195298948196
P110957348	1.7893999999999999	473.31600000000014	5.316862868516993
CHEMBL442864	3.439940000000002	697.9720000000007	6.376750709602099
CHEMBL5945797	3.7412200000000033	628.8320000000003	8
CHEMBL3125316	1.8443999999999998	413.909	8.602059991327963
P48808655	2.2612999999999994	440.5250000000004	5.434506370131138
CHEMBL1672814	2.1622000000000017	437.901	8.847711655616944
CHEMBL3288744	0.3659999999999995	456.2820000000001	7.050609993355087
CHEMBL3659998	-0.7951	451.86300000000006	6.769551078621726
CHEMBL1779211	5.809100000000004	513.3470000000001	7.050609993355087
CHEMBL1084258	1.631399999999999	486.90800000000013	7.082494490447453
CHEMBL4451894	2.4851200000000007	396.8920000000001	8.070581074285707
CHEMBL2397450	1.6027000000000002	396.43900000000014	8.050609993355087
P103389858	2.4959	407.4260000000002	5.437588167050272
CHEMBL509278	5.340940000000009	768.1070000000007	5.804100347590766
CHEMBL1672782	2.9499000000000017	453.9880000000002	7.595166283380062
CHEMBL457594	5.33430000000001	865.3320000000001	5.096910013008056
CHEMBL4099154	1.8778199999999994	534.6750000000001	8.431798275933005
P115926513	3.434920000000001	369.4690000000001	5.441411416891801
CHEMBL3109015	2.0818999999999996	409.482	8.657577319177793
P87699647	2.5247200000000003	365.43700000000007	5.550830267834799
P96227713	3.7273000000000014	347.344	5.528855034839367
P76553023	2.2241	354.151	5.764724123312948
P18960248	0.9205999999999999	450.54200000000026	5.700057099977233
CHEMBL3703793	1.943	434.91600000000017	9.05551732784983
P85891594	2.881400000000002	397.4500000000002	5.498529927899588
P20272506	1.8928000000000003	480.34400000000005	5.447453452044339
CHEMBL4092575	2.758000000000001	276.263	4.801342913045577
P91628670	2.8972000000000007	513.335	5.875821944525325
P30937149	2.3675999999999995	422.3040000000001	5.795608668080701
P122561186	4.678920000000003	433.8470000000002	5.3950183703925685
CHEMBL4072070	2.8200000000000003	554.105	9.045757490560675
P33604912	3.030800000000001	471.5890000000001	5.505984625242856
CHEMBL3654331	2.0246999999999997	448.94300000000015	8.070581074285707
P12807578	3.955700000000001	524.4000000000002	5.349012905616555
P107551869	1.896	339.367	5.419873674588418
CHEMBL3125151	0.2190999999999999	321.333	6.870632404277014
CHEMBL3654346	1.6133999999999993	450.91500000000013	7.943095148663527
P07452751	1.8920999999999994	403.3940000000001	5.388595362288407
P21875070	4.939120000000003	491.4660000000002	5.384997385475412
P31222766	5.178900000000003	470.60200000000015	5.929223537156565
P134372636	4.622100000000002	396.3720000000001	5.69015699528393
P26133834	2.1692	459.3440000000002	5.721932669111338
P66517743	2.783120000000001	390.3900000000001	5.352128234693767
CHEMBL1779344	4.503040000000005	430.55200000000025	8
P73805805	1.9557999999999995	422.5320000000001	5.6399749108106025
CHEMBL4282565	-0.24188	563.6690000000003	8.045757490560675
P31778980	4.442500000000003	434.5650000000003	5.810509686300633
P84054395	2.1375	374.8280000000001	5.666955970176513
CHEMBL2018097	2.6604000000000023	420.91400000000004	8.431798275933005
CHEMBL4111678	2.07912	434.9160000000002	8.958607314841775
P82991366	3.3538200000000025	423.60500000000025	5.3533022687006655
P44757697	3.897000000000002	456.3400000000002	5.460046158343603
CHEMBL3703799	1.3892	436.8880000000002	8.8153085691824
P99763728	3.067940000000001	409.5190000000001	5.3326404538169125
CHEMBL1672774	2.2448	427.9500000000001	6.924453038607469
CHEMBL1642508	3.189800000000002	421.9020000000001	8.154281982033341
P12841565	6.184970000000006	529.0870000000002	5.4874490070957895
CHEMBL5922066	2.4500200000000003	574.7400000000001	8
P05083122	2.9085	444.49100000000016	5.603975103391407
P51703821	4.143920000000003	503.6680000000004	5.322849478726567
P151837648	2.7468000000000004	478.5380000000002	5.709297756712146
CHEMBL3703827	0.8719199999999996	402.4430000000001	8.694648630553376
P89639377	2.048299999999999	451.55200000000025	5.60223374387355
P23953638	2.1488999999999994	392.50600000000014	5.459295216689238
CHEMBL4290434	1.3063199999999997	544.6700000000003	8.397940008672037
CHEMBL3703889	2.3315000000000006	448.94300000000015	9.078313524516398
CHEMBL1762505	5.901500000000004	533.7650000000002	8
CHEMBL3039507	3.1726000000000023	424.9460000000002	8.823908740944319
P152904789	2.5780200000000004	370.19399999999996	5.728390698621168
CHEMBL1086006	0.5441199999999997	380.828	6.533132379645891
P133612294	2.5409999999999995	429.5860000000001	5.333762904104195
CHEMBL2323416	0.0760000000000014	521.6110000000001	6.446116973356125
P111458140	3.1991000000000014	408.4050000000001	5.349984047528161
P109013881	3.964100000000001	588.7940000000001	5.558933593360737
CHEMBL5745421	1.2941199999999997	434.51000000000005	7.000434511774018
P110273776	2.2993000000000006	385.30800000000016	5.76421912967244
P97282473	2.1599200000000005	396.39400000000006	5.816730156317195
CHEMBL2017956	0.6827999999999999	347.411	7.154901959985743
P30677802	3.9282800000000035	482.9930000000004	5.897909474488164
CHEMBL3703933	1.4422	463.95800000000014	6.790484985457369
P75323200	3.0321000000000007	425.10200000000003	5.789146634685107
P24261719	1.7769999999999992	425.41100000000034	5.873219422987991
CHEMBL3654911	2.504000000000001	448.94300000000015	9.050122295963126
P05199826	2.7084399999999995	423.26700000000017	5.6407338353932515
CHEMBL4102834	2.666420000000002	615.8370000000004	8.886056647693163
P31830615	3.5021000000000013	443.4830000000001	5.336016545391733
P52339466	2.66744	283.31000000000006	5.338092707233979
CHEMBL568609	2.2826000000000004	467.97100000000023	6.130768280269024
CHEMBL4114400	2.9507000000000017	468.9550000000002	9.327902142064282
P56484773	4.266300000000002	399.4720000000001	5.461049437985639
P112147341	1.9864999999999995	395.5080000000002	5.410608976863067
P89579800	1.2748999999999995	461.5470000000002	5.4834646261042
CHEMBL3703812	1.9374000000000007	417.889	8.525783735923746
CHEMBL245067	-0.2024	436.4130000000001	7.555955204081924
CHEMBL3703824	1.9421000000000004	468.9550000000001	8.581698708680255
P61877231	3.703500000000001	357.215	5.526221165353276
P58571812	-2.5461	488.49200000000025	5.529736553034922
P06073840	4.325000000000002	468.88800000000015	5.72056121171298
CHEMBL1213736	0.2442999999999998	396.82700000000006	6.214670164989233
P48294200	2.040799999999999	474.92600000000016	5.837137006678074
P11171579	3.4616000000000025	418.54000000000036	5.4288737229156885
P99810141	2.9908400000000013	399.39400000000006	5.3390397082239165
P121558443	0.11880000000000024	341.327	5.754240644032723
P05290757	4.160700000000002	421.5260000000002	5.7435227937583235
P156330945	3.467480000000002	406.5150000000002	5.579549140893932
P31832239	3.2737000000000007	421.9390000000001	5.577246058698652
P62037202	3.732540000000002	423.3320000000003	5.909741947068683
CHEMBL450044	1.6455	448.46800000000025	6.585026652029182
P130127832	3.644300000000001	470.3520000000002	5.432620692349022
CHEMBL2323409	0.1979000000000054	619.7600000000007	7.337242168318426
CHEMBL4225583	1.1993199999999997	370.445	9
CHEMBL3703905	2.6481000000000017	460.95400000000024	9.05551732784983
P100695787	1.6357999999999995	379.48400000000004	5.516412703031106
CHEMBL3654349	1.9617	512.9580000000002	7.920818753952375
P74028854	1.5642000000000005	372.24800000000005	5.515842575634619
CHEMBL3654921	2.5144000000000015	478.96900000000016	8.739928612014925
CHEMBL5414025	2.776300000000001	373.40500000000014	3.3862321518535836
P123298186	2.6898	339.168	5.438779321066057
P102961936	2.5136000000000003	375.4280000000002	5.9344202852715515
P19007239	2.897400000000001	453.61500000000035	5.458545571252411
P18364715	3.271200000000002	423.94700000000023	5.478469658721289
CHEMBL4454888	2.2080000000000006	382.4120000000001	7
P60477066	3.5526200000000028	412.51500000000027	5.922632094715843
P109163793	3.523500000000002	388.27600000000007	5.866780543267506
P134594039	1.8607	363.27700000000004	5.575935474582512
CHEMBL4100313	3.2643000000000013	312.32099999999997	4.581698708680254
CHEMBL3654341	1.3027999999999997	491.9680000000002	8.193820026016112
P139897416	1.9546199999999996	411.48700000000014	5.573326111978627
P74946220	4.004500000000003	516.6890000000004	5.653060537301009
CHEMBL4225114	1.1588999999999994	400.47100000000006	8.698970004336019
P61184621	3.607000000000001	377.18499999999995	5.655411257421286
P05376373	3.6575000000000024	569.4810000000003	5.534171184642563
CHEMBL3654333	1.9530999999999996	482.9320000000002	8.1249387366083
P50825832	5.669100000000003	419.4840000000002	5.617802789622546
P15695673	3.794500000000002	433.53300000000013	5.671416550285798
CHEMBL3660005	1.6226999999999998	504.9670000000002	6.31069114087638
CHEMBL2107830	1.6133999999999993	450.91500000000013	8.508638306165727
P22393490	4.8914000000000035	492.43900000000025	5.31238187042823
P67095829	2.9144400000000017	357.4350000000002	5.341320971417551
CHEMBL4115492	3.0845000000000025	522.9780000000003	8.958607314841775
P92329526	1.0715999999999994	397.15100000000007	5.416461180745648
P30426867	4.913140000000003	411.5520000000002	5.514420523015321
P53067260	2.8226000000000004	524.6180000000005	5.891096872332687
CHEMBL1784280	2.5609000000000015	481.9540000000001	8.361510743045363
P155078534	2.4670000000000005	373.3240000000001	5.488250288655017
CHEMBL3703892	2.2428200000000005	418.9170000000002	9.092588639225413
P74036442	4.902020000000005	480.6490000000004	5.941194513324093
CHEMBL3703805	1.9939000000000004	415.87300000000005	8.732828271596986
P66987960	1.1685000000000003	436.147	5.868060704789576
P80098577	3.8461000000000025	519.2330000000002	5.4175957019809715
CHEMBL4065901	2.1072	454.8780000000002	8.229147988357855
CHEMBL500268	6.577200000000008	1022.6580000000001	6.991399828238082
CHEMBL448655	5.140140000000008	774.0700000000006	6.910094888560602
CHEMBL5883939	1.506120000000002	562.6850000000002	8
P87787312	1.2748999999999993	400.50800000000027	5.662540738709344
CHEMBL1762484	5.901400000000004	498.9830000000002	6.431798275933005
CHEMBL1085547	1.8047	452.9350000000002	7.769551078621726
P57407159	4.426090000000002	470.1460000000001	5.449649327698385
CHEMBL5909246	1.8215	622.1840000000004	8
P23975574	2.6754999999999995	380.4290000000001	5.606073993414163
P32508527	1.2286	443.52800000000025	5.641113795594131
P104280207	2.1130999999999993	368.4810000000002	5.704872914747809
P59743708	1.9664799999999998	411.4180000000001	5.436637590513392
P62109588	5.813740000000006	477.0460000000003	5.664141088680182
CHEMBL2414618	2.2242199999999994	427.522	9
CHEMBL1672810	1.5088	403.456	7.645891560852599
P111409362	3.967800000000002	492.31700000000023	5.669789215428472
CHEMBL2018092	2.1461	404.45900000000006	7.327902142064283
P15246873	4.822700000000003	450.70000000000016	5.885055584287415
P09373866	1.4496199999999997	373.4380000000001	5.440691989092987
CHEMBL1289621	4.002600000000005	479.01700000000034	6.886056647693163
P16152658	1.7535999999999998	387.4610000000001	5.791289980093599
CHEMBL1819199	3.754600000000003	495.0370000000004	9.10902040301031
P18368251	2.4400000000000004	408.27700000000004	5.614930223668066
CHEMBL2234026	3.0079200000000013	270.284	4.467245621007502
P65855729	2.9659000000000018	461.62800000000027	5.573976984310124
P123476488	1.590400000000001	396.266	5.923359556329658
CHEMBL582979	2.456000000000001	408.8780000000001	4.522878745280337
[truncated: 1,285 more rows]

## Sheet: split3_train
molecule_chembl_id	AlogP	Molecular Weight	pIC50
[truncated: 2,426 more rows]
