# Supplementary material for: Computational Discovery of Novel SGLT2 Inhibitors from Eight Selected Medicine Food Homology Herbs Using a Multi-Stage Virtual Screening Pipeline
Source: Pharmaceuticals (Basel). 2026 Jan 31;19(2):246. doi: 10.3390/ph19020246 (PMC12943391; doi:10.3390/ph19020246)
Supplement: Supplementary file 1 [file pharmaceuticals-19-00246-s001.zip › Supplementary file S3_The prediction results of two models for the compounds of MFH herbs.xlsx]

## Sheet: LightGBM_model
Herb_name	Ingredient_id	maccs_pred_class	maccs_pred_prob	rdkit_pred_class	rdkit_pred_prob	ecfp4_pred_class	ecfp4_pred_prob	tt_pred_class	tt_pred_prob	valid_model_count	positive_count	consensus
HuangQi	TCMBANKIN061885	0	0.0137	0	0.0096	0	0.038	0	0.0014	4	0	0
HuangQi	TCMBANKIN018490	1	0.9821	0	0.1746	1	0.777	0	0.2232	4	2	0
HuangQi,GeGen	TCMBANKIN061118	0	0	0	0.0001	0	0.0025	0	0.0017	4	0	0
HuangQi,MaiDong,HongHua,DangGui	TCMBANKIN002907	1	0.657	0	0.4129	0	0.0027	0	0.4921	4	1	0
HuangQi	TCMBANKIN059068	0	0.1322	0	0.4352	0	0.0169	0	0.0045	4	0	0
HuangQi	TCMBANKIN025339	1	0.6949	1	0.7232	0	0.2122	0	0.0065	4	2	0
HuangQi	TCMBANKIN061561	0	0.0039	0	0	0	0.0015	0	0.0013	4	0	0
HuangQi	TCMBANKIN025290	0	0.0002	0	0.0001	0	0.0783	0	0.0007	4	0	0
HuangQi	TCMBANKIN061438	1	0.9809	1	0.851	0	0.2805	1	0.592	4	3	0
HuangQi,DangGui	TCMBANKIN047293	1	0.7926	0	0.0101	0	0.003	0	0.0029	4	1	0
HuangQi,GanCao,HongHua	TCMBANKIN060264	1	0.9733	0	0.2839	1	0.5381	0	0.1429	4	2	0
HuangQi	TCMBANKIN058394	0	0.0019	0	0	0	0.0016	0	0.0027	4	0	0
HuangQi	TCMBANKIN059258	0	0.0184	0	0	0	0.0026	0	0.0029	4	0	0
HuangQi	TCMBANKIN009053	0	0.0046	0	0.0009	0	0.0315	0	0.0052	4	0	0
HuangQi	TCMBANKIN036892	0	0.2108	0	0.005	1	0.6459	0	0.0002	4	1	0
HuangQi	TCMBANKIN028660	1	0.9763	1	0.9413	1	0.74	0	0.0919	4	3	0
HuangQi	TCMBANKIN061628	1	0.6525	0	0.0006	0	0.0581	0	0.0014	4	1	0
HuangQi,GeGen	TCMBANKIN009190	0	0.0002	0	0	0	0.0028	0	0.0003	4	0	0
HuangQi	TCMBANKIN002008	1	0.9809	1	0.8613	0	0.4332	1	0.592	4	3	0
HuangQi	TCMBANKIN012786	0	0.0001	0	0.0002	0	0.0019	0	0.0022	4	0	0
HuangQi,HongHua	TCMBANKIN059948	0	0.0494	0	0.326	0	0.0028	0	0.0595	4	0	0
HuangQi,GanCao,HongHua	TCMBANKIN058127	1	0.8889	0	0	0	0.0104	0	0.0008	4	1	0
HuangQi,GeGen	TCMBANKIN036832	0	0.0033	0	0	0	0.0087	0	0.0032	4	0	0
HuangQi	TCMBANKIN058186	0	0.0001	0	0	0	0.0001	0	0.0004	4	0	0
HuangQi,DangGui	TCMBANKIN014703	0	0.1158	0	0.0389	0	0.0023	0	0.0104	4	0	0
HuangQi	TCMBANKIN037818	0	0.066	0	0.0032	0	0.028	0	0.017	4	0	0
HuangQi	TCMBANKIN039108	0	0.3597	0	0.435	0	0.0201	0	0.002	4	0	0
HuangQi,FuLing,GeGen,HongHua,DangGui	TCMBANKIN060693	0	0.0665	0	0.0166	0	0.4193	0	0.0045	4	0	0
HuangQi,MaiDong,HongHua,DangGui	TCMBANKIN058450	1	0.6765	0	0.0208	0	0.0078	1	0.6257	4	2	0
HuangQi,HongHua	TCMBANKIN060879	0	0.0001	0	0	0	0.002	0	0.0219	4	0	0
HuangQi	TCMBANKIN039995	0	0.0025	0	0	0	0.0114	0	0.0035	4	0	0
HuangQi	TCMBANKIN033498	1	0.5676	0	0.4522	0	0.1666	0	0.0003	4	1	0
HuangQi	TCMBANKIN061719	0	0.1857	0	0	0	0.0134	0	0.0024	4	0	0
HuangQi	TCMBANKIN024059	0	0.005	0	0.0002	0	0.0079	0	0.0016	4	0	0
HuangQi	TCMBANKIN057992	0	0.0002	0	0	0	0.0036	0	0.0012	4	0	0
HuangQi	TCMBANKIN061911	1	0.9049	1	0.8081	0	0.4295	0	0.0367	4	2	0
HuangQi	TCMBANKIN061883	0	0.1729	0	0.0125	0	0.0258	0	0.0016	4	0	0
HuangQi,FuLing,DangGui	TCMBANKIN030912	0	0.0003	0	0.0002	0	0.0208	0	0.0164	4	0	0
HuangQi,FuLing,DangGui	TCMBANKIN000094	0	0.0005	0	0	0	0.0216	0	0.0017	4	0	0
HuangQi	TCMBANKIN061327	0	0.0839	0	0	0	0.2524	0	0.01	4	0	0
HuangQi	TCMBANKIN058638	0	0.1103	0	0	0	0.0136	0	0.0021	4	0	0
HuangQi	TCMBANKIN057938	1	0.8327	0	0.4593	0	0.0091	0	0.0275	4	1	0
HuangQi	TCMBANKIN058586	0	0.0004	0	0	0	0.0009	0	0.0008	4	0	0
HuangQi	TCMBANKIN061898	0	0.002	0	0	0	0.0014	0	0.0015	4	0	0
HuangQi	TCMBANKIN059159	0	0.0137	0	0	0	0.0036	0	0.0033	4	0	0
HuangQi	TCMBANKIN008647	0	0.0002	0	0	0	0.0039	0	0.0094	4	0	0
HuangQi	TCMBANKIN002126	0	0.0019	0	0	0	0.097	0	0.0003	4	0	0
HuangQi,GanCao,GeGen,HongHua	TCMBANKIN060691	0	0.0003	0	0	0	0.0297	0	0.0002	4	0	0
HuangQi	TCMBANKIN057949	1	0.9135	0	0.1162	0	0.4822	0	0.092	4	1	0
HuangQi	TCMBANKIN005610	0	0.2108	0	0.005	1	0.5676	0	0.0005	4	1	0
HuangQi	TCMBANKIN004607	0	0.16	0	0.0177	0	0.4059	0	0.0028	4	0	0
HuangQi	TCMBANKIN024527	0	0.1857	0	0	0	0.0069	0	0.0031	4	0	0
HuangQi,HongHua	TCMBANKIN058486	0	0.3926	0	0.1484	0	0.0376	0	0.0419	4	0	0
HuangQi	TCMBANKIN026929	0	0	0	0	0	0.0048	0	0.0138	4	0	0
HuangQi	TCMBANKIN041106	0	0.0223	0	0.0373	0	0.0164	0	0.0138	4	0	0
HuangQi,GanCao,GeGen	TCMBANKIN037131	1	0.9774	1	0.9733	1	0.8194	1	0.9129	4	4	1
HuangQi	TCMBANKIN028239	0	0.0191	0	0	0	0.006	0	0.0029	4	0	0
HuangQi	TCMBANKIN020996	1	0.6637	0	0.1423	0	0.4755	0	0.0012	4	1	0
HuangQi,GanCao	TCMBANKIN061496	0	0.1857	0	0	0	0.0021	0	0.0038	4	0	0
HuangQi	TCMBANKIN061437	0	0.1779	0	0.0001	0	0.003	0	0.0061	4	0	0
HuangQi	TCMBANKIN061497	1	0.9774	1	0.9117	0	0.467	1	0.9537	4	3	0
HuangQi	TCMBANKIN036037	0	0.0037	0	0	0	0.0017	0	0.0038	4	0	0
HuangQi	TCMBANKIN034759	0	0.0661	0	0	0	0.0081	0	0.0025	4	0	0
HuangQi	TCMBANKIN031079	0	0.0015	0	0	0	0.0066	0	0.0028	4	0	0
HuangQi	TCMBANKIN027704	1	0.7076	1	0.8624	1	0.826	0	0.0462	4	3	0
HuangQi	TCMBANKIN022524	0	0.0001	0	0	0	0.001	0	0.002	4	0	0
HuangQi	TCMBANKIN004760	0	0.1965	0	0.0038	1	0.6478	0	0.0047	4	1	0
HuangQi	TCMBANKIN057987	0	0.0008	0	0	0	0.0076	0	0.002	4	0	0
HuangQi	TCMBANKIN059737	0	0.0002	0	0	0	0.0028	0	0.0047	4	0	0
HuangQi	TCMBANKIN057994	0	0.0006	0	0	0	0.013	0	0.0037	4	0	0
HuangQi	TCMBANKIN024849	1	0.5676	0	0.496	0	0.215	0	0.0003	4	1	0
HuangQi	TCMBANKIN057965	0	0.0004	0	0	0	0.003	0	0.0016	4	0	0
HuangQi	TCMBANKIN011939	1	0.6949	1	0.5319	0	0.1666	0	0.0015	4	2	0
HuangQi,GanCao	TCMBANKIN061590	0	0.317	0	0	0	0.009	0	0.0023	4	0	0
HuangQi	TCMBANKIN029142	1	0.6949	1	0.7695	0	0.1655	0	0.0024	4	2	0
HuangQi	TCMBANKIN033269	1	0.9774	1	0.5224	1	0.7463	1	0.7796	4	4	1
HuangQi,FuLing,HongHua,DangGui	TCMBANKIN036312	0	0.0278	0	0.0038	0	0.0044	0	0.0175	4	0	0
HuangQi	TCMBANKIN042535	0	0.4231	1	0.7695	0	0.0533	0	0.0007	4	1	0
HuangQi,DangGui	TCMBANKIN012460	0	0.0001	0	0.0001	0	0.0006	0	0.0002	4	0	0
HuangQi	TCMBANKIN034198	0	0.0024	0	0	0	0.006	0	0.0022	4	0	0
HuangQi,GanCao,GeGen	TCMBANKIN038032	0	0.0083	0	0	0	0.0113	0	0.0045	4	0	0
HuangQi,GeGen	TCMBANKIN058229	0	0.0033	0	0	0	0.0087	0	0.0032	4	0	0
HuangQi	TCMBANKIN060205	0	0.3597	1	0.7695	0	0.0533	0	0.001	4	1	0
HuangQi,HongHua	TCMBANKIN058704	0	0.0003	0	0	0	0.1251	0	0.0003	4	0	0
HuangQi	TCMBANKIN028756	0	0.0001	0	0.0012	0	0.0019	0	0.0019	4	0	0
HuangQi	TCMBANKIN060181	0	0.1774	0	0.0064	0	0.1475	0	0.0382	4	0	0
HuangQi,GanCao,HongHua	TCMBANKIN058213	0	0.1786	0	0	0	0.0104	0	0.0022	4	0	0
HuangQi,GanCao	TCMBANKIN007092	0	0.4577	0	0.0106	0	0.0629	0	0.0285	4	0	0
HuangQi	TCMBANKIN008706	0	0.0004	0	0.0008	0	0.0625	0	0.0011	4	0	0
HuangQi	TCMBANKIN027728	0	0.0043	0	0.0118	0	0.0161	0	0.001	4	0	0
HuangQi	TCMBANKIN028632	0	0.0001	0	0	0	0.0296	0	0.0012	4	0	0
HuangQi	TCMBANKIN002992	0	0.0001	0	0	0	0.0048	0	0.1021	4	0	0
HuangQi	TCMBANKIN033213	1	0.6949	1	0.6982	0	0.2597	0	0.0044	4	2	0
HuangQi	TCMBANKIN042930	1	0.5676	0	0.4408	0	0.153	0	0.0015	4	1	0
HuangQi,MaiDong,DangGui	TCMBANKIN037440	1	0.7255	0	0.239	0	0.1354	0	0.2499	4	1	0
HuangQi	TCMBANKIN006441	0	0.0184	0	0	0	0.0026	0	0.0029	4	0	0
HuangQi	TCMBANKIN043498	0	0.0021	0	0	0	0.0012	0	0.0018	4	0	0
HuangQi,HongHua	TCMBANKIN059711	0	0.0002	0	0	0	0.0005	0	0.1744	4	0	0
HuangQi	TCMBANKIN023610	0	0.0031	0	0.0301	0	0.0155	0	0.0001	4	0	0
HuangQi	TCMBANKIN020714	0	0.1322	0	0.4352	0	0.0169	0	0.0045	4	0	0
HuangQi,HongHua	TCMBANKIN058114	0	0.0921	0	0	0	0.0016	0	0.0014	4	0	0
HuangQi	TCMBANKIN060578	0	0.0022	0	0	0	0.0295	0	0.0002	4	0	0
HuangQi	TCMBANKIN015568	0	0.1479	0	0	0	0.0028	0	0.0034	4	0	0
HuangQi,DiHuang	TCMBANKIN001863	0	0.0001	0	0	0	0.0013	0	0.0007	4	0	0
HuangQi	TCMBANKIN009992	0	0.2228	0	0.0001	0	0.0035	0	0.0052	4	0	0
HuangQi,GanCao	TCMBANKIN061723	0	0.1857	0	0	0	0.0055	0	0.0021	4	0	0
HuangQi,HongHua	TCMBANKIN061762	0	0.3021	0	0.0016	0	0.0787	0	0.001	4	0	0
HuangQi	TCMBANKIN061469	0	0.0044	0	0	0	0.0023	0	0.0041	4	0	0
HuangQi,GeGen	TCMBANKIN021528	0	0.0005	0	0	0	0.0302	0	0.0014	4	0	0
HuangQi	TCMBANKIN021332	1	0.6949	1	0.7695	0	0.1655	0	0.0043	4	2	0
FuLing	TCMBANKIN012060	0	0.0044	0	0.0001	0	0.0075	0	0.0012	4	0	0
FuLing	TCMBANKIN001670	0	0.0013	0	0	0	0.0016	0	0.0055	4	0	0
FuLing	TCMBANKIN038323	0	0.4404	0	0.1704	0	0.0108	0	0.0085	4	0	0
FuLing,HongHua	TCMBANKIN041080	0	0.0003	0	0	0	0.0062	0	0.0021	4	0	0
FuLing	TCMBANKIN018082	0	0.1515	0	0.1214	0	0.4155	1	0.737	4	1	0
FuLing	TCMBANKIN061419	0	0.0021	0	0.005	0	0.0049	0	0.0038	4	0	0
FuLing	TCMBANKIN041055	0	0.0023	0	0	0	0.0003	0	0.0039	4	0	0
FuLing	TCMBANKIN049808	1	0.8957	0	0.2556	0	0.491	0	0.0032	4	1	0
FuLing	TCMBANKIN060985	0	0.0001	0	0.0004	0	0.0036	0	0.0017	4	0	0
FuLing	TCMBANKIN025358	0	0.0002	0	0	0	0.0002	0	0.0002	4	0	0
FuLing	TCMBANKIN047866	1	0.5493	0	0.1802	0	0.1242	0	0.0031	4	1	0
FuLing,HongHua	TCMBANKIN058288	0	0.2689	0	0.0028	0	0.0034	0	0.0009	4	0	0
FuLing	TCMBANKIN036900	1	0.7988	0	0.0094	0	0.2825	0	0.0001	4	1	0
FuLing	TCMBANKIN000068	0	0.0005	0	0	0	0.0033	0	0.0041	4	0	0
FuLing	TCMBANKIN036795	1	0.5493	0	0.2556	0	0.0887	0	0.0033	4	1	0
FuLing,HongHua	TCMBANKIN060958	0	0.0001	0	0	0	0.0025	0	0.0059	4	0	0
FuLing	TCMBANKIN011182	0	0.0001	0	0	0	0.034	0	0.0117	4	0	0
FuLing	TCMBANKIN059121	0	0	0	0	0	0.0217	0	0.0101	4	0	0
FuLing	TCMBANKIN049235	0	0	0	0	0	0.002	0	0.0027	4	0	0
FuLing	TCMBANKIN059124	0	0.0001	0	0	0	0.0078	0	0.0022	4	0	0
FuLing	TCMBANKIN039177	0	0.0001	0	0	0	0.0027	0	0.0006	4	0	0
FuLing,HongHua,DangGui	TCMBANKIN036901	0	0	0	0.0001	0	0.0025	0	0.0017	4	0	0
FuLing	TCMBANKIN058484	0	0.4404	0	0.1704	0	0.0108	0	0.0085	4	0	0
FuLing	TCMBANKIN059149	0	0.0005	0	0	0	0.3371	0	0.0003	4	0	0
FuLing,HongHua	TCMBANKIN028711	0	0.0127	0	0	0	0.0041	0	0.0002	4	0	0
FuLing	TCMBANKIN031514	0	0.1857	0	0	0	0.0055	0	0.0016	4	0	0
FuLing,HongHua,DangGui	TCMBANKIN060980	0	0	0	0.0001	0	0.0025	0	0.0017	4	0	0
FuLing,HongHua	TCMBANKIN061091	0	0	0	0.0001	0	0.0025	0	0.0017	4	0	0
FuLing	TCMBANKIN036149	1	0.5897	0	0.3404	0	0.0093	0	0.0013	4	1	0
FuLing	TCMBANKIN005778	0	0	0	0	0	0.0083	0	0.0096	4	0	0
FuLing	TCMBANKIN018260	0	0.0001	0	0	0	0.0145	0	0.0127	4	0	0
FuLing	TCMBANKIN003835	0	0	0	0	0	0.0196	0	0.0141	4	0	0
FuLing	TCMBANKIN061102	0	0.0001	0	0.0034	0	0.0053	0	0.0017	4	0	0
FuLing	TCMBANKIN061043	0	0.0001	0	0.0034	0	0.0053	0	0.0017	4	0	0
FuLing	TCMBANKIN022980	0	0	0	0.0001	0	0.0025	0	0.0017	4	0	0
FuLing	TCMBANKIN028804	0	0.0001	0	0	0	0.0065	0	0.0004	4	0	0
FuLing	TCMBANKIN058074	1	0.8793	0	0.4204	0	0.0531	0	0.0085	4	1	0
FuLing	TCMBANKIN031236	0	0.0024	0	0.0011	0	0.2089	0	0.0014	4	0	0
FuLing	TCMBANKIN059123	0	0.0001	0	0	0	0.0453	0	0.3285	4	0	0
FuLing,HongHua	TCMBANKIN000100	0	0	0	0.0001	0	0.0025	0	0.0017	4	0	0
FuLing,DangGui	TCMBANKIN060992	0	0.0001	0	0.0004	0	0.0025	0	0.0017	4	0	0
FuLing	TCMBANKIN038481	0	0.0004	0	0	0	0.0361	0	0.0002	4	0	0
FuLing	TCMBANKIN060997	0	0	0	0.0001	0	0.0025	0	0.0017	4	0	0
FuLing	TCMBANKIN032162	0	0.0985	0	0.2645	0	0.0027	0	0.0003	4	0	0
FuLing	TCMBANKIN036873	0	0.1774	0	0.2148	1	0.5441	0	0.0116	4	1	0
FuLing	TCMBANKIN014270	0	0.135	0	0	0	0.0279	0	0.0346	4	0	0
FuLing	TCMBANKIN058884	0	0.0001	0	0	0	0.0096	0	0.0006	4	0	0
FuLing	TCMBANKIN017863	0	0.0007	0	0.0283	0	0.0312	0	0.0019	4	0	0
FuLing	TCMBANKIN061085	0	0.0001	0	0.0034	0	0.0053	0	0.0017	4	0	0
FuLing	TCMBANKIN059515	0	0.0004	0	0.0001	0	0.0021	0	0.0016	4	0	0
FuLing	TCMBANKIN057933	1	0.8499	0	0.0221	0	0.0013	0	0.0414	4	1	0
FuLing	TCMBANKIN061090	0	0.0001	0	0.0034	0	0.0053	0	0.0017	4	0	0
FuLing	TCMBANKIN060183	0	0.1774	0	0.2148	1	0.5441	0	0.0093	4	1	0
FuLing,HongHua	TCMBANKIN061014	0	0.0001	0	0.0014	0	0.0044	0	0.0019	4	0	0
FuLing	TCMBANKIN061906	1	0.5084	0	0.0062	0	0.424	0	0.0123	4	1	0
FuLing	TCMBANKIN037410	1	0.926	0	0	0	0.0075	0	0.0006	4	1	0
FuLing	TCMBANKIN058060	1	0.6912	0	0	0	0.0011	0	0.0008	4	1	0
FuLing	TCMBANKIN012532	1	0.7687	0	0.0237	1	0.5711	0	0.1023	4	2	0
FuLing	TCMBANKIN020625	1	0.7255	0	0.239	0	0.1354	0	0.2499	4	1	0
FuLing	TCMBANKIN009420	0	0.328	0	0.1585	1	0.7243	0	0.1293	4	1	0
FuLing	TCMBANKIN006534	0	0.0001	0	0	0	0.0212	0	0.0108	4	0	0
FuLing,HongHua,DangGui	TCMBANKIN061029	0	0	0	0.0001	0	0.0025	0	0.0017	4	0	0
FuLing	TCMBANKIN018385	0	0.1142	0	0.1744	0	0.1583	0	0.0142	4	0	0
FuLing	TCMBANKIN058684	0	0	0	0	0	0.02	0	0.0345	4	0	0
FuLing	TCMBANKIN058135	1	0.9799	0	0.1934	0	0.2924	0	0.2879	4	1	0
FuLing	TCMBANKIN005943	0	0.0001	0	0	0	0.0042	0	0.0035	4	0	0
FuLing	TCMBANKIN061117	0	0	0	0.0001	0	0.0028	0	0.0017	4	0	0
FuLing	TCMBANKIN058860	0	0.1774	0	0.2671	1	0.5441	0	0.0109	4	1	0
FuLing	TCMBANKIN060937	0	0	0	0.0001	0	0.0025	0	0.0059	4	0	0
FuLing	TCMBANKIN036802	0	0.303	0	0	0	0.0057	0	0.0005	4	0	0
FuLing	TCMBANKIN061254	1	0.6123	0	0	0	0.0038	0	0.0009	4	1	0
FuLing	TCMBANKIN059147	0	0.0002	0	0	0	0.0292	0	0.0011	4	0	0
FuLing	TCMBANKIN000079	1	0.9182	1	0.9889	0	0.2715	0	0.2057	4	2	0
FuLing	TCMBANKIN058070	1	0.7621	1	0.5541	0	0.0305	0	0.0005	4	2	0
FuLing	TCMBANKIN033482	0	0.0052	0	0.0009	0	0.001	0	0.0022	4	0	0
FuLing	TCMBANKIN013511	1	0.8793	0	0.2586	0	0.0076	0	0.0085	4	1	0
FuLing	TCMBANKIN040444	0	0.1774	0	0.1775	1	0.7998	0	0.0196	4	1	0
FuLing	TCMBANKIN058071	1	0.7811	1	0.8488	1	0.5392	0	0.0706	4	3	0
FuLing	TCMBANKIN060674	0	0.0003	0	0	0	0.0449	0	0.0012	4	0	0
FuLing	TCMBANKIN061913	0	0.2775	0	0.0009	0	0.0142	0	0.0157	4	0	0
FuLing,GanCao,GeGen,HongHua	TCMBANKIN061105	0	0	0	0.0001	0	0.0025	0	0.0017	4	0	0
FuLing	TCMBANKIN040211	0	0.1774	0	0.2135	0	0.4818	0	0.0116	4	0	0
FuLing	TCMBANKIN017221	0	0.0001	0	0	0	0.0022	0	0.0219	4	0	0
FuLing	TCMBANKIN059125	0	0.0001	0	0	0	0.0391	0	0.001	4	0	0
FuLing	TCMBANKIN061058	0	0.0001	0	0.0034	0	0.0053	0	0.0017	4	0	0
FuLing	TCMBANKIN058867	0	0.1774	0	0.2148	0	0.3902	0	0.0158	4	0	0
FuLing	TCMBANKIN007547	0	0.0002	0	0	0	0.0018	0	0.0006	4	0	0
DiHuang	TCMBANKIN035918	0	0.0016	0	0	0	0.0007	0	0.0018	4	0	0
DiHuang	TCMBANKIN025731	0	0.2568	0	0.3498	0	0.2225	0	0.2506	4	0	0
DiHuang	TCMBANKIN039940	1	0.989	1	0.6842	1	0.7027	1	0.5807	4	4	1
DiHuang	TCMBANKIN013357	1	0.9548	0	0.3453	1	0.7921	0	0.0366	4	2	0
DiHuang	TCMBANKIN061631	0	0.0173	0	0.0002	0	0.007	0	0.0037	4	0	0
DiHuang	TCMBANKIN044753	1	0.989	1	0.6696	1	0.9378	0	0.2281	4	3	0
DiHuang	TCMBANKIN031465	0	0.1417	0	0.031	1	0.502	0	0.0055	4	1	0
DiHuang	TCMBANKIN035728	0	0.008	0	0.0002	0	0.0007	0	0.0038	4	0	0
DiHuang	TCMBANKIN036853	1	0.9513	1	0.7441	1	0.6082	0	0.1692	4	3	0
DiHuang	TCMBANKIN058256	1	0.7819	0	0.4589	1	0.9028	1	0.7565	4	3	0
DiHuang	TCMBANKIN034069	0	0.4778	0	0.0026	0	0.0303	0	0.2639	4	0	0
DiHuang	TCMBANKIN058645	0	0.2527	0	0.3734	0	0.0771	0	0.0035	4	0	0
DiHuang	TCMBANKIN048374	1	0.989	1	0.6696	1	0.9378	0	0.1406	4	3	0
DiHuang	TCMBANKIN045500	0	0.4133	0	0.0013	0	0.03	0	0.0405	4	0	0
DiHuang	TCMBANKIN051647	0	0.0006	0	0	0	0.0009	0	0.0042	4	0	0
DiHuang	TCMBANKIN012734	0	0.0477	0	0.0092	0	0.0076	0	0.0027	4	0	0
DiHuang	TCMBANKIN039338	0	0	0	0	0	0.019	0	0.002	4	0	0
DiHuang	TCMBANKIN060211	1	0.9856	0	0.3473	1	0.9378	0	0.1296	4	2	0
DiHuang	TCMBANKIN061276	1	0.9264	1	0.9657	1	0.7487	1	0.7197	4	4	1
DiHuang	TCMBANKIN060214	1	0.9856	0	0.2927	1	0.9378	0	0.2173	4	2	0
DiHuang	TCMBANKIN007848	0	0.2568	0	0.306	0	0.3318	0	0.2931	4	0	0
DiHuang	TCMBANKIN002310	0	0.0006	0	0	0	0.0009	0	0.0042	4	0	0
DiHuang	TCMBANKIN033489	0	0.1556	0	0.0698	0	0.2382	0	0.1142	4	0	0
DiHuang	TCMBANKIN029577	0	0.0029	0	0.0007	0	0.0067	0	0.003	4	0	0
DiHuang,DangGui	TCMBANKIN059566	1	0.9368	1	0.6445	1	0.8495	0	0.0685	4	3	0
DiHuang	TCMBANKIN037559	1	0.8659	0	0.3017	1	0.8291	0	0.3945	4	2	0
DiHuang	TCMBANKIN002564	1	0.99	1	0.6118	1	0.9378	0	0.263	4	3	0
DiHuang	TCMBANKIN035986	0	0.0042	0	0.0304	0	0.0812	0	0.1394	4	0	0
DiHuang	TCMBANKIN058255	0	0.0013	0	0.0084	0	0.031	0	0.0035	4	0	0
DiHuang	TCMBANKIN004252	1	0.9855	0	0.462	1	0.7391	0	0.3752	4	2	0
DiHuang	TCMBANKIN061413	0	0.4133	0	0.0037	0	0.0201	0	0.2009	4	0	0
DiHuang	TCMBANKIN013601	0	0.4034	0	0.012	0	0.0566	0	0.2932	4	0	0
GanCao	TCMBANKIN048791	0	0.0058	0	0	0	0.002	0	0.0029	4	0	0
GanCao	TCMBANKIN022330	0	0	0	0.0001	0	0.0021	0	0.0014	4	0	0
GanCao	TCMBANKIN005653	0	0.003	0	0	0	0.0039	0	0.0055	4	0	0
GanCao	TCMBANKIN007455	1	0.8196	0	0	0	0.3716	0	0.0004	4	1	0
GanCao	TCMBANKIN030693	0	0	0	0.0001	0	0.0301	0	0.0042	4	0	0
GanCao	TCMBANKIN023632	1	0.5098	0	0.0001	0	0.0118	0	0.006	4	1	0
GanCao	TCMBANKIN036845	1	0.9756	0	0.2418	1	0.6618	0	0.2879	4	2	0
GanCao	TCMBANKIN000553	0	0.0002	0	0.0016	0	0.0058	0	0.0017	4	0	0
GanCao	TCMBANKIN060433	0	0.0023	0	0	0	0.004	0	0.0038	4	0	0
GanCao,HongHua	TCMBANKIN060735	0	0.0002	0	0.0041	0	0.0053	0	0.0029	4	0	0
GanCao	TCMBANKIN036840	0	0.3066	0	0.0227	0	0.0032	0	0.003	4	0	0
GanCao	TCMBANKIN031982	0	0.0062	0	0.0003	0	0.108	0	0.0017	4	0	0
GanCao	TCMBANKIN014627	0	0.0037	0	0.0004	0	0.4862	0	0.0027	4	0	0
GanCao	TCMBANKIN044306	0	0.0037	0	0	0	0.0017	0	0.0038	4	0	0
GanCao	TCMBANKIN007479	1	0.707	0	0.0002	1	0.6008	0	0.001	4	2	0
GanCao	TCMBANKIN061207	0	0.0003	0	0	0	0.0085	0	0.0037	4	0	0
GanCao	TCMBANKIN061591	0	0.317	0	0	0	0.0037	0	0.0017	4	0	0
GanCao	TCMBANKIN058479	1	0.8056	0	0.0581	0	0.4873	0	0.05	4	1	0
GanCao	TCMBANKIN000306	1	0.6465	0	0	0	0.2395	0	0.0043	4	1	0
GanCao	TCMBANKIN012416	0	0.0001	0	0.0012	0	0.0023	0	0.0017	4	0	0
GanCao	TCMBANKIN033792	0	0.2351	0	0.0485	0	0.0027	0	0.004	4	0	0
GanCao	TCMBANKIN048258	0	0.0092	0	0.0066	0	0.0364	0	0.0146	4	0	0
GanCao	TCMBANKIN016632	1	0.9524	1	0.9061	1	0.6727	1	0.8923	4	4	1
GanCao	TCMBANKIN060773	0	0.0001	0	0.0034	0	0.0049	0	0.0015	4	0	0
GanCao	TCMBANKIN002696	0	0.0001	0	0	0	0.0058	0	0.0013	4	0	0
GanCao	TCMBANKIN046782	1	0.946	1	0.9903	1	0.9305	1	0.8504	4	4	1
GanCao	TCMBANKIN060816	0	0.0001	0	0.0004	0	0.0033	0	0.0019	4	0	0
GanCao	TCMBANKIN028979	0	0.001	0	0	0	0.0139	0	0.0004	4	0	0
GanCao	TCMBANKIN058240	0	0.2458	0	0	0	0.0033	0	0.0047	4	0	0
GanCao	TCMBANKIN033202	1	0.9794	1	0.8332	1	0.6317	1	0.9214	4	4	1
GanCao	TCMBANKIN001589	0	0.0001	0	0	0	0.0025	0	0.0059	4	0	0
GanCao	TCMBANKIN024852	0	0.0002	0	0	0	0.025	0	0.0007	4	0	0
GanCao	TCMBANKIN058767	0	0.0057	0	0.0011	0	0.1939	0	0.0032	4	0	0
GanCao	TCMBANKIN032898	0	0.0179	0	0	0	0.002	0	0.001	4	0	0
GanCao	TCMBANKIN060850	0	0.0001	0	0.0034	0	0.0066	0	0.0017	4	0	0
GanCao	TCMBANKIN046356	0	0.002	0	0	0	0.2934	0	0.0076	4	0	0
GanCao	TCMBANKIN007167	1	0.7842	0	0.0013	0	0.1633	0	0.023	4	1	0
GanCao	TCMBANKIN020048	1	0.9911	1	0.9567	0	0.461	1	0.5987	4	3	0
GanCao	TCMBANKIN003710	0	0.0004	0	0.0024	0	0.005	0	0.0017	4	0	0
GanCao	TCMBANKIN040366	0	0.1007	0	0	0	0.1737	0	0.0022	4	0	0
GanCao	TCMBANKIN058777	0	0.0099	0	0.0008	0	0.0607	0	0.0046	4	0	0
GanCao	TCMBANKIN036829	0	0.0002	0	0	0	0.0282	0	0.0008	4	0	0
GanCao	TCMBANKIN061840	0	0.0108	0	0	0	0.0113	0	0.0043	4	0	0
GanCao	TCMBANKIN023247	0	0.0001	0	0.0015	0	0.0041	0	0.0017	4	0	0
GanCao	TCMBANKIN059312	0	0	0	0	0	0.0118	0	0.0003	4	0	0
GanCao	TCMBANKIN035868	1	0.7375	0	0	0	0.0033	0	0.0016	4	1	0
GanCao	TCMBANKIN059457	0	0.3355	0	0.0006	0	0.0941	0	0.004	4	0	0
GanCao	TCMBANKIN061202	0	0.0002	0	0.0021	0	0.0129	0	0.0017	4	0	0
GanCao	TCMBANKIN014592	0	0.0001	0	0.0015	0	0.0025	0	0.0017	4	0	0
GanCao	TCMBANKIN058770	1	0.8852	0	0.0001	0	0.1719	0	0.0003	4	1	0
GanCao	TCMBANKIN029162	0	0	0	0	0	0.0276	0	0.0012	4	0	0
GanCao	TCMBANKIN032054	1	0.6864	0	0	0	0.0084	0	0.0012	4	1	0
GanCao	TCMBANKIN059591	0	0.1875	0	0.0009	0	0.345	0	0.0023	4	0	0
GanCao	TCMBANKIN035970	0	0.0545	0	0	0	0.1243	0	0.0022	4	0	0
GanCao	TCMBANKIN058537	1	0.9904	1	0.8886	0	0.2072	1	0.8967	4	3	0
GanCao	TCMBANKIN008481	0	0.0184	0	0.0231	0	0.0374	0	0.0269	4	0	0
GanCao	TCMBANKIN012762	0	0.0001	0	0.0023	0	0.0062	0	0.0016	4	0	0
GanCao	TCMBANKIN048103	0	0.0105	0	0	0	0.1176	0	0.0019	4	0	0
GanCao	TCMBANKIN007387	0	0.0616	0	0.0295	0	0.2297	0	0.0007	4	0	0
GanCao	TCMBANKIN036913	0	0.0084	0	0	0	0.0081	0	0.0035	4	0	0
GanCao	TCMBANKIN060922	0	0.0001	0	0.0034	0	0.0053	0	0.0017	4	0	0
GanCao	TCMBANKIN015638	0	0.0124	0	0	0	0.0019	0	0.0016	4	0	0
GanCao	TCMBANKIN045149	0	0.2904	0	0.0028	0	0.0049	0	0.0041	4	0	0
GanCao	TCMBANKIN038308	1	0.9552	1	0.8732	1	0.7872	1	0.9601	4	4	1
GanCao	TCMBANKIN033679	0	0.1007	0	0.0044	0	0.0747	0	0.0048	4	0	0
GanCao	TCMBANKIN035224	0	0.0013	0	0	0	0.0521	0	0.001	4	0	0
GanCao	TCMBANKIN059490	0	0.0202	0	0.0004	0	0.0123	0	0.0006	4	0	0
GanCao	TCMBANKIN038286	0	0.0137	0	0.0096	0	0.038	0	0.0014	4	0	0
GanCao	TCMBANKIN029421	0	0.0054	0	0	0	0.3716	0	0.0023	4	0	0
GanCao	TCMBANKIN004879	0	0.003	0	0	0	0.02	0	0.0047	4	0	0
GanCao	TCMBANKIN043291	0	0.0946	0	0.0122	0	0.0467	0	0.0016	4	0	0
GanCao	TCMBANKIN058797	0	0.15	0	0	0	0.1535	0	0.0024	4	0	0
GanCao	TCMBANKIN061122	0	0.0001	0	0.0034	0	0.0053	0	0.0017	4	0	0
GanCao	TCMBANKIN030651	0	0.2485	0	0.0771	0	0.0296	0	0.0001	4	0	0
GanCao	TCMBANKIN043133	0	0.0027	0	0	0	0.0026	0	0.0047	4	0	0
GanCao	TCMBANKIN036888	0	0.0076	0	0	0	0.008	0	0.0018	4	0	0
GanCao	TCMBANKIN058789	0	0.0029	0	0	0	0.0181	0	0.0032	4	0	0
GanCao	TCMBANKIN060090	0	0.063	0	0.0038	0	0.1846	0	0.0251	4	0	0
GanCao	TCMBANKIN060891	0	0.0001	0	0.0015	0	0.0232	0	0.0023	4	0	0
GanCao	TCMBANKIN060177	0	0.0114	0	0.0026	0	0.0459	0	0.0055	4	0	0
GanCao	TCMBANKIN059541	0	0.0092	0	0.0031	0	0.0816	0	0.013	4	0	0
GanCao	TCMBANKIN043381	0	0.3536	0	0.0278	0	0.001	0	0.0008	4	0	0
GanCao	TCMBANKIN024594	0	0.0001	0	0.0002	0	0.0025	0	0.0059	4	0	0
GanCao	TCMBANKIN061731	0	0.0069	0	0	0	0.0186	0	0.0035	4	0	0
GanCao	TCMBANKIN058193	1	0.9552	1	0.8606	1	0.7872	1	0.904	4	4	1
GanCao	TCMBANKIN019671	1	0.877	0	0.0029	0	0.0374	0	0.0001	4	1	0
GanCao	TCMBANKIN039051	0	0.1244	0	0.0002	0	0.0104	0	0.0049	4	0	0
GanCao	TCMBANKIN033966	1	0.5188	0	0	0	0.2356	0	0.0013	4	1	0
GanCao	TCMBANKIN016780	1	0.6257	0	0	0	0.0356	0	0.0013	4	1	0
GanCao	TCMBANKIN034139	0	0.0092	0	0.0035	0	0.0284	0	0.013	4	0	0
GanCao	TCMBANKIN047243	0	0.0202	0	0.0002	0	0.0114	0	0.002	4	0	0
GanCao	TCMBANKIN057918	0	0.0002	0	0	0	0.0008	0	0.0017	4	0	0
GanCao	TCMBANKIN049856	1	0.6677	0	0	0	0.0953	0	0.0067	4	1	0
GanCao	TCMBANKIN006711	0	0.0084	0	0	0	0.0013	0	0.0012	4	0	0
GanCao	TCMBANKIN048729	0	0.15	0	0.0001	0	0.0667	0	0.0042	4	0	0
GanCao	TCMBANKIN058536	0	0.0037	0	0.0001	0	0.0073	0	0.0039	4	0	0
GanCao	TCMBANKIN060088	0	0.063	0	0.0127	0	0.0989	0	0.0314	4	0	0
GanCao	TCMBANKIN058538	1	0.8637	1	0.8548	0	0.202	1	0.8913	4	3	0
GanCao	TCMBANKIN040550	0	0.0105	0	0	0	0.2072	0	0.0052	4	0	0
GanCao	TCMBANKIN016333	0	0.0006	0	0	0	0.0042	0	0.0017	4	0	0
GanCao	TCMBANKIN055740	0	0.0319	0	0.0001	0	0.0018	0	0.0193	4	0	0
GanCao	TCMBANKIN058788	0	0.0029	0	0	0	0.027	0	0.0016	4	0	0
GanCao,DangGui	TCMBANKIN059188	0	0.0008	0	0	0	0.0043	0	0.0027	4	0	0
GanCao	TCMBANKIN058784	0	0.0522	0	0.0064	0	0.3089	0	0.0066	4	0	0
GanCao	TCMBANKIN060728	0	0.0002	0	0.0001	0	0.0023	0	0.2898	4	0	0
GanCao	TCMBANKIN001493	0	0.0526	0	0.029	0	0.0057	0	0.0002	4	0	0
GanCao	TCMBANKIN036038	1	0.8545	0	0.0011	0	0.4985	0	0.0017	4	1	0
GanCao	TCMBANKIN013366	0	0.0092	0	0.0035	0	0.0266	0	0.013	4	0	0
GanCao	TCMBANKIN014213	0	0.0006	0	0	0	0.0043	0	0.002	4	0	0
GanCao	TCMBANKIN050237	1	0.8562	0	0.0378	0	0.0052	0	0.0028	4	1	0
GanCao,DangGui	TCMBANKIN000898	1	0.8038	0	0.0017	0	0.1941	0	0.0011	4	1	0
GanCao	TCMBANKIN043948	0	0.063	0	0.0054	0	0.1653	0	0.0319	4	0	0
GanCao	TCMBANKIN060176	1	0.9756	1	0.765	1	0.696	1	0.8535	4	4	1
GanCao	TCMBANKIN046562	0	0.0067	0	0.0001	1	0.6076	0	0.002	4	1	0
GanCao	TCMBANKIN047231	0	0.4101	0	0.0001	0	0.0083	0	0.0016	4	0	0
GanCao	TCMBANKIN031438	0	0.0003	0	0.0018	0	0.0547	0	0.0005	4	0	0
GanCao	TCMBANKIN037352	1	0.9708	1	0.8514	1	0.8464	1	0.6299	4	4	1
GanCao	TCMBANKIN049863	0	0.0024	0	0	0	0.0309	0	0.004	4	0	0
GanCao	TCMBANKIN043146	1	0.9341	0	0	0	0.0153	0	0.0011	4	1	0
GanCao	TCMBANKIN026290	0	0.4809	0	0	0	0.0789	0	0.0218	4	0	0
GanCao	TCMBANKIN001237	0	0.0543	0	0.0002	0	0.0625	0	0.0016	4	0	0
GanCao	TCMBANKIN044408	0	0.002	0	0.0069	0	0.0578	0	0.004	4	0	0
GanCao	TCMBANKIN059544	0	0.0092	0	0.0047	0	0.1141	0	0.0129	4	0	0
GanCao	TCMBANKIN058371	0	0.0005	0	0	0	0.0002	0	0.0021	4	0	0
GanCao	TCMBANKIN019888	0	0.3298	0	0.0008	0	0.006	0	0.0011	4	0	0
GanCao	TCMBANKIN001649	1	0.9667	1	0.9421	1	0.5226	1	0.6764	4	4	1
GanCao	TCMBANKIN010339	1	0.9774	1	0.9843	1	0.8194	1	0.9129	4	4	1
GanCao	TCMBANKIN044686	0	0.0301	0	0.0001	0	0.0023	0	0.0013	4	0	0
GanCao	TCMBANKIN038633	0	0.0122	0	0	1	0.6324	0	0.0033	4	1	0
GanCao	TCMBANKIN035749	1	0.9756	1	0.8332	1	0.6317	1	0.8901	4	4	1
GanCao	TCMBANKIN040705	0	0.0221	0	0	0	0.0147	0	0.001	4	0	0
GanCao	TCMBANKIN059729	0	0.0015	0	0	0	0.0014	0	0.1155	4	0	0
GanCao	TCMBANKIN027667	0	0.2384	0	0	0	0.0872	0	0.0039	4	0	0
GanCao	TCMBANKIN059964	0	0.0024	0	0	0	0.001	0	0.0006	4	0	0
GanCao	TCMBANKIN035082	0	0.0259	0	0	0	0.4315	0	0.0036	4	0	0
GanCao	TCMBANKIN010198	0	0.0057	0	0.0003	0	0.1123	0	0.0035	4	0	0
GanCao,DangGui	TCMBANKIN038204	0	0.0055	0	0	0	0.0044	0	0.0039	4	0	0
GanCao	TCMBANKIN011519	0	0.0001	0	0.0029	0	0.0067	0	0.0016	4	0	0
GanCao	TCMBANKIN060896	0	0.0001	0	0.0034	0	0.0053	0	0.0017	4	0	0
GanCao	TCMBANKIN025599	0	0.0001	0	0.0034	0	0.0066	0	0.0017	4	0	0
GanCao	TCMBANKIN039049	1	0.9655	1	0.8514	1	0.8374	1	0.7093	4	4	1
GanCao	TCMBANKIN020760	0	0.0003	0	0	0	0.1165	0	0.0021	4	0	0
GanCao	TCMBANKIN046419	0	0.0108	0	0	0	0.0093	0	0.0021	4	0	0
GanCao	TCMBANKIN059488	0	0.011	0	0	0	0.004	0	0.001	4	0	0
GanCao	TCMBANKIN034632	0	0.2839	0	0.4142	1	0.5231	0	0.0058	4	1	0
GanCao	TCMBANKIN003718	0	0.0042	0	0	0	0.0107	0	0.0086	4	0	0
GanCao	TCMBANKIN033976	0	0.0259	0	0.0003	0	0.1375	0	0.0033	4	0	0
GanCao	TCMBANKIN033809	0	0.203	0	0.0019	0	0.1434	0	0.0018	4	0	0
GanCao	TCMBANKIN060607	0	0.0001	0	0.0005	0	0.0043	0	0.0017	4	0	0
GanCao	TCMBANKIN045990	0	0.0027	0	0.0005	0	0.308	0	0.0045	4	0	0
GanCao	TCMBANKIN000137	0	0.0058	0	0.0223	0	0.1895	0	0.0011	4	0	0
GanCao	TCMBANKIN036837	1	0.9655	1	0.8872	1	0.7917	1	0.9166	4	4	1
GanCao	TCMBANKIN044136	0	0.015	0	0.004	0	0.085	0	0.0026	4	0	0
GanCao	TCMBANKIN030507	0	0.1808	0	0	0	0.0307	0	0.003	4	0	0
GanCao	TCMBANKIN060092	0	0.063	0	0.0059	0	0.247	0	0.0225	4	0	0
GanCao	TCMBANKIN061499	0	0.1857	0	0	0	0.0021	0	0.0015	4	0	0
GanCao	TCMBANKIN041280	1	0.7375	0	0	0	0.0033	0	0.0039	4	1	0
GanCao	TCMBANKIN036868	0	0.0037	0	0.0004	0	0.4862	0	0.0017	4	0	0
GanCao	TCMBANKIN059860	0	0.0002	0	0.0032	0	0.0034	0	0.0017	4	0	0
GanCao	TCMBANKIN015830	0	0.0088	0	0	0	0.0278	0	0.0134	4	0	0
GanCao	TCMBANKIN035914	0	0.0015	0	0	0	0.0232	0	0.0004	4	0	0
GanCao	TCMBANKIN011376	0	0.0001	0	0	0	0.036	0	0.0031	4	0	0
GanCao	TCMBANKIN037986	0	0.001	0	0	0	0.0179	0	0.0011	4	0	0
GanCao	TCMBANKIN059691	0	0.0046	0	0	0	0.0072	0	0.0018	4	0	0
GanCao	TCMBANKIN043458	0	0.0048	0	0	0	0.0096	0	0.002	4	0	0
GanCao	TCMBANKIN009657	0	0.0108	0	0.0005	0	0.0194	0	0.0045	4	0	0
GanCao	TCMBANKIN047935	0	0.1113	0	0.016	0	0.3007	0	0.0077	4	0	0
GanCao	TCMBANKIN048624	0	0.0114	0	0.0017	0	0.0392	0	0.0084	4	0	0
GanCao	TCMBANKIN039832	0	0.0029	0	0	0	0.2474	0	0.0019	4	0	0
GanCao	TCMBANKIN033963	0	0.0067	0	0.0238	1	0.6258	0	0.0012	4	1	0
GanCao	TCMBANKIN002487	0	0	0	0.0005	0	0.0161	0	0.001	4	0	0
GanCao	TCMBANKIN043167	0	0.0493	0	0.0002	0	0.0047	0	0.0089	4	0	0
GanCao	TCMBANKIN047857	0	0.0105	0	0.0005	0	0.3078	0	0.0021	4	0	0
GanCao	TCMBANKIN022549	0	0.0409	0	0.0352	0	0.0154	0	0.0018	4	0	0
GanCao	TCMBANKIN010538	0	0.0027	0	0.0002	0	0.0631	0	0.0031	4	0	0
GanCao	TCMBANKIN000901	0	0.0028	0	0	0	0.0065	0	0.0022	4	0	0
GanCao	TCMBANKIN060837	0	0.0001	0	0.0034	0	0.0053	0	0.0017	4	0	0
GanCao	TCMBANKIN029503	0	0.1395	0	0	0	0.0064	0	0.0032	4	0	0
GanCao	TCMBANKIN058806	0	0.006	0	0.0001	0	0.0529	0	0.0022	4	0	0
GanCao	TCMBANKIN034479	0	0.001	0	0.0003	0	0.0137	0	0.0067	4	0	0
GanCao	TCMBANKIN034279	1	0.9756	1	0.8545	1	0.6905	1	0.943	4	4	1
GanCao	TCMBANKIN006096	0	0.0006	0	0	0	0.023	0	0.0008	4	0	0
GanCao	TCMBANKIN061205	0	0.0003	0	0	0	0.0174	0	0.0028	4	0	0
GanCao	TCMBANKIN016300	1	0.8196	0	0.0001	0	0.3158	0	0.0005	4	1	0
GanCao	TCMBANKIN061878	0	0.0083	0	0	0	0.0113	0	0.0031	4	0	0
GanCao	TCMBANKIN059489	0	0.011	0	0	0	0.0089	0	0.0011	4	0	0
GanCao	TCMBANKIN047760	1	0.8196	0	0.0001	0	0.2297	0	0.0006	4	1	0
GanCao	TCMBANKIN039734	0	0.0092	0	0.0034	0	0.0563	0	0.0089	4	0	0
GanCao	TCMBANKIN006434	1	0.9752	0	0.305	1	0.5381	1	0.508	4	3	0
GanCao	TCMBANKIN000415	1	0.8196	0	0.0001	0	0.4454	0	0.0006	4	1	0
GanCao	TCMBANKIN022096	0	0.0045	0	0	0	0.0156	0	0.0014	4	0	0
GanCao	TCMBANKIN061671	0	0.0185	0	0	0	0.0045	0	0.0067	4	0	0
GanCao	TCMBANKIN043419	0	0.0924	0	0	1	0.6129	0	0.0042	4	1	0
GanCao	TCMBANKIN042718	1	0.8031	0	0	0	0.1737	0	0.001	4	1	0
GanCao,HongHua	TCMBANKIN059901	0	0.0002	0	0.0041	0	0.0034	0	0.0037	4	0	0
GanCao	TCMBANKIN058324	0	0.0044	0	0	0	0.0071	0	0.0014	4	0	0
GanCao	TCMBANKIN058783	0	0.0947	0	0.0001	1	0.8176	0	0.0007	4	1	0
GanCao	TCMBANKIN002258	0	0.1007	0	0.0001	0	0.0203	0	0.0016	4	0	0
GanCao	TCMBANKIN046408	1	0.9655	1	0.7936	1	0.7917	1	0.5616	4	4	1
GanCao	TCMBANKIN035110	0	0.0109	0	0.0012	0	0.0219	0	0.0065	4	0	0
GanCao	TCMBANKIN021907	0	0.0001	0	0	0	0.0064	0	0.0013	4	0	0
GanCao	TCMBANKIN016843	0	0.0106	0	0.0031	0	0.0816	0	0.013	4	0	0
GanCao	TCMBANKIN000430	0	0.0001	0	0.0029	0	0.0033	0	0.0017	4	0	0
GanCao	TCMBANKIN059827	0	0.0009	0	0.0001	0	0.0025	0	0.0008	4	0	0
GanCao	TCMBANKIN059687	0	0.0007	0	0.0006	0	0.0775	0	0.0027	4	0	0
GanCao	TCMBANKIN013454	0	0.011	0	0.0278	0	0.442	0	0.0021	4	0	0
GanCao	TCMBANKIN021742	0	0.0066	0	0	0	0.0088	0	0.0027	4	0	0
GanCao	TCMBANKIN021778	0	0.0003	0	0.0024	0	0.0041	0	0.0017	4	0	0
GanCao	TCMBANKIN017348	0	0.0057	0	0	0	0.2648	0	0.0016	4	0	0
GanCao	TCMBANKIN060807	0	0.0001	0	0.0034	0	0.0049	0	0.0015	4	0	0
GanCao	TCMBANKIN046148	0	0.0082	0	0.0054	0	0.0027	0	0.0031	4	0	0
GanCao	TCMBANKIN016793	0	0.1397	0	0.0205	0	0.0146	0	0.0017	4	0	0
GanCao	TCMBANKIN036914	0	0.015	0	0.003	0	0.0374	0	0.0003	4	0	0
GanCao	TCMBANKIN006375	0	0.0023	0	0.0001	0	0.0084	0	0.0013	4	0	0
GanCao	TCMBANKIN036871	0	0.021	0	0.0001	0	0.0214	0	0.0085	4	0	0
GanCao,DangGui	TCMBANKIN061426	0	0.0003	0	0.0001	0	0.0033	0	0.0039	4	0	0
GanCao	TCMBANKIN060592	0	0.0006	0	0.0002	0	0.315	0	0.008	4	0	0
GanCao,DangGui	TCMBANKIN061528	0	0.0788	0	0	0	0.0016	0	0.0034	4	0	0
GanCao	TCMBANKIN025070	1	0.6465	0	0	0	0.2122	0	0.0017	4	1	0
GanCao	TCMBANKIN049133	0	0.0098	0	0.0003	1	0.5118	0	0.0029	4	1	0
GanCao	TCMBANKIN032327	1	0.6257	0	0	0	0.0425	0	0.0013	4	1	0
GanCao	TCMBANKIN023350	0	0.1007	0	0	0	0.3716	0	0.0025	4	0	0
GanCao	TCMBANKIN058945	0	0.0001	0	0.0001	0	0.0202	0	0.0006	4	0	0
GanCao	TCMBANKIN047042	0	0.1007	0	0	0	0.2648	0	0.0021	4	0	0
GanCao	TCMBANKIN043601	0	0.0002	0	0.0015	0	0.0828	0	0.0247	4	0	0
GanCao	TCMBANKIN043884	0	0.0054	0	0.0001	0	0.2221	0	0.0028	4	0	0
GanCao	TCMBANKIN047119	0	0.0164	0	0.0215	0	0.0029	0	0.0027	4	0	0
GanCao	TCMBANKIN058798	0	0.005	0	0	0	0.3966	0	0.002	4	0	0
GanCao	TCMBANKIN061665	0	0.317	0	0	0	0.0072	0	0.0024	4	0	0
GanCao	TCMBANKIN033656	0	0.0221	0	0	0	0.0025	0	0.0047	4	0	0
GanCao	TCMBANKIN060043	0	0.0004	0	0	0	0.0027	0	0.0007	4	0	0
GanCao	TCMBANKIN026482	0	0.0992	0	0	0	0.0388	0	0.0026	4	0	0
GanCao	TCMBANKIN059272	0	0.0003	0	0	0	0.0029	0	0.0027	4	0	0
GanCao	TCMBANKIN020283	0	0.0074	0	0	0	0.0014	0	0.0026	4	0	0
GanCao,HongHua	TCMBANKIN058215	1	0.9756	1	0.5532	1	0.6618	1	0.7457	4	4	1
GanCao	TCMBANKIN043795	0	0.01	0	0.0001	0	0.3216	0	0.0077	4	0	0
GanCao	TCMBANKIN042672	0	0.0451	0	0	0	0.011	0	0.0021	4	0	0
GanCao,HongHua	TCMBANKIN060705	0	0.0004	0	0	0	0.0026	0	0.0194	4	0	0
GanCao	TCMBANKIN060839	0	0.0001	0	0.0012	0	0.0023	0	0.0017	4	0	0
GanCao	TCMBANKIN036862	0	0.0318	0	0	0	0.0139	0	0.0013	4	0	0
GanCao	TCMBANKIN059543	0	0.0092	0	0.0062	0	0.0499	0	0.0149	4	0	0
GanCao	TCMBANKIN059314	1	0.7625	0	0.0911	0	0.0062	0	0.0009	4	1	0
GanCao	TCMBANKIN058782	0	0.003	0	0	0	0.0083	0	0.001	4	0	0
GanCao	TCMBANKIN027275	1	0.8889	0	0	0	0.0116	0	0.0022	4	1	0
GanCao	TCMBANKIN033218	0	0.0054	0	0	0	0.1467	0	0.0032	4	0	0
GanCao	TCMBANKIN046490	0	0.0145	0	0	0	0.0949	0	0.0057	4	0	0
GanCao,GeGen	TCMBANKIN016653	1	0.9524	1	0.8436	1	0.8455	1	0.95	4	4	1
GanCao	TCMBANKIN046142	1	0.8568	0	0.0003	0	0.0137	0	0.0009	4	1	0
GanCao	TCMBANKIN005187	0	0.0001	0	0.0027	0	0.0052	0	0.0016	4	0	0
GanCao	TCMBANKIN018731	0	0.0008	0	0.0022	0	0.0018	0	0.002	4	0	0
GanCao,DangGui	TCMBANKIN060918	0	0.0001	0	0.0014	0	0.0044	0	0.0019	4	0	0
GanCao	TCMBANKIN029828	0	0.0092	0	0.0139	0	0.0447	0	0.0221	4	0	0
GanCao	TCMBANKIN022287	0	0.0779	0	0.3318	1	0.6386	0	0.0417	4	1	0
GanCao	TCMBANKIN047200	0	0.0953	0	0.0017	0	0.0291	0	0.006	4	0	0
GanCao	TCMBANKIN047682	0	0.0057	0	0.0002	1	0.5731	0	0.0041	4	1	0
GanCao	TCMBANKIN040896	1	0.9655	1	0.8514	1	0.8374	1	0.7093	4	4	1
GanCao	TCMBANKIN045403	0	0.0244	0	0.0031	0	0.0327	0	0.0234	4	0	0
GanCao	TCMBANKIN040788	1	0.9756	1	0.9053	1	0.6317	1	0.9681	4	4	1
GanCao	TCMBANKIN056355	1	0.8562	0	0.0378	0	0.0052	0	0.0028	4	1	0
GanCao	TCMBANKIN042169	0	0.3139	0	0.0507	0	0.0108	0	0.0033	4	0	0
GanCao	TCMBANKIN026129	0	0.0001	0	0.0005	0	0.0053	0	0.0017	4	0	0
GanCao	TCMBANKIN046295	0	0.0445	0	0.0002	0	0.004	0	0.0047	4	0	0
GanCao	TCMBANKIN035354	0	0.0002	0	0.0003	0	0.0129	0	0.0017	4	0	0
GanCao	TCMBANKIN060599	0	0.0001	0	0.0035	0	0.0043	0	0.0017	4	0	0
GanCao	TCMBANKIN049471	0	0.0028	0	0.0001	0	0.1421	0	0.0031	4	0	0
GanCao	TCMBANKIN019471	0	0.0011	0	0.0009	0	0.0008	0	0.0022	4	0	0
GanCao	TCMBANKIN009371	1	0.8196	0	0	0	0.3716	0	0.0004	4	1	0
GanCao	TCMBANKIN010372	0	0.0105	0	0	0	0.1176	0	0.0022	4	0	0
GanCao	TCMBANKIN040273	0	0.0122	0	0	1	0.6324	0	0.0021	4	1	0
GanCao	TCMBANKIN059538	0	0.0001	0	0	0	0.0372	0	0.0011	4	0	0
GanCao	TCMBANKIN015244	0	0.0001	0	0.0018	0	0.0054	0	0.0017	4	0	0
GanCao	TCMBANKIN046128	0	0.0002	0	0	0	0.0841	0	0.0016	4	0	0
GanCao	TCMBANKIN060772	0	0.0001	0	0.0023	0	0.0038	0	0.0017	4	0	0
GanCao	TCMBANKIN029164	0	0.0029	0	0	0	0.0151	0	0.0017	4	0	0
GanCao	TCMBANKIN041853	0	0.0493	0	0.0001	0	0.0502	0	0.0079	4	0	0
GeGen	TCMBANKIN060231	0	0.1774	0	0.0012	0	0.2647	0	0.0019	4	0	0
GeGen	TCMBANKIN017560	0	0.0036	0	0	0	0.4513	0	0.0036	4	0	0
GeGen	TCMBANKIN048960	1	0.9733	1	0.6038	1	0.5558	1	0.6237	4	4	1
GeGen	TCMBANKIN050235	1	0.9791	1	0.9281	1	0.7401	0	0.3921	4	3	0
GeGen	TCMBANKIN028370	0	0.0008	0	0	0	0.0019	0	0.0006	4	0	0
GeGen	TCMBANKIN042399	0	0.0001	0	0	0	0.0598	0	0.0011	4	0	0
GeGen	TCMBANKIN021099	0	0.0002	0	0	0	0.0037	0	0.0009	4	0	0
GeGen	TCMBANKIN027647	0	0.3003	0	0.1723	0	0.0089	0	0.0265	4	0	0
GeGen	TCMBANKIN031864	0	0.0011	0	0	0	0.0046	0	0.0012	4	0	0
GeGen	TCMBANKIN037869	1	0.9655	1	0.9486	1	0.8662	1	0.9338	4	4	1
GeGen	TCMBANKIN044055	1	0.9835	1	0.922	1	0.8269	1	0.9597	4	4	1
GeGen	TCMBANKIN058230	1	0.9655	1	0.8502	1	0.7348	1	0.8469	4	4	1
GeGen	TCMBANKIN061807	0	0.0007	0	0	0	0.0016	0	0.0008	4	0	0
GeGen	TCMBANKIN058478	1	0.9774	1	0.7713	1	0.735	1	0.5259	4	4	1
GeGen	TCMBANKIN010148	1	0.9791	1	0.9053	1	0.7727	0	0.4108	4	3	0
GeGen,DangGui	TCMBANKIN061128	0	0	0	0.0001	0	0.0025	0	0.0017	4	0	0
GeGen	TCMBANKIN012700	0	0.0026	0	0	0	0.0101	0	0.0022	4	0	0
GeGen	TCMBANKIN061599	0	0.1857	0	0	0	0.0021	0	0.0032	4	0	0
GeGen	TCMBANKIN039736	1	0.9756	1	0.9732	1	0.8337	1	0.8725	4	4	1
GeGen	TCMBANKIN058474	1	0.9794	1	0.9253	1	0.7455	1	0.9527	4	4	1
GeGen	TCMBANKIN007231	0	0.0014	0	0.0003	0	0.005	0	0.0002	4	0	0
GeGen	TCMBANKIN030208	1	0.9794	1	0.9733	1	0.7512	1	0.8595	4	4	1
GeGen	TCMBANKIN037813	0	0.0066	0	0	0	0.0144	0	0.0032	4	0	0
GeGen	TCMBANKIN046374	1	0.941	1	0.858	1	0.9578	1	0.9656	4	4	1
GeGen	TCMBANKIN061600	1	0.9835	1	0.928	1	0.5379	1	0.8034	4	4	1
GeGen	TCMBANKIN029134	0	0.1417	0	0.0045	0	0.122	0	0.022	4	0	0
GeGen	TCMBANKIN036796	1	0.9655	1	0.8502	1	0.7348	1	0.8469	4	4	1
GeGen	TCMBANKIN042454	0	0.0005	0	0	0	0.0562	0	0.0011	4	0	0
GeGen	TCMBANKIN043983	1	0.9187	1	0.9355	1	0.9103	1	0.6474	4	4	1
GeGen	TCMBANKIN061395	0	0.0002	0	0	0	0.0078	0	0.0038	4	0	0
GeGen	TCMBANKIN035440	0	0.1019	0	0	0	0.0565	0	0.0103	4	0	0
GeGen	TCMBANKIN005259	0	0.0004	0	0.0994	0	0.4497	0	0.0021	4	0	0
GeGen	TCMBANKIN018002	1	0.7814	0	0	0	0.0097	0	0.0031	4	1	0
GeGen	TCMBANKIN022981	0	0.0018	0	0	0	0.0125	0	0.0032	4	0	0
GeGen	TCMBANKIN043473	1	0.9756	1	0.9733	1	0.7512	1	0.7859	4	4	1
GeGen	TCMBANKIN015599	0	0.0012	0	0	0	0.0611	0	0.0002	4	0	0
GeGen	TCMBANKIN031075	0	0.0005	0	0	0	0.0017	0	0.0017	4	0	0
MaiDong	TCMBANKIN045744	0	0.194	0	0.0353	1	0.5725	0	0.0075	4	1	0
MaiDong	TCMBANKIN019606	0	0.0169	0	0.0001	0	0.0613	0	0.0031	4	0	0
MaiDong	TCMBANKIN044067	0	0.4172	0	0.0001	0	0.0226	0	0.0019	4	0	0
MaiDong	TCMBANKIN044862	1	0.5014	0	0.0001	0	0.058	0	0.0706	4	1	0
MaiDong	TCMBANKIN015891	0	0.4976	0	0.0003	0	0.0499	0	0.2564	4	0	0
MaiDong	TCMBANKIN002860	0	0.0109	0	0.0003	1	0.574	0	0.0008	4	1	0
MaiDong	TCMBANKIN046963	0	0.1671	0	0.0232	1	0.5366	0	0.0035	4	1	0
MaiDong	TCMBANKIN021776	0	0.0235	0	0.0001	0	0.1361	0	0.0068	4	0	0
MaiDong	TCMBANKIN059832	0	0.001	0	0	0	0.0018	0	0.001	4	0	0
MaiDong	TCMBANKIN001079	0	0.056	0	0.0095	0	0.3225	0	0.0014	4	0	0
MaiDong	TCMBANKIN038010	0	0.4118	1	0.7816	0	0.2095	0	0.0011	4	1	0
MaiDong	TCMBANKIN046486	0	0.0002	0	0	0	0.1758	0	0.0187	4	0	0
MaiDong	TCMBANKIN047203	0	0.0541	0	0.0176	0	0.0805	0	0.0014	4	0	0
MaiDong	TCMBANKIN049610	0	0.143	0	0.0003	0	0.1046	0	0.0039	4	0	0
MaiDong	TCMBANKIN059679	0	0.0173	0	0.0003	0	0.1361	0	0.0034	4	0	0
MaiDong	TCMBANKIN043147	0	0.4706	0	0.0003	0	0.0941	1	0.5126	4	1	0
MaiDong	TCMBANKIN046133	0	0.194	0	0.0243	0	0.3265	0	0.0035	4	0	0
MaiDong	TCMBANKIN001171	0	0.0073	0	0	0	0.0041	0	0.0065	4	0	0
MaiDong	TCMBANKIN028421	1	0.5066	0	0.0001	0	0.043	0	0.0026	4	1	0
MaiDong	TCMBANKIN060489	0	0.0719	0	0.0095	0	0.1614	0	0.0014	4	0	0
MaiDong	TCMBANKIN034045	0	0.194	0	0.0369	0	0.4379	0	0.001	4	0	0
MaiDong	TCMBANKIN023378	0	0.4706	0	0.0002	0	0.1041	0	0.0032	4	0	0
MaiDong	TCMBANKIN059680	0	0.143	0	0.0005	0	0.1046	0	0.0015	4	0	0
MaiDong	TCMBANKIN060566	0	0.0003	0	0	0	0.0039	0	0.0015	4	0	0
MaiDong	TCMBANKIN046924	0	0.1588	0	0.0001	0	0.0776	0	0.0028	4	0	0
MaiDong	TCMBANKIN004398	0	0.194	0	0.0369	0	0.3593	0	0.0069	4	0	0
MaiDong	TCMBANKIN038869	0	0.2122	0	0.0001	0	0.0589	0	0.0028	4	0	0
MaiDong	TCMBANKIN045250	0	0.0216	0	0	0	0.068	0	0.0653	4	0	0
MaiDong	TCMBANKIN005101	1	0.9664	0	0.0001	0	0.0295	0	0.0008	4	1	0
MaiDong	TCMBANKIN031453	0	0.0235	0	0.0001	0	0.1193	1	0.8451	4	1	0
MaiDong	TCMBANKIN060488	0	0.0719	0	0.01	0	0.2164	0	0.0014	4	0	0
MaiDong,HongHua,DangGui	TCMBANKIN060679	0	0.0003	0	0	0	0.0363	0	0.0002	4	0	0
MaiDong	TCMBANKIN012618	0	0.4518	0	0.0001	0	0.058	0	0.0031	4	0	0
MaiDong	TCMBANKIN058195	0	0.0012	0	0	0	0.0031	0	0.0031	4	0	0
MaiDong	TCMBANKIN040354	1	0.6387	0	0.3399	0	0.2249	0	0.004	4	1	0
MaiDong	TCMBANKIN037242	1	0.593	0	0.0001	0	0.0226	0	0.0019	4	1	0
MaiDong	TCMBANKIN024288	0	0.009	0	0.0002	1	0.7223	0	0.0034	4	1	0
MaiDong	TCMBANKIN000064	0	0.011	0	0.0001	0	0.0663	0	0.0026	4	0	0
HongHua	TCMBANKIN034457	0	0.0014	0	0	0	0.0039	0	0.0092	4	0	0
HongHua	TCMBANKIN029703	0	0.0002	0	0.0003	0	0.0129	0	0.0017	4	0	0
HongHua	TCMBANKIN044085	0	0.0005	0	0	0	0.005	0	0.0015	4	0	0
HongHua	TCMBANKIN058221	0	0.005	0	0	0	0.0104	0	0.0023	4	0	0
HongHua	TCMBANKIN047275	0	0.3941	0	0.0701	0	0.1039	1	0.6398	4	1	0
HongHua	TCMBANKIN061079	0	0.0001	0	0.0007	0	0.0053	0	0.0017	4	0	0
HongHua	TCMBANKIN038361	0	0.0003	0	0	0	0.005	0	0.0003	4	0	0
HongHua	TCMBANKIN061072	0	0.0749	0	0	0	0.0073	0	0.0043	4	0	0
HongHua	TCMBANKIN059230	0	0.0001	0	0.0007	0	0.007	0	0.0014	4	0	0
HongHua	TCMBANKIN012268	0	0.0015	0	0	0	0.0114	0	0.0036	4	0	0
HongHua	TCMBANKIN040768	0	0.0007	0	0	0	0.0391	0	0.0023	4	0	0
HongHua	TCMBANKIN059421	0	0.0002	0	0.0001	0	0.0102	0	0.0017	4	0	0
HongHua	TCMBANKIN059423	0	0.0002	0	0.0002	0	0.0109	0	0.0019	4	0	0
HongHua	TCMBANKIN036178	0	0.3899	0	0.0557	0	0.3973	1	0.8134	4	1	0
HongHua	TCMBANKIN060874	0	0.0001	0	0.0002	0	0.002	0	0.0219	4	0	0
HongHua	TCMBANKIN061131	0	0.0001	0	0.0034	0	0.0053	0	0.0017	4	0	0
HongHua	TCMBANKIN028334	0	0.0003	0	0	0	0.0038	0	0.0008	4	0	0
HongHua	TCMBANKIN059249	0	0.0003	0	0	0	0.1823	0	0.0002	4	0	0
HongHua	TCMBANKIN058191	0	0.1799	0	0.3252	0	0.2844	0	0.3158	4	0	0
HongHua	TCMBANKIN061054	0	0.0001	0	0.0007	0	0.0053	0	0.0017	4	0	0
HongHua	TCMBANKIN031919	0	0.0002	0	0.0024	0	0.006	0	0.0017	4	0	0
HongHua	TCMBANKIN060758	0	0.0003	0	0.0002	0	0.0608	0	0.0068	4	0	0
HongHua	TCMBANKIN006009	0	0.0002	0	0.0051	0	0.0018	0	0.0017	4	0	0
HongHua	TCMBANKIN009262	0	0.0001	0	0.0051	0	0.0036	0	0.0017	4	0	0
HongHua	TCMBANKIN007431	0	0.0002	0	0.0001	0	0.0086	0	0.0286	4	0	0
HongHua	TCMBANKIN033712	0	0.0001	0	0.0006	0	0.0042	0	0.0244	4	0	0
HongHua	TCMBANKIN018728	0	0.0001	0	0	0	0.0695	0	0.0011	4	0	0
HongHua	TCMBANKIN015110	0	0.317	0	0	0	0.01	0	0.0012	4	0	0
HongHua	TCMBANKIN058661	0	0.0002	0	0.0001	0	0.003	0	0.0017	4	0	0
HongHua	TCMBANKIN061137	0	0.0001	0	0.0034	0	0.0053	0	0.0017	4	0	0
HongHua	TCMBANKIN060868	0	0.0001	0	0.0005	0	0.0021	0	0.002	4	0	0
HongHua	TCMBANKIN027974	0	0.0002	0	0	0	0.0008	0	0.0006	4	0	0
HongHua	TCMBANKIN058226	1	0.8889	0	0	0	0.0128	0	0.0022	4	1	0
HongHua	TCMBANKIN059847	0	0.0026	0	0.0004	0	0.0154	0	0.0407	4	0	0
HongHua	TCMBANKIN025459	1	0.8327	0	0.4308	0	0.0091	0	0.0275	4	1	0
HongHua	TCMBANKIN061073	0	0.002	0	0	0	0.0143	0	0.0087	4	0	0
HongHua	TCMBANKIN058534	1	0.8992	0	0.0001	0	0.009	0	0.0038	4	1	0
HongHua	TCMBANKIN015095	0	0.4382	0	0.03	1	0.7036	1	0.7271	4	2	0
HongHua	TCMBANKIN029758	0	0.0057	0	0.0727	0	0.0046	0	0.0015	4	0	0
HongHua	TCMBANKIN038446	0	0.0002	0	0.0001	0	0.0109	0	0.0019	4	0	0
HongHua	TCMBANKIN060905	0	0.0001	0	0	0	0.0012	0	0.002	4	0	0
HongHua	TCMBANKIN058339	0	0.0003	0	0.0013	0	0.0023	0	0.0024	4	0	0
HongHua	TCMBANKIN058322	1	0.8889	0	0	0	0.0115	0	0.0012	4	1	0
HongHua	TCMBANKIN058139	1	0.9794	0	0.2401	1	0.6776	0	0.205	4	2	0
HongHua	TCMBANKIN058216	1	0.9794	1	0.6061	1	0.6675	1	0.7207	4	4	1
HongHua	TCMBANKIN048910	1	0.9552	1	0.725	1	0.7456	1	0.6701	4	4	1
HongHua	TCMBANKIN058662	0	0.0002	0	0.0001	0	0.0102	0	0.0017	4	0	0
HongHua	TCMBANKIN049148	0	0.0002	0	0	0	0.0009	0	0.0738	4	0	0
HongHua	TCMBANKIN058094	0	0.0331	0	0.0001	0	0.0068	0	0.0024	4	0	0
HongHua	TCMBANKIN059086	0	0.0009	0	0.0001	0	0.0025	0	0.0026	4	0	0
HongHua	TCMBANKIN019652	0	0.0004	0	0	0	0.0028	0	0.0016	4	0	0
HongHua	TCMBANKIN000026	0	0.0053	0	0	0	0.0383	0	0.0099	4	0	0
HongHua	TCMBANKIN000427	0	0.0026	0	0.0004	0	0.0041	0	0.0018	4	0	0
HongHua	TCMBANKIN029119	0	0.0002	0	0	0	0.0186	0	0.0068	4	0	0
HongHua	TCMBANKIN061116	0	0.0001	0	0.0034	0	0.0053	0	0.0017	4	0	0
HongHua	TCMBANKIN023666	1	0.9618	0	0	0	0.0209	0	0.0058	4	1	0
HongHua	TCMBANKIN027893	0	0.1205	0	0.3297	1	0.6064	1	0.771	4	2	0
HongHua	TCMBANKIN061149	0	0.0002	0	0.0003	0	0.0129	0	0.0017	4	0	0
HongHua	TCMBANKIN034190	0	0.1774	0	0.0204	0	0.1973	0	0.0021	4	0	0
HongHua	TCMBANKIN058424	0	0.0022	0	0	0	0.0035	0	0.0021	4	0	0
HongHua	TCMBANKIN019108	1	0.9756	1	0.6763	1	0.7936	1	0.8	4	4	1
HongHua	TCMBANKIN057747	0	0.0004	0	0	0	0.0003	0	0.0014	4	0	0
HongHua	TCMBANKIN059829	0	0.0247	0	0.0003	0	0.0029	0	0.0022	4	0	0
HongHua,DangGui	TCMBANKIN039554	0	0	0	0.0016	0	0.0025	0	0.0017	4	0	0
HongHua	TCMBANKIN022465	0	0.0003	0	0	0	0.0365	0	0.006	4	0	0
HongHua	TCMBANKIN041719	1	0.5083	0	0.3785	1	0.6713	1	0.8285	4	3	0
HongHua	TCMBANKIN007890	0	0.0749	0	0	0	0.0073	0	0.0043	4	0	0
HongHua	TCMBANKIN008084	0	0	0	0.0001	0	0.0025	0	0.0017	4	0	0
HongHua	TCMBANKIN061139	0	0.0001	0	0.0034	0	0.0053	0	0.0017	4	0	0
HongHua	TCMBANKIN058210	0	0.0004	0	0	0	0.0044	0	0.0037	4	0	0
HongHua	TCMBANKIN000631	0	0.1857	0	0	0	0.0091	0	0.0016	4	0	0
HongHua	TCMBANKIN058076	1	0.8889	0	0	0	0.0104	0	0.0005	4	1	0
HongHua	TCMBANKIN060690	0	0.0003	0	0	0	0.0358	0	0.0003	4	0	0
HongHua,DangGui	TCMBANKIN059724	0	0.0002	0	0.0005	0	0.0047	0	0.0486	4	0	0
HongHua	TCMBANKIN021595	0	0.0045	0	0	0	0.0102	0	0.0016	4	0	0
HongHua	TCMBANKIN026002	0	0.0002	0	0.0015	0	0.0147	0	0.0034	4	0	0
HongHua	TCMBANKIN058358	1	0.7287	0	0.0282	0	0.2644	0	0.1629	4	1	0
HongHua,DangGui	TCMBANKIN057963	0	0.0001	0	0.0024	0	0.0025	0	0.0021	4	0	0
HongHua	TCMBANKIN058449	0	0.0004	0	0	0	0.0053	0	0.0023	4	0	0
HongHua	TCMBANKIN059296	0	0.0001	0	0	0	0.0409	0	0.0045	4	0	0
HongHua	TCMBANKIN060778	0	0.0001	0	0.0033	0	0.0051	0	0.0017	4	0	0
HongHua	TCMBANKIN059884	0	0.0001	0	0	0	0.0014	0	0.0019	4	0	0
HongHua	TCMBANKIN061045	0	0	0	0.0001	0	0.0025	0	0.0017	4	0	0
HongHua	TCMBANKIN018669	0	0.0005	0	0	0	0.002	0	0.016	4	0	0
HongHua	TCMBANKIN010629	0	0.0003	0	0	0	0.0017	0	0.0007	4	0	0
HongHua	TCMBANKIN027655	0	0.0003	0	0	0	0.0003	0	0.0016	4	0	0
HongHua	TCMBANKIN030975	0	0.0393	0	0.0004	0	0.0034	0	0.0035	4	0	0
HongHua	TCMBANKIN042858	1	0.8889	0	0	0	0.0104	0	0.0008	4	1	0
HongHua	TCMBANKIN061095	0	0.0018	0	0	0	0.0039	0	0.008	4	0	0
HongHua	TCMBANKIN026920	0	0.4428	0	0.1161	1	0.7126	1	0.8591	4	2	0
HongHua,DangGui	TCMBANKIN061577	0	0.0044	0	0	0	0.0023	0	0.0039	4	0	0
HongHua	TCMBANKIN019814	0	0.0004	0	0.0013	0	0.001	0	0.0017	4	0	0
HongHua	TCMBANKIN061792	1	0.8159	1	0.9649	1	0.5009	0	0.374	4	3	0
HongHua	TCMBANKIN060910	0	0.0001	0	0	0	0.0025	0	0.0059	4	0	0
HongHua	TCMBANKIN015934	1	0.9756	1	0.8952	1	0.6387	1	0.7937	4	4	1
HongHua	TCMBANKIN061120	0	0.0002	0	0.0008	0	0.0051	0	0.0017	4	0	0
HongHua	TCMBANKIN023012	0	0.0006	0	0.0002	0	0.0211	0	0.0002	4	0	0
HongHua	TCMBANKIN061245	0	0.0002	0	0.0013	0	0.0041	0	0.0018	4	0	0
HongHua	TCMBANKIN058273	1	0.9756	1	0.934	0	0.3816	1	0.6494	4	3	0
HongHua	TCMBANKIN058271	0	0.0004	0	0	0	0.0028	0	0.0014	4	0	0
HongHua	TCMBANKIN015950	0	0.1104	0	0.0011	0	0.0041	0	0.0017	4	0	0
HongHua	TCMBANKIN040998	1	0.6689	1	0.6207	0	0.243	0	0.2887	4	2	0
HongHua	TCMBANKIN036152	1	0.9756	0	0.2418	1	0.8426	0	0.2548	4	2	0
HongHua	TCMBANKIN061037	0	0.0001	0	0.0007	0	0.0053	0	0.0017	4	0	0
HongHua	TCMBANKIN058334	0	0.0008	0	0.0031	0	0.0018	0	0.0015	4	0	0
HongHua	TCMBANKIN006892	0	0.0767	0	0	0	0.0102	0	0.0017	4	0	0
HongHua	TCMBANKIN060128	0	0.0319	0	0.0002	0	0.0033	0	0.0005	4	0	0
HongHua	TCMBANKIN059252	0	0.0023	0	0	0	0.0159	0	0.0017	4	0	0
HongHua	TCMBANKIN009801	0	0.0767	0	0.0001	0	0.0294	0	0.0017	4	0	0
HongHua,DangGui	TCMBANKIN061805	0	0.2004	0	0	0	0.055	0	0.0052	4	0	0
HongHua	TCMBANKIN012309	0	0.0002	0	0	0	0.0008	0	0.0002	4	0	0
HongHua	TCMBANKIN028178	0	0.001	0	0.0005	0	0.0264	0	0.0017	4	0	0
HongHua	TCMBANKIN004240	0	0.0001	0	0.0005	0	0.0054	0	0.0017	4	0	0
HongHua	TCMBANKIN035446	0	0.0004	0	0	0	0.1088	0	0.0068	4	0	0
HongHua	TCMBANKIN000004	1	0.8889	0	0	0	0.0128	0	0.0009	4	1	0
HongHua	TCMBANKIN060790	0	0.0002	0	0.0004	0	0.001	0	0.0019	4	0	0
HongHua	TCMBANKIN036816	1	0.7108	1	0.5091	0	0.0948	0	0.0359	4	2	0
HongHua	TCMBANKIN061142	0	0.0001	0	0.0034	0	0.0053	0	0.0017	4	0	0
HongHua	TCMBANKIN006428	0	0.0608	0	0.013	0	0.2333	0	0.0032	4	0	0
HongHua	TCMBANKIN028379	0	0.0001	0	0	0	0.0074	0	0.086	4	0	0
HongHua	TCMBANKIN044727	0	0.0013	0	0	0	0.0003	0	0.0008	4	0	0
HongHua	TCMBANKIN058407	0	0.0004	0	0.0001	0	0.003	0	0.0015	4	0	0
HongHua	TCMBANKIN024278	1	0.8889	0	0	0	0.0128	0	0.0029	4	1	0
DangGui	TCMBANKIN009594	0	0.0026	0	0	0	0.0098	0	0.0008	4	0	0
DangGui	TCMBANKIN058411	0	0.0006	0	0.0013	0	0.0034	0	0.0024	4	0	0
DangGui	TCMBANKIN003119	0	0.0013	0	0.0124	0	0.0135	0	0.0019	4	0	0
DangGui	TCMBANKIN041717	0	0.0003	0	0	0	0.0014	0	0.0009	4	0	0
DangGui	TCMBANKIN059905	0	0.0002	0	0.0035	0	0.0055	0	0.0028	4	0	0
DangGui	TCMBANKIN058043	0	0.2677	0	0	0	0.0403	0	0.0059	4	0	0
DangGui	TCMBANKIN059912	0	0.0002	0	0.0046	0	0.0034	0	0.0035	4	0	0
DangGui	TCMBANKIN060845	0	0.0001	0	0.0005	0	0.0028	0	0.0017	4	0	0
DangGui	TCMBANKIN058936	0	0.0002	0	0	0	0.0016	0	0.0054	4	0	0
DangGui	TCMBANKIN059982	0	0.0006	0	0	0	0.0059	0	0.0021	4	0	0
DangGui	TCMBANKIN032180	0	0.2954	0	0.0016	0	0.0092	0	0.0008	4	0	0
DangGui	TCMBANKIN058922	0	0.0008	0	0.0001	0	0.001	0	0.0515	4	0	0
DangGui	TCMBANKIN059983	0	0.0007	0	0	0	0.0551	0	0.0034	4	0	0
DangGui	TCMBANKIN058761	0	0.0012	0	0.0005	0	0.0432	0	0.0012	4	0	0
DangGui	TCMBANKIN021214	0	0.0997	0	0.0001	0	0.0102	0	0.0051	4	0	0
DangGui	TCMBANKIN039998	0	0.0324	0	0	0	0.0085	0	0.0019	4	0	0
DangGui	TCMBANKIN059960	0	0.001	0	0	0	0.015	0	0.0017	4	0	0
DangGui	TCMBANKIN061003	0	0.0001	0	0.0034	0	0.0053	0	0.0017	4	0	0
DangGui	TCMBANKIN061000	0	0.0001	0	0.0007	0	0.0053	0	0.0017	4	0	0
DangGui	TCMBANKIN009562	0	0.0003	0	0.0001	0	0.001	0	0.0004	4	0	0
DangGui	TCMBANKIN060453	0	0.0022	0	0	0	0.0016	0	0.003	4	0	0
DangGui	TCMBANKIN059095	0	0.0007	0	0.0002	0	0.0034	0	0.0017	4	0	0
DangGui	TCMBANKIN005460	0	0.0309	0	0.0001	0	0.0036	0	0.003	4	0	0
DangGui	TCMBANKIN002075	0	0.0002	0	0.0002	0	0.0027	0	0.0017	4	0	0
DangGui	TCMBANKIN000015	0	0.0002	0	0.0002	0	0.1392	0	0.0283	4	0	0
DangGui	TCMBANKIN059916	0	0.0003	0	0	0	0.0044	0	0.0017	4	0	0
DangGui	TCMBANKIN059999	0	0.0022	0	0	0	0.0017	0	0.0003	4	0	0
DangGui	TCMBANKIN061868	0	0.0271	0	0.0005	0	0.0036	0	0.0023	4	0	0
DangGui	TCMBANKIN021134	0	0.0852	0	0.0014	0	0.0031	0	0.0278	4	0	0
DangGui	TCMBANKIN000885	0	0.0002	0	0	0	0.0143	0	0.0002	4	0	0
DangGui	TCMBANKIN058816	0	0.0009	0	0	0	0.0432	0	0.0015	4	0	0
DangGui	TCMBANKIN008326	0	0.0001	0	0	0	0.0018	0	0.0027	4	0	0
DangGui	TCMBANKIN001810	0	0	0	0.0001	0	0.0011	0	0.0013	4	0	0
DangGui	TCMBANKIN022390	1	0.9774	0	0.3415	0	0.1303	1	0.6567	4	2	0
DangGui	TCMBANKIN059178	0	0.0002	0	0	0	0.0065	0	0.0028	4	0	0
DangGui	TCMBANKIN060005	0	0.0039	0	0	0	0.0043	0	0.0008	4	0	0
DangGui	TCMBANKIN061033	0	0.0018	0	0	0	0.0007	0	0.0035	4	0	0
DangGui	TCMBANKIN060784	0	0.0029	0	0.0007	0	0.017	0	0.0027	4	0	0
DangGui	TCMBANKIN060977	0	0	0	0.0001	0	0.0028	0	0.0017	4	0	0
DangGui	TCMBANKIN039868	0	0.0007	0	0.0007	0	0.0166	0	0.0029	4	0	0
DangGui	TCMBANKIN059922	0	0.0002	0	0.001	0	0.0034	0	0.0062	4	0	0
DangGui	TCMBANKIN059715	0	0.0004	0	0	0	0.0013	0	0.0605	4	0	0
DangGui	TCMBANKIN039885	0	0.0025	0	0.0001	0	0.0192	0	0.0009	4	0	0
DangGui	TCMBANKIN058427	0	0.0007	0	0.0001	0	0.0034	0	0.0029	4	0	0
DangGui	TCMBANKIN059527	0	0.0004	0	0	0	0.004	0	0.0017	4	0	0
DangGui	TCMBANKIN051775	0	0.0232	0	0.0035	0	0.4312	0	0.0138	4	0	0
DangGui	TCMBANKIN027700	0	0.0001	0	0.0006	0	0.0016	0	0.0016	4	0	0
DangGui	TCMBANKIN029191	0	0.0022	0	0	0	0.0322	0	0.002	4	0	0
DangGui	TCMBANKIN008771	0	0.0002	0	0.0001	0	0.0021	0	0.0117	4	0	0
DangGui	TCMBANKIN002954	0	0.0013	0	0	0	0.0043	0	0.0029	4	0	0
DangGui	TCMBANKIN007072	0	0.0061	0	0	0	0.0008	0	0.0016	4	0	0
DangGui	TCMBANKIN058716	0	0.0021	0	0	0	0.0092	0	0.0028	4	0	0
DangGui	TCMBANKIN061016	0	0.0001	0	0.0034	0	0.0053	0	0.0017	4	0	0
DangGui	TCMBANKIN035599	0	0.0001	0	0	0	0.0417	0	0.0015	4	0	0
DangGui	TCMBANKIN060785	0	0.0025	0	0.0013	0	0.0173	0	0.0003	4	0	0
DangGui	TCMBANKIN014917	0	0	0	0.0001	0	0.0015	0	0.0013	4	0	0
DangGui	TCMBANKIN059947	0	0.1114	0	0.4236	0	0.0315	0	0.1462	4	0	0
DangGui	TCMBANKIN020195	0	0.0004	0	0.0001	0	0.0007	0	0.0005	4	0	0
DangGui	TCMBANKIN058392	0	0.0019	0	0	0	0.0104	0	0.0018	4	0	0
DangGui	TCMBANKIN059842	0	0.0003	0	0	0	0.0014	0	0.0129	4	0	0
DangGui	TCMBANKIN061172	0	0.0002	0	0.0003	0	0.0129	0	0.0017	4	0	0
DangGui	TCMBANKIN013343	0	0.0055	0	0.0042	0	0.0075	0	0.2585	4	0	0
DangGui	TCMBANKIN059726	0	0.0003	0	0	0	0.0037	0	0.0065	4	0	0
DangGui	TCMBANKIN060584	0	0.0006	0	0.0001	0	0.0136	0	0.0027	4	0	0
DangGui	TCMBANKIN015594	0	0.379	0	0.0095	0	0.3312	0	0.0058	4	0	0
DangGui	TCMBANKIN059985	0	0.0018	0	0	0	0.0043	0	0.0016	4	0	0
DangGui	TCMBANKIN026109	0	0.0008	0	0	0	0.0159	0	0.002	4	0	0
DangGui	TCMBANKIN029293	0	0.0003	0	0.0003	0	0.0243	0	0.0017	4	0	0
DangGui	TCMBANKIN044352	0	0.0017	0	0.0009	0	0.0043	0	0.0067	4	0	0
DangGui	TCMBANKIN059247	0	0.0001	0	0.0033	0	0.0035	0	0.0019	4	0	0
DangGui	TCMBANKIN059841	0	0.0002	0	0	0	0.0093	0	0.0106	4	0	0
DangGui	TCMBANKIN061698	0	0.0136	0	0	0	0.0031	0	0.0027	4	0	0
DangGui	TCMBANKIN026017	0	0.0004	0	0	0	0.0029	0	0.0019	4	0	0
DangGui	TCMBANKIN025378	0	0.0083	0	0.0001	0	0.0107	0	0.0051	4	0	0
DangGui	TCMBANKIN060563	0	0.0012	0	0	0	0.0081	0	0.0056	4	0	0
DangGui	TCMBANKIN060733	0	0.0002	0	0.0065	0	0.0123	0	0.0051	4	0	0
DangGui	TCMBANKIN060050	0	0.0033	0	0	0	0.0099	0	0.0052	4	0	0
DangGui	TCMBANKIN061174	0	0.0002	0	0.0003	0	0.0129	0	0.0017	4	0	0
DangGui	TCMBANKIN032814	0	0.0043	0	0	0	0.006	0	0.0133	4	0	0
DangGui	TCMBANKIN061812	0	0.0002	0	0	0	0.0022	0	0.0016	4	0	0
DangGui	TCMBANKIN000374	0	0	0	0.0001	0	0.0019	0	0.0017	4	0	0
DangGui	TCMBANKIN049638	0	0.1513	0	0	0	0.0219	0	0.0086	4	0	0
DangGui	TCMBANKIN045610	0	0.0016	0	0	0	0.0052	0	0.0009	4	0	0
DangGui	TCMBANKIN059399	0	0.0012	0	0.0001	0	0.007	0	0.0017	4	0	0
DangGui	TCMBANKIN060727	0	0.0011	0	0.0005	0	0.0049	0	0.0044	4	0	0
DangGui	TCMBANKIN041262	0	0.2467	0	0.0009	0	0.1243	0	0.0035	4	0	0
DangGui	TCMBANKIN007953	0	0.0003	0	0	0	0.0028	0	0.0012	4	0	0
DangGui	TCMBANKIN001933	0	0.0001	0	0.0034	0	0.0049	0	0.0016	4	0	0
DangGui	TCMBANKIN061011	0	0.0001	0	0.0007	0	0.0053	0	0.0017	4	0	0
DangGui	TCMBANKIN058408	0	0.0007	0	0	0	0.0029	0	0.0028	4	0	0
DangGui	TCMBANKIN050282	0	0.0001	0	0.0004	0	0.0025	0	0.0017	4	0	0
DangGui	TCMBANKIN061055	0	0.0001	0	0.0005	0	0.0053	0	0.0047	4	0	0
DangGui	TCMBANKIN020588	0	0.0004	0	0	0	0.0012	0	0.0003	4	0	0
DangGui	TCMBANKIN058436	0	0.0005	0	0	0	0.0026	0	0.0021	4	0	0
DangGui	TCMBANKIN060780	0	0.002	0	0	0	0.0102	0	0.0024	4	0	0
DangGui	TCMBANKIN016161	0	0.0002	0	0	0	0.0044	0	0.0062	4	0	0
DangGui	TCMBANKIN004088	0	0.001	0	0.0039	0	0.0034	0	0.0035	4	0	0
DangGui	TCMBANKIN061923	0	0.0232	0	0.0035	0	0.4312	0	0.0138	4	0	0
DangGui	TCMBANKIN035272	0	0.0002	0	0.0003	0	0.0034	0	0.0039	4	0	0
DangGui	TCMBANKIN059834	0	0.0002	0	0	0	0.0034	0	0.0096	4	0	0
DangGui	TCMBANKIN059970	0	0.0009	0	0	0	0.0046	0	0.0015	4	0	0
DangGui	TCMBANKIN060004	0	0.0014	0	0	0	0.0042	0	0.0017	4	0	0
DangGui	TCMBANKIN060009	0	0.0035	0	0	0	0.0025	0	0.0014	4	0	0
DangGui	TCMBANKIN028596	0	0.0002	0	0	0	0.001	0	0.0002	4	0	0
DangGui	TCMBANKIN058364	0	0.0008	0	0.0026	0	0.0018	0	0.0019	4	0	0
DangGui	TCMBANKIN039283	0	0.0003	0	0.0011	0	0.0025	0	0.0033	4	0	0
DangGui	TCMBANKIN061425	0	0.0003	0	0.0001	0	0.0033	0	0.0039	4	0	0
DangGui	TCMBANKIN061177	0	0.0002	0	0.0003	0	0.0129	0	0.0017	4	0	0
DangGui	TCMBANKIN057971	0	0.0001	0	0.0001	0	0.0025	0	0.0017	4	0	0
DangGui	TCMBANKIN000519	0	0.0002	0	0.0001	0	0.0169	0	0.0054	4	0	0
DangGui	TCMBANKIN027765	0	0.0012	0	0.0006	0	0.0021	0	0.0019	4	0	0
DangGui	TCMBANKIN058330	0	0.0004	0	0.0009	0	0.0027	0	0.0026	4	0	0
DangGui	TCMBANKIN060786	0	0.002	0	0	0	0.0112	0	0.0029	4	0	0
DangGui	TCMBANKIN047202	0	0.0004	0	0	0	0.0257	0	0.0008	4	0	0
DangGui	TCMBANKIN040797	0	0.0001	0	0.0001	0	0.0025	0	0.0017	4	0	0
DangGui	TCMBANKIN061570	0	0.0902	0	0	0	0.0033	0	0.0019	4	0	0
DangGui	TCMBANKIN060829	0	0.0019	0	0.0002	0	0.1279	0	0.0059	4	0	0
DangGui	TCMBANKIN061024	0	0.0001	0	0.0007	0	0.0053	0	0.0017	4	0	0
DangGui	TCMBANKIN020726	1	0.992	1	0.7767	1	0.8164	1	0.7949	4	4	1
DangGui	TCMBANKIN023102	0	0.0007	0	0	0	0.0043	0	0.0022	4	0	0
DangGui	TCMBANKIN028735	0	0.1391	0	0.413	0	0.0067	0	0.1668	4	0	0
DangGui	TCMBANKIN061251	0	0.0004	0	0	0	0.0227	0	0.0059	4	0	0
DangGui	TCMBANKIN061530	1	0.9774	1	0.9399	0	0.3816	1	0.8122	4	3	0
DangGui	TCMBANKIN060262	1	0.8091	1	0.9476	1	0.9258	1	0.5417	4	4	1
DangGui	TCMBANKIN006357	0	0.0018	0	0.0006	0	0.0038	0	0.0012	4	0	0
DangGui	TCMBANKIN015923	0	0.1203	0	0.2899	1	0.908	0	0.0665	4	1	0
DangGui	TCMBANKIN048265	0	0.1085	0	0	0	0.0348	0	0.0029	4	0	0
DangGui	TCMBANKIN053820	0	0.0001	0	0.0034	0	0.0053	0	0.0017	4	0	0
DangGui	TCMBANKIN043783	0	0.0012	0	0	0	0.0142	0	0.0077	4	0	0
DangGui	TCMBANKIN058893	0	0.0036	0	0	0	0.0668	0	0.0038	4	0	0
DangGui	TCMBANKIN061588	0	0.0123	0	0	0	0.0047	0	0.0029	4	0	0
DangGui	TCMBANKIN008870	0	0.0008	0	0	0	0.005	0	0.0003	4	0	0
DangGui	TCMBANKIN060783	0	0.0017	0	0.0001	0	0.0125	0	0.0047	4	0	0
DangGui	TCMBANKIN001719	0	0.0048	0	0	0	0.009	0	0.0207	4	0	0
DangGui	TCMBANKIN060860	0	0.0001	0	0.0052	0	0.0051	0	0.0017	4	0	0
DangGui	TCMBANKIN045263	0	0.004	0	0.0078	0	0.0661	0	0.0048	4	0	0
DangGui	TCMBANKIN036897	0	0.0007	0	0.0004	0	0.0244	0	0.0007	4	0	0
DangGui	TCMBANKIN060890	0	0.0001	0	0.0029	0	0.0058	0	0.0018	4	0	0
DangGui	TCMBANKIN059828	0	0.0002	0	0.0001	0	0.0044	0	0.0104	4	0	0
DangGui	TCMBANKIN060795	0	0.0001	0	0.0009	0	0.0031	0	0.0019	4	0	0
DangGui	TCMBANKIN032031	0	0.0001	0	0	0	0.0021	0	0.0025	4	0	0
DangGui	TCMBANKIN038133	0	0.0001	0	0.0005	0	0.0024	0	0.0017	4	0	0
DangGui	TCMBANKIN060768	0	0.0001	0	0.0009	0	0.0021	0	0.0017	4	0	0
DangGui	TCMBANKIN037148	0	0.0026	0	0	0	0.0636	0	0.0006	4	0	0
DangGui	TCMBANKIN042960	0	0.0022	0	0	0	0.0009	0	0.0011	4	0	0
DangGui	TCMBANKIN024768	0	0.0001	0	0.0006	0	0.0016	0	0.0016	4	0	0
DangGui	TCMBANKIN060442	0	0.0022	0	0	0	0.003	0	0.0006	4	0	0
DangGui	TCMBANKIN060659	0	0.0001	0	0.003	0	0.0033	0	0.0017	4	0	0
DangGui	TCMBANKIN060831	0	0.0026	0	0.0001	0	0.0387	0	0.0019	4	0	0
DangGui	TCMBANKIN039648	0	0.0147	0	0.0002	0	0.0084	0	0.0034	4	0	0
DangGui	TCMBANKIN046316	0	0.0009	0	0.0018	0	0.0135	0	0.0006	4	0	0
DangGui	TCMBANKIN045507	0	0.0006	0	0	0	0.0083	0	0.0004	4	0	0
DangGui	TCMBANKIN059911	0	0.0003	0	0	0	0.002	0	0.0076	4	0	0
DangGui	TCMBANKIN059840	0	0.0002	0	0	0	0.0215	0	0.0091	4	0	0
DangGui	TCMBANKIN061936	0	0.0003	0	0.0023	0	0.0016	0	0.0017	4	0	0
DangGui	TCMBANKIN057969	0	0.0001	0	0.0001	0	0.0025	0	0.0017	4	0	0

## Sheet: RF_model
Herb_name	Ingredient_id	maccs_pred_class	maccs_pred_prob	rdkit_pred_class	rdkit_pred_prob	ecfp4_pred_class	ecfp4_pred_prob	tt_pred_class	tt_pred_prob	valid_model_count	positive_count	consensus
HuangQi	TCMBANKIN061885	0	0.1188	0	0.1747	0	0.2023	0	0.072	4	0	0
HuangQi	TCMBANKIN018490	1	0.9555	0	0.4188	0	0.4132	0	0.4784	4	1	0
HuangQi,GeGen	TCMBANKIN061118	0	0.0314	0	0.0014	0	0.0273	0	0.0013	4	0	0
HuangQi,MaiDong,HongHua,DangGui	TCMBANKIN002907	1	0.7051	0	0.2569	0	0.1386	0	0.4099	4	1	0
HuangQi	TCMBANKIN059068	0	0.3969	0	0.0813	0	0.0175	0	0.0711	4	0	0
HuangQi	TCMBANKIN025339	0	0.4852	0	0.1747	0	0.3438	0	0.2029	4	0	0
HuangQi	TCMBANKIN061561	0	0.0748	0	0.0404	0	0.0081	0	0.0016	4	0	0
HuangQi	TCMBANKIN025290	0	0.0175	0	0.0413	0	0.1092	0	0.0414	4	0	0
HuangQi	TCMBANKIN061438	1	0.9855	1	0.5165	1	0.5479	1	0.5959	4	4	1
HuangQi,DangGui	TCMBANKIN047293	1	0.5766	0	0.1423	0	0.0562	0	0.013	4	1	0
HuangQi,GanCao,HongHua	TCMBANKIN060264	1	0.9788	0	0.3873	0	0.3658	0	0.3795	4	1	0
HuangQi	TCMBANKIN058394	0	0.0076	0	0.0407	0	0.0201	0	0.002	4	0	0
HuangQi	TCMBANKIN059258	0	0.0569	0	0.0417	0	0.1456	0	0.014	4	0	0
HuangQi	TCMBANKIN009053	0	0.0297	0	0.0608	0	0.1192	0	0.041	4	0	0
HuangQi	TCMBANKIN036892	0	0.4821	0	0.1594	0	0.4261	0	0.1912	4	0	0
HuangQi	TCMBANKIN028660	1	0.8989	1	0.6359	0	0.4597	0	0.4025	4	2	0
HuangQi	TCMBANKIN061628	0	0.3248	0	0.1011	0	0.4258	0	0.2291	4	0	0
HuangQi,GeGen	TCMBANKIN009190	0	0.0076	0	0.0416	0	0.0648	0	0.0013	4	0	0
HuangQi	TCMBANKIN002008	1	0.9855	1	0.5165	1	0.5477	1	0.5949	4	4	1
HuangQi	TCMBANKIN012786	0	0.0305	0	0.0014	0	0.0272	0	0.0014	4	0	0
HuangQi,HongHua	TCMBANKIN059948	0	0.4014	0	0.3253	0	0.0355	0	0.2404	4	0	0
HuangQi,GanCao,HongHua	TCMBANKIN058127	1	0.6778	0	0.0412	0	0.0351	0	0.0121	4	1	0
HuangQi,GeGen	TCMBANKIN036832	0	0.0485	0	0.0606	0	0.0372	0	0.0114	4	0	0
HuangQi	TCMBANKIN058186	0	0.001	0	0.0409	0	0.0161	0	0.0013	4	0	0
HuangQi,DangGui	TCMBANKIN014703	0	0.3131	0	0.0414	0	0.006	0	0.0611	4	0	0
HuangQi	TCMBANKIN037818	0	0.247	0	0.1207	0	0.0977	0	0.0904	4	0	0
HuangQi	TCMBANKIN039108	0	0.3526	0	0.1008	0	0.1413	0	0.0833	4	0	0
HuangQi,FuLing,GeGen,HongHua,DangGui	TCMBANKIN060693	0	0.3982	0	0.1606	0	0.4357	0	0.181	4	0	0
HuangQi,MaiDong,HongHua,DangGui	TCMBANKIN058450	1	0.6861	0	0.213	0	0.2497	0	0.4759	4	1	0
HuangQi,HongHua	TCMBANKIN060879	0	0.0314	0	0.0021	0	0.0646	0	0.0113	4	0	0
HuangQi	TCMBANKIN039995	0	0.0711	0	0.0014	0	0.0163	0	0.003	4	0	0
HuangQi	TCMBANKIN033498	0	0.4553	0	0.1398	0	0.3626	0	0.1329	4	0	0
HuangQi	TCMBANKIN061719	0	0.1588	0	0.0611	0	0.0904	0	0.0118	4	0	0
HuangQi	TCMBANKIN024059	0	0.102	0	0.1202	0	0.0428	0	0.0358	4	0	0
HuangQi	TCMBANKIN057992	0	0.0035	0	0.0014	0	0.0178	0	0.0015	4	0	0
HuangQi	TCMBANKIN061911	1	0.8084	1	0.5369	1	0.5345	1	0.5184	4	4	1
HuangQi	TCMBANKIN061883	0	0.177	0	0.1555	0	0.1927	0	0.0714	4	0	0
HuangQi,FuLing,DangGui	TCMBANKIN030912	0	0.0051	0	0.042	0	0.2334	0	0.0907	4	0	0
HuangQi,FuLing,DangGui	TCMBANKIN000094	0	0.0777	0	0.0014	0	0.0474	0	0.0013	4	0	0
HuangQi	TCMBANKIN061327	0	0.1425	0	0.0215	0	0.361	0	0.0725	4	0	0
HuangQi	TCMBANKIN058638	0	0.1129	0	0.0421	0	0.1931	0	0.1239	4	0	0
HuangQi	TCMBANKIN057938	1	0.8048	0	0.0615	0	0.0395	0	0.121	4	1	0
HuangQi	TCMBANKIN058586	0	0.0441	0	0.001	0	0.0059	0	0.0012	4	0	0
HuangQi	TCMBANKIN061898	0	0.002	0	0.0417	0	0.039	0	0.0019	4	0	0
HuangQi	TCMBANKIN059159	0	0.0712	0	0.0219	0	0.0854	0	0.022	4	0	0
HuangQi	TCMBANKIN008647	0	0.0028	0	0.0614	0	0.1511	0	0.0856	4	0	0
HuangQi	TCMBANKIN002126	0	0.0179	0	0.0209	0	0.0996	0	0.1004	4	0	0
HuangQi,GanCao,GeGen,HongHua	TCMBANKIN060691	0	0.0594	0	0.021	0	0.1399	0	0.0662	4	0	0
HuangQi	TCMBANKIN057949	1	0.741	0	0.2764	0	0.4703	0	0.4165	4	1	0
HuangQi	TCMBANKIN005610	0	0.4821	0	0.1394	0	0.4226	0	0.2012	4	0	0
HuangQi	TCMBANKIN004607	0	0.469	0	0.1407	0	0.3971	0	0.1907	4	0	0
HuangQi	TCMBANKIN024527	0	0.1588	0	0.1221	0	0.0277	0	0.0218	4	0	0
HuangQi,HongHua	TCMBANKIN058486	0	0.3588	0	0.1606	0	0.0581	0	0.204	4	0	0
HuangQi	TCMBANKIN026929	0	0.0028	0	0.0216	0	0.0458	0	0.0321	4	0	0
HuangQi	TCMBANKIN041106	0	0.1218	0	0.1066	0	0.0742	0	0.1906	4	0	0
HuangQi,GanCao,GeGen	TCMBANKIN037131	1	0.9689	0	0.4162	0	0.4829	1	0.5452	4	2	0
HuangQi	TCMBANKIN028239	0	0.0569	0	0.0417	0	0.0845	0	0.014	4	0	0
HuangQi	TCMBANKIN020996	1	0.5148	0	0.1406	0	0.4264	0	0.1708	4	1	0
HuangQi,GanCao	TCMBANKIN061496	0	0.1588	0	0.1011	0	0.0326	0	0.032	4	0	0
HuangQi	TCMBANKIN061437	0	0.2573	0	0.0606	0	0.2229	0	0.1198	4	0	0
HuangQi	TCMBANKIN061497	1	0.9689	0	0.3748	0	0.4779	1	0.5832	4	2	0
HuangQi	TCMBANKIN036037	0	0.0059	0	0.0016	0	0.0064	0	0.0212	4	0	0
HuangQi	TCMBANKIN034759	0	0.0682	0	0.2003	0	0.0834	0	0.0015	4	0	0
HuangQi	TCMBANKIN031079	0	0.0034	0	0.0217	0	0.0568	0	0.0015	4	0	0
HuangQi	TCMBANKIN027704	1	0.6718	1	0.5607	1	0.5812	0	0.4163	4	3	0
HuangQi	TCMBANKIN022524	0	0.0442	0	0.0419	0	0.0768	0	0.0014	4	0	0
HuangQi	TCMBANKIN004760	0	0.426	0	0.1013	0	0.3993	0	0.2018	4	0	0
HuangQi	TCMBANKIN057987	0	0.0008	0	0.0009	0	0.0485	0	0.0013	4	0	0
HuangQi	TCMBANKIN059737	0	0.0321	0	0.021	0	0.0369	0	0.0411	4	0	0
HuangQi	TCMBANKIN057994	0	0.017	0	0.0014	0	0.132	0	0.032	4	0	0
HuangQi	TCMBANKIN024849	0	0.4553	0	0.1605	0	0.3755	0	0.1826	4	0	0
HuangQi	TCMBANKIN057965	0	0.001	0	0.0011	0	0.0366	0	0.0013	4	0	0
HuangQi	TCMBANKIN011939	0	0.4714	0	0.1205	0	0.384	0	0.1329	4	0	0
HuangQi,GanCao	TCMBANKIN061590	0	0.1588	0	0.041	0	0.0253	0	0.0124	4	0	0
HuangQi	TCMBANKIN029142	0	0.4852	0	0.1375	0	0.3637	0	0.1432	4	0	0
HuangQi	TCMBANKIN033269	1	0.9689	0	0.478	0	0.4401	1	0.5569	4	2	0
HuangQi,FuLing,HongHua,DangGui	TCMBANKIN036312	0	0.1861	0	0.161	0	0.0477	0	0.1111	4	0	0
HuangQi	TCMBANKIN042535	0	0.3536	0	0.1375	0	0.2293	0	0.151	4	0	0
HuangQi,DangGui	TCMBANKIN012460	0	0.0157	0	0.0411	0	0.0134	0	0.0305	4	0	0
HuangQi	TCMBANKIN034198	0	0.0017	0	0.0015	0	0.0311	0	0.0215	4	0	0
HuangQi,GanCao,GeGen	TCMBANKIN038032	0	0.0485	0	0.0605	0	0.0769	0	0.022	4	0	0
HuangQi,GeGen	TCMBANKIN058229	0	0.0485	0	0.0606	0	0.0372	0	0.0114	4	0	0
HuangQi	TCMBANKIN060205	0	0.3526	0	0.1375	0	0.2186	0	0.133	4	0	0
HuangQi,HongHua	TCMBANKIN058704	0	0.0174	0	0.0212	0	0.287	0	0.0113	4	0	0
HuangQi	TCMBANKIN028756	0	0.0032	0	0.0014	0	0.0349	0	0.0015	4	0	0
HuangQi	TCMBANKIN060181	0	0.3862	0	0.1414	0	0.2867	0	0.3436	4	0	0
HuangQi,GanCao,HongHua	TCMBANKIN058213	0	0.1588	0	0.0615	0	0.035	0	0.0117	4	0	0
HuangQi,GanCao	TCMBANKIN007092	1	0.5096	0	0.2389	0	0.1775	0	0.1	4	1	0
HuangQi	TCMBANKIN008706	0	0.019	0	0.0211	0	0.0897	0	0.0418	4	0	0
HuangQi	TCMBANKIN027728	0	0.1188	0	0.1747	0	0.1993	0	0.0714	4	0	0
HuangQi	TCMBANKIN028632	0	0.0174	0	0.0213	0	0.0822	0	0.0214	4	0	0
HuangQi	TCMBANKIN002992	0	0.0032	0	0.0418	0	0.0458	0	0.1018	4	0	0
HuangQi	TCMBANKIN033213	0	0.4852	0	0.1573	0	0.384	0	0.1941	4	0	0
HuangQi	TCMBANKIN042930	0	0.4553	0	0.1398	0	0.363	0	0.1329	4	0	0
HuangQi,MaiDong,DangGui	TCMBANKIN037440	1	0.8135	0	0.1785	0	0.2756	0	0.401	4	1	0
HuangQi	TCMBANKIN006441	0	0.0569	0	0.0219	0	0.1362	0	0.024	4	0	0
HuangQi	TCMBANKIN043498	0	0.0076	0	0.0415	0	0.0071	0	0.0315	4	0	0
HuangQi,HongHua	TCMBANKIN059711	0	0.0028	0	0.0816	0	0.1043	0	0.0827	4	0	0
HuangQi	TCMBANKIN023610	0	0.1	0	0.0645	0	0.128	0	0.0308	4	0	0
HuangQi	TCMBANKIN020714	0	0.3969	0	0.0813	0	0.0175	0	0.0711	4	0	0
HuangQi,HongHua	TCMBANKIN058114	0	0.1888	0	0.0018	0	0.0055	0	0.0115	4	0	0
HuangQi	TCMBANKIN060578	0	0.0468	0	0.0216	0	0.0993	0	0.0307	4	0	0
HuangQi	TCMBANKIN015568	0	0.3285	0	0.1215	0	0.0375	0	0.0314	4	0	0
HuangQi,DiHuang	TCMBANKIN001863	0	0.0438	0	0.0014	0	0.0171	0	0.0013	4	0	0
HuangQi	TCMBANKIN009992	0	0.2327	0	0.0806	0	0.2054	0	0.1097	4	0	0
HuangQi,GanCao	TCMBANKIN061723	0	0.1588	0	0.0811	0	0.0806	0	0.0114	4	0	0
HuangQi,HongHua	TCMBANKIN061762	0	0.2188	0	0.1013	0	0.0929	0	0.1602	4	0	0
HuangQi	TCMBANKIN061469	0	0.0748	0	0.0013	0	0.0181	0	0.0123	4	0	0
HuangQi,GeGen	TCMBANKIN021528	0	0.0911	0	0.0414	0	0.1356	0	0.0315	4	0	0
HuangQi	TCMBANKIN021332	0	0.4852	0	0.1375	0	0.3432	0	0.1332	4	0	0
FuLing	TCMBANKIN012060	0	0.1585	0	0.0615	0	0.0515	0	0.0504	4	0	0
FuLing	TCMBANKIN001670	0	0.0031	0	0.0405	0	0.0811	0	0.0712	4	0	0
FuLing	TCMBANKIN038323	0	0.3829	0	0.1009	0	0.0401	0	0.1188	4	0	0
FuLing,HongHua	TCMBANKIN041080	0	0.0034	0	0.0409	0	0.0404	0	0.001	4	0	0
FuLing	TCMBANKIN018082	1	0.5526	0	0.2208	0	0.3703	1	0.6253	4	2	0
FuLing	TCMBANKIN061419	0	0.0718	0	0.0411	0	0.0068	0	0.0009	4	0	0
FuLing	TCMBANKIN041055	0	0.0059	0	0.0423	0	0.0253	0	0.0015	4	0	0
FuLing	TCMBANKIN049808	1	0.9653	0	0.3395	0	0.1913	0	0.2399	4	1	0
FuLing	TCMBANKIN060985	0	0.0584	0	0.0014	0	0.0399	0	0.0015	4	0	0
FuLing	TCMBANKIN025358	0	0.0294	0	0.0014	0	0.0172	0	0.0113	4	0	0
FuLing	TCMBANKIN047866	1	0.7074	0	0.221	0	0.1753	0	0.2199	4	1	0
FuLing,HongHua	TCMBANKIN058288	0	0.2144	0	0.0014	0	0.0465	0	0.002	4	0	0
FuLing	TCMBANKIN036900	1	0.9493	0	0.1806	0	0.1948	0	0.13	4	1	0
FuLing	TCMBANKIN000068	0	0.0017	0	0.001	0	0.0403	0	0.002	4	0	0
FuLing	TCMBANKIN036795	1	0.7074	0	0.3395	0	0.147	0	0.2099	4	1	0
FuLing,HongHua	TCMBANKIN060958	0	0.0314	0	0.0022	0	0.0656	0	0.0013	4	0	0
FuLing	TCMBANKIN011182	0	0.0024	0	0.0214	0	0.176	0	0.2203	4	0	0
FuLing	TCMBANKIN059121	0	0.0024	0	0.021	0	0.1435	0	0.2591	4	0	0
FuLing	TCMBANKIN049235	0	0.0026	0	0.0222	0	0.0652	0	0.0741	4	0	0
FuLing	TCMBANKIN059124	0	0.0024	0	0.0417	0	0.1781	0	0.1193	4	0	0
FuLing	TCMBANKIN039177	0	0.0024	0	0.0215	0	0.2052	0	0.0215	4	0	0
FuLing,HongHua,DangGui	TCMBANKIN036901	0	0.0314	0	0.0014	0	0.0273	0	0.0013	4	0	0
FuLing	TCMBANKIN058484	0	0.3829	0	0.1009	0	0.0401	0	0.1188	4	0	0
FuLing	TCMBANKIN059149	0	0.032	0	0.0208	0	0.2796	0	0.0409	4	0	0
FuLing,HongHua	TCMBANKIN028711	0	0.2299	0	0.0855	0	0.02	0	0.0705	4	0	0
FuLing	TCMBANKIN031514	0	0.1588	0	0.0801	0	0.0752	0	0.0122	4	0	0
FuLing,HongHua,DangGui	TCMBANKIN060980	0	0.0314	0	0.0014	0	0.0273	0	0.0013	4	0	0
FuLing,HongHua	TCMBANKIN061091	0	0.0314	0	0.0014	0	0.0273	0	0.0013	4	0	0
FuLing	TCMBANKIN036149	0	0.2412	0	0.0963	0	0.1323	0	0.1253	4	0	0
FuLing	TCMBANKIN005778	0	0.0024	0	0.0406	0	0.1049	0	0.1002	4	0	0
FuLing	TCMBANKIN018260	0	0.0024	0	0.0214	0	0.1472	0	0.2114	4	0	0
FuLing	TCMBANKIN003835	0	0.0024	0	0.0406	0	0.1455	0	0.1012	4	0	0
FuLing	TCMBANKIN061102	0	0.017	0	0.0014	0	0.0396	0	0.0015	4	0	0
FuLing	TCMBANKIN061043	0	0.017	0	0.0014	0	0.0396	0	0.0015	4	0	0
FuLing	TCMBANKIN022980	0	0.0314	0	0.0014	0	0.0273	0	0.0013	4	0	0
FuLing	TCMBANKIN028804	0	0.0024	0	0.0215	0	0.1945	0	0.0206	4	0	0
FuLing	TCMBANKIN058074	1	0.9392	0	0.365	0	0.2005	0	0.3185	4	1	0
FuLing	TCMBANKIN031236	0	0.0812	0	0.1098	0	0.2461	0	0.0932	4	0	0
FuLing	TCMBANKIN059123	0	0.0024	0	0.0219	0	0.1659	0	0.2098	4	0	0
FuLing,HongHua	TCMBANKIN000100	0	0.0314	0	0.0014	0	0.0273	0	0.0013	4	0	0
FuLing,DangGui	TCMBANKIN060992	0	0.0314	0	0.0016	0	0.0556	0	0.0015	4	0	0
FuLing	TCMBANKIN038481	0	0.0166	0	0.061	0	0.2745	0	0.0125	4	0	0
FuLing	TCMBANKIN060997	0	0.0314	0	0.0014	0	0.0273	0	0.0013	4	0	0
FuLing	TCMBANKIN032162	0	0.2698	0	0.3863	0	0.0533	0	0.1347	4	0	0
FuLing	TCMBANKIN036873	0	0.399	0	0.1572	0	0.4087	0	0.104	4	0	0
FuLing	TCMBANKIN014270	0	0.1612	0	0.0609	0	0.2688	0	0.131	4	0	0
FuLing	TCMBANKIN058884	0	0.0027	0	0.0428	0	0.1251	0	0.0215	4	0	0
FuLing	TCMBANKIN017863	0	0.0497	0	0.281	0	0.1596	0	0.0744	4	0	0
FuLing	TCMBANKIN061085	0	0.017	0	0.0014	0	0.0396	0	0.0015	4	0	0
FuLing	TCMBANKIN059515	0	0.0032	0	0.0413	0	0.0059	0	0.0311	4	0	0
FuLing	TCMBANKIN057933	1	0.7928	0	0.0822	0	0.0286	0	0.0996	4	1	0
FuLing	TCMBANKIN061090	0	0.017	0	0.0014	0	0.0396	0	0.0015	4	0	0
FuLing	TCMBANKIN060183	0	0.399	0	0.1572	0	0.4094	0	0.1236	4	0	0
FuLing,HongHua	TCMBANKIN061014	0	0.0216	0	0.0014	0	0.0485	0	0.0014	4	0	0
FuLing	TCMBANKIN061906	1	0.551	0	0.2407	0	0.2309	0	0.1358	4	1	0
FuLing	TCMBANKIN037410	1	0.8297	0	0.0611	0	0.0516	0	0.0019	4	1	0
FuLing	TCMBANKIN058060	0	0.4288	0	0.021	0	0.0067	0	0.0016	4	0	0
FuLing	TCMBANKIN012532	1	0.7815	0	0.1804	0	0.3914	0	0.3063	4	1	0
FuLing	TCMBANKIN020625	1	0.8135	0	0.1785	0	0.2756	0	0.401	4	1	0
FuLing	TCMBANKIN009420	1	0.7677	0	0.2987	1	0.5056	0	0.3191	4	2	0
FuLing	TCMBANKIN006534	0	0.0024	0	0.0414	0	0.1164	0	0.1707	4	0	0
FuLing,HongHua,DangGui	TCMBANKIN061029	0	0.0314	0	0.0014	0	0.0273	0	0.0013	4	0	0
FuLing	TCMBANKIN018385	0	0.3151	0	0.3187	0	0.3021	0	0.3126	4	0	0
FuLing	TCMBANKIN058684	0	0.0024	0	0.0603	0	0.085	0	0.2006	4	0	0
FuLing	TCMBANKIN058135	1	0.967	0	0.3179	0	0.3111	1	0.5286	4	2	0
FuLing	TCMBANKIN005943	0	0.0158	0	0.0212	0	0.0886	0	0.0125	4	0	0
FuLing	TCMBANKIN061117	0	0.0174	0	0.0014	0	0.0075	0	0.0013	4	0	0
FuLing	TCMBANKIN058860	0	0.399	0	0.1974	0	0.3701	0	0.1334	4	0	0
FuLing	TCMBANKIN060937	0	0.0314	0	0.0216	0	0.0556	0	0.0013	4	0	0
FuLing	TCMBANKIN036802	1	0.5672	0	0.0606	0	0.0257	0	0.0014	4	1	0
FuLing	TCMBANKIN061254	1	0.7409	0	0.0408	0	0.0205	0	0.002	4	1	0
FuLing	TCMBANKIN059147	0	0.0174	0	0.0018	0	0.1322	0	0.0215	4	0	0
FuLing	TCMBANKIN000079	1	0.9711	1	0.654	0	0.3985	0	0.3836	4	2	0
FuLing	TCMBANKIN058070	1	0.9372	0	0.3548	0	0.1389	0	0.1866	4	1	0
FuLing	TCMBANKIN033482	0	0.0334	0	0.0228	0	0.1183	0	0.0713	4	0	0
FuLing	TCMBANKIN013511	1	0.9392	0	0.1594	0	0.1467	0	0.3185	4	1	0
FuLing	TCMBANKIN040444	0	0.399	0	0.1173	0	0.438	0	0.1497	4	0	0
FuLing	TCMBANKIN058071	1	0.9386	0	0.4997	0	0.445	0	0.4163	4	1	0
FuLing	TCMBANKIN060674	0	0.0594	0	0.0018	0	0.1391	0	0.0114	4	0	0
FuLing	TCMBANKIN061913	0	0.2315	0	0.2208	0	0.1671	0	0.2098	4	0	0
FuLing,GanCao,GeGen,HongHua	TCMBANKIN061105	0	0.0314	0	0.0014	0	0.0273	0	0.0013	4	0	0
FuLing	TCMBANKIN040211	0	0.399	0	0.1404	0	0.4371	0	0.094	4	0	0
FuLing	TCMBANKIN017221	0	0.0174	0	0.0021	0	0.0548	0	0.0113	4	0	0
FuLing	TCMBANKIN059125	0	0.0024	0	0.0216	0	0.1738	0	0.0702	4	0	0
FuLing	TCMBANKIN061058	0	0.017	0	0.0014	0	0.0396	0	0.0015	4	0	0
FuLing	TCMBANKIN058867	0	0.399	0	0.1173	0	0.4061	0	0.1328	4	0	0
FuLing	TCMBANKIN007547	0	0.0205	0	0.0216	0	0.0783	0	0.1096	4	0	0
DiHuang	TCMBANKIN035918	0	0.0153	0	0.022	0	0.0138	0	0.0323	4	0	0
DiHuang	TCMBANKIN025731	1	0.5411	0	0.1406	0	0.365	0	0.2372	4	1	0
DiHuang	TCMBANKIN039940	1	0.9629	0	0.2545	1	0.5683	1	0.558	4	3	0
DiHuang	TCMBANKIN013357	1	0.7235	0	0.2206	0	0.4901	0	0.2532	4	1	0
DiHuang	TCMBANKIN061631	0	0.1547	0	0.0049	0	0.0972	0	0.0238	4	0	0
DiHuang	TCMBANKIN044753	1	0.9629	0	0.2348	1	0.7238	1	0.5084	4	3	0
DiHuang	TCMBANKIN031465	0	0.4136	0	0.2116	0	0.3775	0	0.2291	4	0	0
DiHuang	TCMBANKIN035728	0	0.0861	0	0.1011	0	0.0079	0	0.0117	4	0	0
DiHuang	TCMBANKIN036853	1	0.722	0	0.3187	0	0.4926	0	0.3022	4	1	0
DiHuang	TCMBANKIN058256	1	0.8391	0	0.3747	1	0.8297	1	0.568	4	3	0
DiHuang	TCMBANKIN034069	1	0.5781	0	0.1808	0	0.2842	0	0.385	4	1	0
DiHuang	TCMBANKIN058645	0	0.1844	0	0.1995	0	0.1398	0	0.1304	4	0	0
DiHuang	TCMBANKIN048374	1	0.9629	0	0.2348	1	0.7419	0	0.4884	4	2	0
DiHuang	TCMBANKIN045500	1	0.5781	0	0.2612	0	0.3802	0	0.3185	4	1	0
DiHuang	TCMBANKIN051647	0	0.0591	0	0.0849	0	0.0065	0	0.0412	4	0	0
DiHuang	TCMBANKIN012734	0	0.269	0	0.0608	0	0.0175	0	0.0117	4	0	0
DiHuang	TCMBANKIN039338	0	0.0032	0	0.0451	0	0.1024	0	0.0114	4	0	0
DiHuang	TCMBANKIN060211	1	0.9629	0	0.276	1	0.7243	1	0.5473	4	3	0
DiHuang	TCMBANKIN061276	1	0.7746	0	0.414	1	0.5935	0	0.4064	4	2	0
DiHuang	TCMBANKIN060214	1	0.9629	0	0.2933	1	0.675	1	0.6058	4	3	0
DiHuang	TCMBANKIN007848	1	0.527	0	0.1597	0	0.3424	0	0.2679	4	1	0
DiHuang	TCMBANKIN002310	0	0.0591	0	0.0849	0	0.0065	0	0.0412	4	0	0
DiHuang	TCMBANKIN033489	0	0.4696	0	0.1792	0	0.3563	0	0.4036	4	0	0
DiHuang	TCMBANKIN029577	0	0.2149	0	0.081	0	0.0162	0	0.051	4	0	0
DiHuang,DangGui	TCMBANKIN059566	1	0.7538	0	0.4382	0	0.4993	0	0.3757	4	1	0
DiHuang	TCMBANKIN037559	1	0.8283	0	0.4146	1	0.7732	1	0.642	4	3	0
DiHuang	TCMBANKIN002564	1	0.9629	0	0.2348	1	0.703	1	0.5386	4	3	0
DiHuang	TCMBANKIN035986	0	0.3161	0	0.1797	0	0.1448	0	0.1624	4	0	0
DiHuang	TCMBANKIN058255	0	0.1005	0	0.0214	0	0.1621	0	0.0122	4	0	0
DiHuang	TCMBANKIN004252	1	0.9765	0	0.4724	1	0.6047	1	0.5851	4	3	0
DiHuang	TCMBANKIN061413	1	0.5781	0	0.2612	0	0.3413	0	0.3216	4	1	0
DiHuang	TCMBANKIN013601	1	0.6492	0	0.1808	0	0.2853	0	0.3273	4	1	0
GanCao	TCMBANKIN048791	0	0.0059	0	0.0408	0	0.0093	0	0.0022	4	0	0
GanCao	TCMBANKIN022330	0	0.0174	0	0.0014	0	0.0079	0	0.0011	4	0	0
GanCao	TCMBANKIN005653	0	0.0062	0	0.0013	0	0.0149	0	0.012	4	0	0
GanCao	TCMBANKIN007455	1	0.6764	0	0.1033	0	0.1402	0	0.0918	4	1	0
GanCao	TCMBANKIN030693	0	0.005	0	0.0205	0	0.1486	0	0.0713	4	0	0
GanCao	TCMBANKIN023632	0	0.2187	0	0.142	0	0.146	0	0.0505	4	0	0
GanCao	TCMBANKIN036845	1	0.9668	0	0.4045	0	0.4364	1	0.5286	4	2	0
GanCao	TCMBANKIN000553	0	0.017	0	0.0014	0	0.0394	0	0.0015	4	0	0
GanCao	TCMBANKIN060433	0	0.0494	0	0.0821	0	0.025	0	0.0806	4	0	0
GanCao,HongHua	TCMBANKIN060735	0	0.017	0	0.0014	0	0.1458	0	0.012	4	0	0
GanCao	TCMBANKIN036840	0	0.4553	0	0.2005	0	0.0529	0	0.0311	4	0	0
GanCao	TCMBANKIN031982	0	0.036	0	0.0608	0	0.1316	0	0.081	4	0	0
GanCao	TCMBANKIN014627	0	0.0188	0	0.1201	0	0.2389	0	0.0709	4	0	0
GanCao	TCMBANKIN044306	0	0.0059	0	0.0016	0	0.0064	0	0.0212	4	0	0
GanCao	TCMBANKIN007479	1	0.6197	0	0.083	0	0.2577	0	0.0712	4	1	0
GanCao	TCMBANKIN061207	0	0.0038	0	0.0412	0	0.0471	0	0.0024	4	0	0
GanCao	TCMBANKIN061591	0	0.1588	0	0.061	0	0.0155	0	0.0121	4	0	0
GanCao	TCMBANKIN058479	1	0.7394	0	0.3959	0	0.455	0	0.2323	4	1	0
GanCao	TCMBANKIN000306	0	0.4817	0	0.0477	0	0.3461	0	0.13	4	0	0
GanCao	TCMBANKIN012416	0	0.0347	0	0.0014	0	0.0172	0	0.0014	4	0	0
GanCao	TCMBANKIN033792	0	0.0759	0	0.3172	0	0.0568	0	0.1244	4	0	0
GanCao	TCMBANKIN048258	0	0.2492	0	0.1605	0	0.2181	0	0.2846	4	0	0
GanCao	TCMBANKIN016632	1	0.8816	0	0.4282	1	0.6454	1	0.568	4	3	0
GanCao	TCMBANKIN060773	0	0.017	0	0.0014	0	0.0397	0	0.0012	4	0	0
GanCao	TCMBANKIN002696	0	0.0031	0	0.0209	0	0.0716	0	0.0508	4	0	0
GanCao	TCMBANKIN046782	1	0.9258	1	0.8714	1	0.7248	0	0.4071	4	3	0
GanCao	TCMBANKIN060816	0	0.017	0	0.0016	0	0.059	0	0.0016	4	0	0
GanCao	TCMBANKIN028979	0	0.0208	0	0.1011	0	0.0528	0	0.0407	4	0	0
GanCao	TCMBANKIN058240	0	0.1838	0	0.0697	0	0.037	0	0.0483	4	0	0
GanCao	TCMBANKIN033202	1	0.9839	1	0.5344	0	0.4381	1	0.5169	4	3	0
GanCao	TCMBANKIN001589	0	0.0314	0	0.0022	0	0.0656	0	0.0013	4	0	0
GanCao	TCMBANKIN024852	0	0.0208	0	0.0811	0	0.1025	0	0.0307	4	0	0
GanCao	TCMBANKIN058767	0	0.0045	0	0.1409	0	0.1599	0	0.0109	4	0	0
GanCao	TCMBANKIN032898	0	0.0059	0	0.0407	0	0.009	0	0.0121	4	0	0
GanCao	TCMBANKIN060850	0	0.017	0	0.0014	0	0.099	0	0.0015	4	0	0
GanCao	TCMBANKIN046356	0	0.0331	0	0.1003	0	0.2916	0	0.1029	4	0	0
GanCao	TCMBANKIN007167	1	0.6341	0	0.2403	0	0.1484	0	0.1693	4	1	0
GanCao	TCMBANKIN020048	1	0.985	0	0.3989	0	0.302	0	0.379	4	1	0
GanCao	TCMBANKIN003710	0	0.017	0	0.0014	0	0.064	0	0.0013	4	0	0
GanCao	TCMBANKIN040366	0	0.1302	0	0.1208	0	0.1019	0	0.0514	4	0	0
GanCao	TCMBANKIN058777	0	0.0188	0	0.0013	0	0.1556	0	0.1701	4	0	0
GanCao	TCMBANKIN036829	0	0.0035	0	0.0209	0	0.1266	0	0.0797	4	0	0
GanCao	TCMBANKIN061840	0	0.0175	0	0.0605	0	0.0929	0	0.022	4	0	0
GanCao	TCMBANKIN023247	0	0.017	0	0.0014	0	0.0397	0	0.0018	4	0	0
GanCao	TCMBANKIN059312	0	0.0024	0	0.0602	0	0.0357	0	0.0313	4	0	0
GanCao	TCMBANKIN035868	0	0.4421	0	0.0213	0	0.0488	0	0.0112	4	0	0
GanCao	TCMBANKIN059457	0	0.1724	0	0.1645	0	0.1216	0	0.0718	4	0	0
GanCao	TCMBANKIN061202	0	0.1163	0	0.0014	0	0.0684	0	0.0015	4	0	0
GanCao	TCMBANKIN014592	0	0.017	0	0.0014	0	0.1087	0	0.0014	4	0	0
GanCao	TCMBANKIN058770	1	0.6635	0	0.1032	0	0.1336	0	0.0902	4	1	0
GanCao	TCMBANKIN029162	0	0.0028	0	0.0811	0	0.126	0	0.011	4	0	0
GanCao	TCMBANKIN032054	0	0.4976	0	0.0224	0	0.0787	0	0.0823	4	0	0
GanCao	TCMBANKIN059591	0	0.3719	0	0.0416	0	0.2776	0	0.3104	4	0	0
GanCao	TCMBANKIN035970	0	0.1153	0	0.0072	0	0.1613	0	0.1496	4	0	0
GanCao	TCMBANKIN058537	1	0.9844	1	0.5178	0	0.3145	1	0.5112	4	3	0
GanCao	TCMBANKIN008481	0	0.1485	0	0.1408	0	0.1461	0	0.2098	4	0	0
GanCao	TCMBANKIN012762	0	0.017	0	0.0014	0	0.0396	0	0.0113	4	0	0
GanCao	TCMBANKIN048103	0	0.0505	0	0.1012	0	0.2359	0	0.0504	4	0	0
GanCao	TCMBANKIN007387	0	0.0698	0	0.1427	0	0.302	0	0.1802	4	0	0
GanCao	TCMBANKIN036913	0	0.0485	0	0.0612	0	0.0706	0	0.0427	4	0	0
GanCao	TCMBANKIN060922	0	0.017	0	0.0014	0	0.0396	0	0.0015	4	0	0
GanCao	TCMBANKIN015638	0	0.1045	0	0.1024	0	0.2026	0	0.103	4	0	0
GanCao	TCMBANKIN045149	0	0.201	0	0.1998	0	0.1072	0	0.0514	4	0	0
GanCao	TCMBANKIN038308	1	0.9551	0	0.4411	0	0.4958	1	0.6517	4	2	0
GanCao	TCMBANKIN033679	0	0.1302	0	0.1191	0	0.1454	0	0.1991	4	0	0
GanCao	TCMBANKIN035224	0	0.0062	0	0.0812	0	0.0695	0	0.0318	4	0	0
GanCao	TCMBANKIN059490	0	0.0624	0	0.1383	0	0.0961	0	0.0224	4	0	0
GanCao	TCMBANKIN038286	0	0.1188	0	0.1747	0	0.2023	0	0.072	4	0	0
GanCao	TCMBANKIN029421	0	0.0045	0	0.0611	0	0.1757	0	0.114	4	0	0
GanCao	TCMBANKIN004879	0	0.0309	0	0.0023	0	0.0956	0	0.1015	4	0	0
GanCao	TCMBANKIN043291	0	0.2881	0	0.1406	0	0.2962	0	0.1694	4	0	0
GanCao	TCMBANKIN058797	0	0.1302	0	0.142	0	0.128	0	0.0711	4	0	0
GanCao	TCMBANKIN061122	0	0.017	0	0.0014	0	0.0396	0	0.0015	4	0	0
GanCao	TCMBANKIN030651	0	0.0964	0	0.2145	0	0.0626	0	0.0663	4	0	0
GanCao	TCMBANKIN043133	0	0.0059	0	0.0013	0	0.0092	0	0.0114	4	0	0
GanCao	TCMBANKIN036888	0	0.1285	0	0.1009	0	0.1347	0	0.031	4	0	0
GanCao	TCMBANKIN058789	0	0.0309	0	0.0019	0	0.0426	0	0.0207	4	0	0
GanCao	TCMBANKIN060090	0	0.346	0	0.1404	0	0.2669	0	0.3446	4	0	0
GanCao	TCMBANKIN060891	0	0.0234	0	0.0211	0	0.1264	0	0.0018	4	0	0
GanCao	TCMBANKIN060177	0	0.2257	0	0.1612	0	0.1556	0	0.2209	4	0	0
GanCao	TCMBANKIN059541	0	0.2492	0	0.1201	0	0.2247	0	0.2742	4	0	0
GanCao	TCMBANKIN043381	0	0.3597	0	0.1594	0	0.0297	0	0.0013	4	0	0
GanCao	TCMBANKIN024594	0	0.0314	0	0.0016	0	0.0656	0	0.0013	4	0	0
GanCao	TCMBANKIN061731	0	0.0485	0	0.0599	0	0.0934	0	0.0114	4	0	0
GanCao	TCMBANKIN058193	1	0.9551	0	0.4807	0	0.4815	1	0.6318	4	2	0
GanCao	TCMBANKIN019671	1	0.6817	0	0.3265	0	0.0635	0	0.1104	4	1	0
GanCao	TCMBANKIN039051	0	0.2013	0	0.1215	0	0.077	0	0.0416	4	0	0
GanCao	TCMBANKIN033966	0	0.4119	0	0.0625	0	0.1377	0	0.0597	4	0	0
GanCao	TCMBANKIN016780	0	0.4539	0	0.0214	0	0.1055	0	0.1698	4	0	0
GanCao	TCMBANKIN034139	0	0.2492	0	0.14	0	0.2052	0	0.2653	4	0	0
GanCao	TCMBANKIN047243	0	0.0624	0	0.0794	0	0.0838	0	0.0317	4	0	0
GanCao	TCMBANKIN057918	0	0.0014	0	0.0015	0	0.0069	0	0.0015	4	0	0
GanCao	TCMBANKIN049856	0	0.4952	0	0.0416	0	0.3716	0	0.169	4	0	0
GanCao	TCMBANKIN006711	0	0.0889	0	0.0013	0	0.0082	0	0.0013	4	0	0
GanCao	TCMBANKIN048729	0	0.1302	0	0.1601	0	0.1195	0	0.0812	4	0	0
GanCao	TCMBANKIN058536	0	0.0485	0	0.1212	0	0.0514	0	0.0357	4	0	0
GanCao	TCMBANKIN060088	0	0.346	0	0.1811	0	0.2614	0	0.2583	4	0	0
GanCao	TCMBANKIN058538	1	0.9393	1	0.52	0	0.2912	0	0.4275	4	2	0
GanCao	TCMBANKIN040550	0	0.0505	0	0.1012	0	0.215	0	0.0498	4	0	0
GanCao	TCMBANKIN016333	0	0.0079	0	0.0414	0	0.0155	0	0.0329	4	0	0
GanCao	TCMBANKIN055740	0	0.1718	0	0.002	0	0.0161	0	0.0215	4	0	0
GanCao	TCMBANKIN058788	0	0.0309	0	0.0019	0	0.0526	0	0.0692	4	0	0
GanCao,DangGui	TCMBANKIN059188	0	0.0028	0	0.0218	0	0.0366	0	0.0327	4	0	0
GanCao	TCMBANKIN058784	0	0.116	0	0.12	0	0.2524	0	0.1881	4	0	0
GanCao	TCMBANKIN060728	0	0.017	0	0.0013	0	0.0754	0	0.102	4	0	0
GanCao	TCMBANKIN001493	0	0.2171	0	0.1019	0	0.1175	0	0.1008	4	0	0
GanCao	TCMBANKIN036038	1	0.5784	0	0.1009	1	0.5229	0	0.1103	4	2	0
GanCao	TCMBANKIN013366	0	0.2492	0	0.1401	0	0.2147	0	0.2432	4	0	0
GanCao	TCMBANKIN014213	0	0.0028	0	0.0216	0	0.0573	0	0.0214	4	0	0
GanCao	TCMBANKIN050237	0	0.2657	0	0.1812	0	0.1758	0	0.0117	4	0	0
GanCao,DangGui	TCMBANKIN000898	1	0.6211	0	0.0826	0	0.1168	0	0.0907	4	1	0
GanCao	TCMBANKIN043948	0	0.346	0	0.16	0	0.3781	0	0.3195	4	0	0
GanCao	TCMBANKIN060176	1	0.9675	0	0.4791	0	0.4123	1	0.6059	4	2	0
GanCao	TCMBANKIN046562	0	0.0841	0	0.0677	0	0.3385	0	0.0703	4	0	0
GanCao	TCMBANKIN047231	0	0.1588	0	0.1394	0	0.006	0	0.0019	4	0	0
GanCao	TCMBANKIN031438	0	0.0318	0	0.1008	0	0.0989	0	0.0111	4	0	0
GanCao	TCMBANKIN037352	1	0.9836	1	0.5375	1	0.6217	1	0.5574	4	4	1
GanCao	TCMBANKIN049863	0	0.0309	0	0.0423	0	0.0716	0	0.0404	4	0	0
GanCao	TCMBANKIN043146	1	0.7354	0	0.102	0	0.164	0	0.0601	4	1	0
GanCao	TCMBANKIN026290	1	0.5676	0	0.0614	0	0.1366	0	0.1998	4	1	0
GanCao	TCMBANKIN001237	0	0.079	0	0.1211	0	0.2159	0	0.0504	4	0	0
GanCao	TCMBANKIN044408	0	0.027	0	0.1198	0	0.0734	0	0.0263	4	0	0
GanCao	TCMBANKIN059544	0	0.2492	0	0.1204	0	0.2383	0	0.225	4	0	0
GanCao	TCMBANKIN058371	0	0.0013	0	0.0011	0	0.0057	0	0.0021	4	0	0
GanCao	TCMBANKIN019888	0	0.204	0	0.125	0	0.0459	0	0.0517	4	0	0
GanCao	TCMBANKIN001649	1	0.8999	0	0.4954	0	0.3697	1	0.5161	4	2	0
GanCao	TCMBANKIN010339	1	0.9689	0	0.3968	0	0.4829	1	0.5452	4	2	0
GanCao	TCMBANKIN044686	0	0.0494	0	0.0604	0	0.1156	0	0.0428	4	0	0
GanCao	TCMBANKIN038633	0	0.0188	0	0.1004	0	0.2987	0	0.0926	4	0	0
GanCao	TCMBANKIN035749	1	0.9668	1	0.5344	0	0.421	1	0.5631	4	3	0
GanCao	TCMBANKIN040705	0	0.0485	0	0.1215	0	0.0201	0	0.022	4	0	0
GanCao	TCMBANKIN059729	0	0.0058	0	0.0817	0	0.0058	0	0.1897	4	0	0
GanCao	TCMBANKIN027667	0	0.1029	0	0.0997	0	0.1294	0	0.0718	4	0	0
GanCao	TCMBANKIN059964	0	0.0174	0	0.0609	0	0.059	0	0.0213	4	0	0
GanCao	TCMBANKIN035082	0	0.0239	0	0.0408	0	0.2648	0	0.0733	4	0	0
GanCao	TCMBANKIN010198	0	0.0188	0	0.1791	0	0.1051	0	0.0608	4	0	0
GanCao,DangGui	TCMBANKIN038204	0	0.0751	0	0.0013	0	0.0074	0	0.0017	4	0	0
GanCao	TCMBANKIN011519	0	0.0028	0	0.0014	0	0.0864	0	0.0012	4	0	0
GanCao	TCMBANKIN060896	0	0.017	0	0.0014	0	0.0396	0	0.0015	4	0	0
GanCao	TCMBANKIN025599	0	0.017	0	0.0014	0	0.1087	0	0.0015	4	0	0
GanCao	TCMBANKIN039049	1	0.9815	1	0.5375	1	0.6212	1	0.6058	4	4	1
GanCao	TCMBANKIN020760	0	0.034	0	0.0811	0	0.1744	0	0.0508	4	0	0
GanCao	TCMBANKIN046419	0	0.0175	0	0.0403	0	0.179	0	0.0026	4	0	0
GanCao	TCMBANKIN059488	0	0.0486	0	0.0416	0	0.0288	0	0.0021	4	0	0
GanCao	TCMBANKIN034632	1	0.6115	0	0.2774	0	0.4027	0	0.1857	4	1	0
GanCao	TCMBANKIN003718	0	0.1139	0	0.0824	0	0.0678	0	0.0213	4	0	0
GanCao	TCMBANKIN033976	0	0.0239	0	0.0811	0	0.1961	0	0.1001	4	0	0
GanCao	TCMBANKIN033809	0	0.1352	0	0.1628	0	0.0861	0	0.0802	4	0	0
GanCao	TCMBANKIN060607	0	0.0028	0	0.0014	0	0.029	0	0.0014	4	0	0
GanCao	TCMBANKIN045990	0	0.0188	0	0.1609	0	0.1433	0	0.0699	4	0	0
GanCao	TCMBANKIN000137	0	0.0841	0	0.1415	0	0.3266	0	0.1108	4	0	0
GanCao	TCMBANKIN036837	1	0.9809	1	0.5911	1	0.6336	1	0.7256	4	4	1
GanCao	TCMBANKIN044136	0	0.0096	0	0.2631	0	0.1332	0	0.0301	4	0	0
GanCao	TCMBANKIN030507	0	0.1163	0	0.0805	0	0.1033	0	0.0599	4	0	0
GanCao	TCMBANKIN060092	0	0.346	0	0.1407	0	0.2619	0	0.2755	4	0	0
GanCao	TCMBANKIN061499	0	0.1588	0	0.0212	0	0.0264	0	0.0227	4	0	0
GanCao	TCMBANKIN041280	0	0.4421	0	0.0413	0	0.0391	0	0.0014	4	0	0
GanCao	TCMBANKIN036868	0	0.0188	0	0.1601	0	0.2392	0	0.0809	4	0	0
GanCao	TCMBANKIN059860	0	0.0028	0	0.0014	0	0.0531	0	0.0015	4	0	0
GanCao	TCMBANKIN015830	0	0.0787	0	0.0611	0	0.1568	0	0.082	4	0	0
GanCao	TCMBANKIN035914	0	0.0483	0	0.0611	0	0.0659	0	0.0307	4	0	0
GanCao	TCMBANKIN011376	0	0.0174	0	0.0212	0	0.1002	0	0.0312	4	0	0
GanCao	TCMBANKIN037986	0	0.0305	0	0.0408	0	0.0619	0	0.0108	4	0	0
GanCao	TCMBANKIN059691	0	0.0458	0	0.021	0	0.0961	0	0.0014	4	0	0
GanCao	TCMBANKIN043458	0	0.0462	0	0.0406	0	0.132	0	0.0329	4	0	0
GanCao	TCMBANKIN009657	0	0.0753	0	0.1804	0	0.0873	0	0.0408	4	0	0
GanCao	TCMBANKIN047935	0	0.1211	0	0.1805	0	0.2348	0	0.1978	4	0	0
GanCao	TCMBANKIN048624	0	0.2257	0	0.1999	0	0.1749	0	0.2219	4	0	0
GanCao	TCMBANKIN039832	0	0.0382	0	0.121	0	0.2143	0	0.0413	4	0	0
GanCao	TCMBANKIN033963	0	0.0841	0	0.1615	0	0.3893	0	0.239	4	0	0
GanCao	TCMBANKIN002487	0	0.0028	0	0.0605	0	0.0964	0	0.0708	4	0	0
GanCao	TCMBANKIN043167	0	0.108	0	0.1025	0	0.1934	0	0.0745	4	0	0
GanCao	TCMBANKIN047857	0	0.036	0	0.0606	0	0.2865	0	0.0901	4	0	0
GanCao	TCMBANKIN022549	0	0.1045	0	0.1365	0	0.1719	0	0.0617	4	0	0
GanCao	TCMBANKIN010538	0	0.0188	0	0.0215	0	0.0914	0	0.0403	4	0	0
GanCao	TCMBANKIN000901	0	0.0156	0	0.0417	0	0.1071	0	0.0314	4	0	0
GanCao	TCMBANKIN060837	0	0.017	0	0.0014	0	0.0396	0	0.0015	4	0	0
GanCao	TCMBANKIN029503	0	0.125	0	0.0409	0	0.0567	0	0.0215	4	0	0
GanCao	TCMBANKIN058806	0	0.0045	0	0.0015	0	0.1088	0	0.1105	4	0	0
GanCao	TCMBANKIN034479	0	0.0312	0	0.0014	0	0.0696	0	0.0114	4	0	0
GanCao	TCMBANKIN034279	1	0.9668	1	0.5527	0	0.4636	1	0.6636	4	3	0
GanCao	TCMBANKIN006096	0	0.0031	0	0.0811	0	0.0649	0	0.021	4	0	0
GanCao	TCMBANKIN061205	0	0.0315	0	0.0019	0	0.055	0	0.0023	4	0	0
GanCao	TCMBANKIN016300	1	0.6771	0	0.0611	0	0.1735	0	0.1306	4	1	0
GanCao	TCMBANKIN061878	0	0.0485	0	0.0605	0	0.0927	0	0.022	4	0	0
GanCao	TCMBANKIN059489	0	0.0485	0	0.161	0	0.02	0	0.0219	4	0	0
GanCao	TCMBANKIN047760	1	0.6771	0	0.0414	0	0.1766	0	0.1304	4	1	0
GanCao	TCMBANKIN039734	0	0.2256	0	0.1411	0	0.2113	0	0.2109	4	0	0
GanCao	TCMBANKIN006434	1	0.9802	0	0.4079	0	0.3773	0	0.3994	4	1	0
GanCao	TCMBANKIN000415	1	0.6764	0	0.0995	0	0.131	0	0.0916	4	1	0
GanCao	TCMBANKIN022096	0	0.0028	0	0.0212	0	0.0919	0	0.0308	4	0	0
GanCao	TCMBANKIN061671	0	0.0746	0	0.0609	0	0.0704	0	0.0909	4	0	0
GanCao	TCMBANKIN043419	0	0.1449	0	0.1004	0	0.2242	0	0.091	4	0	0
GanCao	TCMBANKIN042718	1	0.6764	0	0.1204	0	0.1157	0	0.0712	4	1	0
GanCao,HongHua	TCMBANKIN059901	0	0.0028	0	0.0014	0	0.0374	0	0.0015	4	0	0
GanCao	TCMBANKIN058324	0	0.0176	0	0.0408	0	0.0564	0	0.0026	4	0	0
GanCao	TCMBANKIN058783	0	0.1148	0	0.1406	0	0.3786	0	0.0804	4	0	0
GanCao	TCMBANKIN002258	0	0.1302	0	0.1611	0	0.1049	0	0.0912	4	0	0
GanCao	TCMBANKIN046408	1	0.9809	1	0.5697	1	0.6369	1	0.5874	4	4	1
GanCao	TCMBANKIN035110	0	0.04	0	0.0993	0	0.0974	0	0.0516	4	0	0
GanCao	TCMBANKIN021907	0	0.0031	0	0.0209	0	0.0717	0	0.0613	4	0	0
GanCao	TCMBANKIN016843	0	0.3291	0	0.1201	0	0.2247	0	0.2742	4	0	0
GanCao	TCMBANKIN000430	0	0.017	0	0.0014	0	0.0512	0	0.0112	4	0	0
GanCao	TCMBANKIN059827	0	0.0031	0	0.0413	0	0.027	0	0.0027	4	0	0
GanCao	TCMBANKIN059687	0	0.1574	0	0.0453	0	0.0849	0	0.0109	4	0	0
GanCao	TCMBANKIN013454	0	0.0841	0	0.1416	0	0.2805	0	0.1403	4	0	0
GanCao	TCMBANKIN021742	0	0.0485	0	0.0813	0	0.1039	0	0.0238	4	0	0
GanCao	TCMBANKIN021778	0	0.017	0	0.0014	0	0.0394	0	0.0015	4	0	0
GanCao	TCMBANKIN017348	0	0.0045	0	0.0808	0	0.1896	0	0.0841	4	0	0
GanCao	TCMBANKIN060807	0	0.017	0	0.0014	0	0.04	0	0.0012	4	0	0
GanCao	TCMBANKIN046148	0	0.093	0	0.0808	0	0.1066	0	0.0403	4	0	0
GanCao	TCMBANKIN016793	0	0.23	0	0.1751	0	0.23	0	0.0519	4	0	0
GanCao	TCMBANKIN036914	0	0.0096	0	0.2661	0	0.0535	0	0.071	4	0	0
GanCao	TCMBANKIN006375	0	0.0186	0	0.0405	0	0.2033	0	0.0026	4	0	0
GanCao	TCMBANKIN036871	0	0.0767	0	0.1228	0	0.183	0	0.0909	4	0	0
GanCao,DangGui	TCMBANKIN061426	0	0.0031	0	0.0014	0	0.0075	0	0.0015	4	0	0
GanCao	TCMBANKIN060592	0	0.0891	0	0.0451	0	0.1821	0	0.0516	4	0	0
GanCao,DangGui	TCMBANKIN061528	0	0.1183	0	0.0805	0	0.0171	0	0.0023	4	0	0
GanCao	TCMBANKIN025070	0	0.4817	0	0.0676	0	0.2964	0	0.1305	4	0	0
GanCao	TCMBANKIN049133	0	0.0045	0	0.1994	0	0.1777	0	0.0204	4	0	0
GanCao	TCMBANKIN032327	0	0.4396	0	0.0414	0	0.1278	0	0.15	4	0	0
GanCao	TCMBANKIN023350	0	0.1302	0	0.0815	0	0.1585	0	0.0923	4	0	0
GanCao	TCMBANKIN058945	0	0.0175	0	0.0421	0	0.019	0	0.0232	4	0	0
GanCao	TCMBANKIN047042	0	0.1302	0	0.0845	0	0.163	0	0.0624	4	0	0
GanCao	TCMBANKIN043601	0	0.0062	0	0.12	0	0.1295	0	0.161	4	0	0
GanCao	TCMBANKIN043884	0	0.0045	0	0.12	0	0.0887	0	0.041	4	0	0
GanCao	TCMBANKIN047119	0	0.0621	0	0.1226	0	0.1343	0	0.0019	4	0	0
GanCao	TCMBANKIN058798	0	0.0382	0	0.0597	0	0.2195	0	0.0626	4	0	0
GanCao	TCMBANKIN061665	0	0.1588	0	0.0406	0	0.0503	0	0.0139	4	0	0
GanCao	TCMBANKIN033656	0	0.0486	0	0.0416	0	0.0544	0	0.022	4	0	0
GanCao	TCMBANKIN060043	0	0.0043	0	0.1215	0	0.0074	0	0.0018	4	0	0
GanCao	TCMBANKIN026482	0	0.2538	0	0.0217	0	0.0567	0	0.022	4	0	0
GanCao	TCMBANKIN059272	0	0.0073	0	0.0414	0	0.0222	0	0.0122	4	0	0
GanCao	TCMBANKIN020283	0	0.0892	0	0.0409	0	0.0296	0	0.0019	4	0	0
GanCao,HongHua	TCMBANKIN058215	1	0.9668	0	0.4185	0	0.4024	1	0.5661	4	2	0
GanCao	TCMBANKIN043795	0	0.0045	0	0.1003	0	0.1923	0	0.0703	4	0	0
GanCao	TCMBANKIN042672	0	0.0501	0	0.1189	0	0.0842	0	0.023	4	0	0
GanCao,HongHua	TCMBANKIN060705	0	0.0174	0	0.0019	0	0.056	0	0.0214	4	0	0
GanCao	TCMBANKIN060839	0	0.0347	0	0.0014	0	0.0172	0	0.0014	4	0	0
GanCao	TCMBANKIN036862	0	0.108	0	0.1227	0	0.1629	0	0.0601	4	0	0
GanCao	TCMBANKIN059543	0	0.2492	0	0.1806	0	0.208	0	0.2246	4	0	0
GanCao	TCMBANKIN059314	1	0.5809	0	0.1806	0	0.0384	0	0.0702	4	1	0
GanCao	TCMBANKIN058782	0	0.0309	0	0.0019	0	0.131	0	0.0314	4	0	0
GanCao	TCMBANKIN027275	1	0.6778	0	0.0006	0	0.0793	0	0.0115	4	1	0
GanCao	TCMBANKIN033218	0	0.0045	0	0.1397	0	0.1074	0	0.041	4	0	0
GanCao	TCMBANKIN046490	0	0.0647	0	0.1226	0	0.2392	0	0.1102	4	0	0
GanCao,GeGen	TCMBANKIN016653	1	0.8816	0	0.3719	1	0.6624	1	0.554	4	3	0
GanCao	TCMBANKIN046142	1	0.7615	0	0.0413	0	0.1009	0	0.0804	4	1	0
GanCao	TCMBANKIN005187	0	0.017	0	0.0014	0	0.04	0	0.0013	4	0	0
GanCao	TCMBANKIN018731	0	0.0594	0	0.0014	0	0.069	0	0.0014	4	0	0
GanCao,DangGui	TCMBANKIN060918	0	0.0216	0	0.0014	0	0.0485	0	0.0014	4	0	0
GanCao	TCMBANKIN029828	0	0.2492	0	0.2017	0	0.2081	0	0.2764	4	0	0
GanCao	TCMBANKIN022287	0	0.4041	0	0.1768	0	0.3846	0	0.171	4	0	0
GanCao	TCMBANKIN047200	0	0.3325	0	0.1242	0	0.1651	0	0.2782	4	0	0
GanCao	TCMBANKIN047682	0	0.0188	0	0.1197	0	0.245	0	0.03	4	0	0
GanCao	TCMBANKIN040896	1	0.9815	1	0.5375	1	0.6212	1	0.6058	4	4	1
GanCao	TCMBANKIN045403	0	0.262	0	0.1201	0	0.1409	0	0.211	4	0	0
GanCao	TCMBANKIN040788	1	0.9668	1	0.5738	0	0.4421	1	0.6209	4	3	0
GanCao	TCMBANKIN056355	0	0.2657	0	0.1812	0	0.1758	0	0.0117	4	0	0
GanCao	TCMBANKIN042169	0	0.1724	0	0.1793	0	0.172	0	0.0215	4	0	0
GanCao	TCMBANKIN026129	0	0.017	0	0.0016	0	0.0682	0	0.0015	4	0	0
GanCao	TCMBANKIN046295	0	0.0059	0	0.0609	0	0.0443	0	0.0333	4	0	0
GanCao	TCMBANKIN035354	0	0.102	0	0.0014	0	0.0588	0	0.0015	4	0	0
GanCao	TCMBANKIN060599	0	0.0028	0	0.0014	0	0.029	0	0.0014	4	0	0
GanCao	TCMBANKIN049471	0	0.0188	0	0.0015	0	0.2137	0	0.1002	4	0	0
GanCao	TCMBANKIN019471	0	0.0599	0	0.0014	0	0.0065	0	0.0014	4	0	0
GanCao	TCMBANKIN009371	1	0.6764	0	0.0642	0	0.1849	0	0.1434	4	1	0
GanCao	TCMBANKIN010372	0	0.0505	0	0.1012	0	0.2244	0	0.0705	4	0	0
GanCao	TCMBANKIN040273	0	0.0188	0	0.1004	0	0.299	0	0.1026	4	0	0
GanCao	TCMBANKIN059538	0	0.0032	0	0.0411	0	0.1391	0	0.011	4	0	0
GanCao	TCMBANKIN015244	0	0.017	0	0.0014	0	0.0409	0	0.0011	4	0	0
GanCao	TCMBANKIN046128	0	0.0062	0	0.0805	0	0.1018	0	0.0219	4	0	0
GanCao	TCMBANKIN060772	0	0.017	0	0.0014	0	0.04	0	0.0015	4	0	0
GanCao	TCMBANKIN029164	0	0.0309	0	0.0019	0	0.1177	0	0.1105	4	0	0
GanCao	TCMBANKIN041853	0	0.108	0	0.1228	0	0.1756	0	0.0817	4	0	0
GeGen	TCMBANKIN060231	0	0.3862	0	0.1012	0	0.3612	0	0.2655	4	0	0
GeGen	TCMBANKIN017560	0	0.0382	0	0.0805	0	0.2625	0	0.1239	4	0	0
GeGen	TCMBANKIN048960	1	0.9788	0	0.4399	0	0.3687	0	0.4183	4	1	0
GeGen	TCMBANKIN050235	1	0.9701	0	0.3958	0	0.4173	0	0.3774	4	1	0
GeGen	TCMBANKIN028370	0	0.0157	0	0.0416	0	0.0041	0	0.0015	4	0	0
GeGen	TCMBANKIN042399	0	0.0175	0	0.0414	0	0.1376	0	0.0117	4	0	0
GeGen	TCMBANKIN021099	0	0.0157	0	0.0215	0	0.0174	0	0.0015	4	0	0
GeGen	TCMBANKIN027647	0	0.2016	0	0.315	0	0.209	0	0.0516	4	0	0
GeGen	TCMBANKIN031864	0	0.003	0	0.0218	0	0.0715	0	0.0025	4	0	0
GeGen	TCMBANKIN037869	1	0.9809	1	0.6943	1	0.5264	1	0.7143	4	4	1
GeGen	TCMBANKIN044055	1	0.9829	1	0.6749	1	0.5552	1	0.5565	4	4	1
GeGen	TCMBANKIN058230	1	0.9809	1	0.6749	1	0.5397	1	0.5364	4	4	1
GeGen	TCMBANKIN061807	0	0.0475	0	0.14	0	0.024	0	0.0021	4	0	0
GeGen	TCMBANKIN058478	1	0.9694	1	0.6413	0	0.4911	0	0.4186	4	2	0
GeGen	TCMBANKIN010148	1	0.9701	0	0.4195	0	0.4173	0	0.3775	4	1	0
GeGen,DangGui	TCMBANKIN061128	0	0.0314	0	0.0014	0	0.0273	0	0.0013	4	0	0
GeGen	TCMBANKIN012700	0	0.0462	0	0.0209	0	0.1192	0	0.0232	4	0	0
GeGen	TCMBANKIN061599	0	0.1588	0	0.1011	0	0.0215	0	0.0115	4	0	0
GeGen	TCMBANKIN039736	1	0.9668	0	0.4533	0	0.4303	1	0.617	4	2	0
GeGen	TCMBANKIN058474	1	0.9837	1	0.6252	1	0.5025	1	0.5862	4	4	1
GeGen	TCMBANKIN007231	0	0.0454	0	0.1003	0	0.0784	0	0.031	4	0	0
GeGen	TCMBANKIN030208	1	0.9839	0	0.4162	0	0.4819	0	0.496	4	1	0
GeGen	TCMBANKIN037813	0	0.0485	0	0.061	0	0.0474	0	0.0112	4	0	0
GeGen	TCMBANKIN046374	1	0.7276	1	0.7276	1	0.6775	1	0.5747	4	4	1
GeGen	TCMBANKIN061600	1	0.9829	1	0.6749	1	0.5879	0	0.4874	4	3	0
GeGen	TCMBANKIN029134	0	0.3997	0	0.121	0	0.3291	0	0.2732	4	0	0
GeGen	TCMBANKIN036796	1	0.9809	1	0.6749	1	0.5397	1	0.5364	4	4	1
GeGen	TCMBANKIN042454	0	0.0911	0	0.0411	0	0.146	0	0.0215	4	0	0
GeGen	TCMBANKIN043983	1	0.7051	1	0.7873	1	0.6885	0	0.4576	4	3	0
GeGen	TCMBANKIN061395	0	0.0035	0	0.0016	0	0.0445	0	0.0021	4	0	0
GeGen	TCMBANKIN035440	0	0.1297	0	0.0212	0	0.3318	0	0.082	4	0	0
GeGen	TCMBANKIN005259	0	0.0078	0	0.2283	0	0.2051	0	0.0839	4	0	0
GeGen	TCMBANKIN018002	1	0.6495	0	0.1004	0	0.029	0	0.0108	4	1	0
GeGen	TCMBANKIN022981	0	0.0163	0	0.0407	0	0.1334	0	0.1098	4	0	0
GeGen	TCMBANKIN043473	1	0.9668	0	0.4162	0	0.4597	1	0.5554	4	2	0
GeGen	TCMBANKIN015599	0	0.0453	0	0.0798	0	0.109	0	0.0115	4	0	0
GeGen	TCMBANKIN031075	0	0.0017	0	0.0214	0	0.0559	0	0.0021	4	0	0
MaiDong	TCMBANKIN045744	0	0.399	0	0.1373	0	0.319	0	0.2302	4	0	0
MaiDong	TCMBANKIN019606	0	0.1042	0	0.0212	0	0.2949	0	0.0813	4	0	0
MaiDong	TCMBANKIN044067	0	0.2557	0	0.0961	0	0.1554	0	0.1096	4	0	0
MaiDong	TCMBANKIN044862	0	0.295	0	0.0764	0	0.3036	0	0.3085	4	0	0
MaiDong	TCMBANKIN015891	0	0.2668	0	0.1613	0	0.214	0	0.2974	4	0	0
MaiDong	TCMBANKIN002860	0	0.1007	0	0.0413	0	0.2292	0	0.2369	4	0	0
MaiDong	TCMBANKIN046963	0	0.399	0	0.1208	0	0.4079	0	0.2402	4	0	0
MaiDong	TCMBANKIN021776	0	0.0596	0	0.1418	0	0.3948	0	0.1603	4	0	0
MaiDong	TCMBANKIN059832	0	0.0058	0	0.0433	0	0.0362	0	0.0211	4	0	0
MaiDong	TCMBANKIN001079	0	0.3619	0	0.119	0	0.3196	0	0.1219	4	0	0
MaiDong	TCMBANKIN038010	1	0.5132	0	0.1402	0	0.3898	0	0.2416	4	1	0
MaiDong	TCMBANKIN046486	0	0.0445	0	0.0422	0	0.1467	0	0.0524	4	0	0
MaiDong	TCMBANKIN047203	0	0.3205	0	0.1221	0	0.236	0	0.1319	4	0	0
MaiDong	TCMBANKIN049610	0	0.2116	0	0.0632	0	0.3829	0	0.2477	4	0	0
MaiDong	TCMBANKIN059679	0	0.0596	0	0.0841	0	0.3948	0	0.17	4	0	0
MaiDong	TCMBANKIN043147	0	0.2668	0	0.1616	0	0.3132	0	0.4755	4	0	0
MaiDong	TCMBANKIN046133	0	0.399	0	0.1008	0	0.4282	0	0.2302	4	0	0
MaiDong	TCMBANKIN001171	0	0.0178	0	0.0608	0	0.0971	0	0.031	4	0	0
MaiDong	TCMBANKIN028421	0	0.2703	0	0.0764	0	0.3125	0	0.0891	4	0	0
MaiDong	TCMBANKIN060489	0	0.3341	0	0.119	0	0.3407	0	0.1019	4	0	0
MaiDong	TCMBANKIN034045	0	0.399	0	0.1173	0	0.3894	0	0.2104	4	0	0
MaiDong	TCMBANKIN023378	0	0.2668	0	0.1615	0	0.3312	0	0.2282	4	0	0
MaiDong	TCMBANKIN059680	0	0.2116	0	0.1038	0	0.3727	0	0.2193	4	0	0
MaiDong	TCMBANKIN060566	0	0.0028	0	0.041	0	0.0601	0	0.0015	4	0	0
MaiDong	TCMBANKIN046924	0	0.2399	0	0.0764	0	0.321	0	0.0991	4	0	0
MaiDong	TCMBANKIN004398	0	0.399	0	0.1173	0	0.3594	0	0.2104	4	0	0
MaiDong	TCMBANKIN038869	0	0.1736	0	0.0764	0	0.3523	0	0.0706	4	0	0
MaiDong	TCMBANKIN045250	0	0.1007	0	0.0212	0	0.3148	0	0.2605	4	0	0
MaiDong	TCMBANKIN005101	1	0.8834	0	0.0761	0	0.2823	0	0.0906	4	1	0
MaiDong	TCMBANKIN031453	0	0.0596	0	0.142	0	0.4073	0	0.3683	4	0	0
MaiDong	TCMBANKIN060488	0	0.3577	0	0.099	0	0.3465	0	0.1119	4	0	0
MaiDong,HongHua,DangGui	TCMBANKIN060679	0	0.0594	0	0.021	0	0.1395	0	0.036	4	0	0
MaiDong	TCMBANKIN012618	0	0.295	0	0.0764	0	0.2909	0	0.0995	4	0	0
MaiDong	TCMBANKIN058195	0	0.0576	0	0.0214	0	0.005	0	0.0029	4	0	0
MaiDong	TCMBANKIN040354	1	0.5005	0	0.1043	0	0.363	0	0.1715	4	1	0
MaiDong	TCMBANKIN037242	0	0.2703	0	0.0761	0	0.1354	0	0.0999	4	0	0
MaiDong	TCMBANKIN024288	0	0.0739	0	0.0213	0	0.3714	0	0.1869	4	0	0
MaiDong	TCMBANKIN000064	0	0.0543	0	0.0247	0	0.1677	0	0.1196	4	0	0
HongHua	TCMBANKIN034457	0	0.1087	0	0.0416	0	0.0192	0	0.0214	4	0	0
HongHua	TCMBANKIN029703	0	0.102	0	0.0014	0	0.0588	0	0.0015	4	0	0
HongHua	TCMBANKIN044085	0	0.0028	0	0.1012	0	0.0342	0	0.0022	4	0	0
HongHua	TCMBANKIN058221	0	0.0319	0	0.0207	0	0.0499	0	0.0239	4	0	0
HongHua	TCMBANKIN047275	1	0.6538	0	0.3079	0	0.3454	0	0.299	4	1	0
HongHua	TCMBANKIN061079	0	0.017	0	0.0016	0	0.0493	0	0.0015	4	0	0
HongHua	TCMBANKIN038361	0	0.0172	0	0.0613	0	0.0888	0	0.0127	4	0	0
HongHua	TCMBANKIN061072	0	0.4861	0	0.0216	0	0.0315	0	0.0214	4	0	0
HongHua	TCMBANKIN059230	0	0.0171	0	0.0014	0	0.0272	0	0.0015	4	0	0
HongHua	TCMBANKIN012268	0	0.1373	0	0.0416	0	0.0405	0	0.0114	4	0	0
HongHua	TCMBANKIN040768	0	0.0028	0	0.0017	0	0.119	0	0.0416	4	0	0
HongHua	TCMBANKIN059421	0	0.0028	0	0.0013	0	0.057	0	0.0015	4	0	0
HongHua	TCMBANKIN059423	0	0.0028	0	0.0013	0	0.067	0	0.0015	4	0	0
HongHua	TCMBANKIN036178	1	0.5686	0	0.2674	0	0.4723	0	0.4478	4	1	0
HongHua	TCMBANKIN060874	0	0.0314	0	0.0022	0	0.0646	0	0.0113	4	0	0
HongHua	TCMBANKIN061131	0	0.017	0	0.0014	0	0.0396	0	0.0015	4	0	0
HongHua	TCMBANKIN028334	0	0.0768	0	0.0406	0	0.0905	0	0.0435	4	0	0
HongHua	TCMBANKIN059249	0	0.0166	0	0.021	0	0.2179	0	0.0216	4	0	0
HongHua	TCMBANKIN058191	1	0.6243	0	0.3262	0	0.3239	0	0.3479	4	1	0
HongHua	TCMBANKIN061054	0	0.017	0	0.0016	0	0.0493	0	0.0015	4	0	0
HongHua	TCMBANKIN031919	0	0.0208	0	0.0014	0	0.0466	0	0.0016	4	0	0
HongHua	TCMBANKIN060758	0	0.035	0	0.0212	0	0.0965	0	0.012	4	0	0
HongHua	TCMBANKIN006009	0	0.0441	0	0.0014	0	0.0203	0	0.0018	4	0	0
HongHua	TCMBANKIN009262	0	0.0727	0	0.0014	0	0.04	0	0.0015	4	0	0
HongHua	TCMBANKIN007431	0	0.0315	0	0.0013	0	0.1227	0	0.0114	4	0	0
HongHua	TCMBANKIN033712	0	0.017	0	0.0015	0	0.0672	0	0.0114	4	0	0
HongHua	TCMBANKIN018728	0	0.0167	0	0.0214	0	0.2078	0	0.0124	4	0	0
HongHua	TCMBANKIN015110	0	0.1735	0	0.1009	0	0.1025	0	0.0136	4	0	0
HongHua	TCMBANKIN058661	0	0.0028	0	0.0013	0	0.0201	0	0.0013	4	0	0
HongHua	TCMBANKIN061137	0	0.017	0	0.0014	0	0.0396	0	0.0015	4	0	0
HongHua	TCMBANKIN060868	0	0.0171	0	0.0015	0	0.0678	0	0.0016	4	0	0
HongHua	TCMBANKIN027974	0	0.0015	0	0.0021	0	0.0171	0	0.0015	4	0	0
HongHua	TCMBANKIN058226	1	0.6778	0	0.0207	0	0.1072	0	0.0139	4	1	0
HongHua	TCMBANKIN059847	0	0.0169	0	0.0597	0	0.2174	0	0.1795	4	0	0
HongHua	TCMBANKIN025459	1	0.8048	0	0.0813	0	0.0395	0	0.121	4	1	0
HongHua	TCMBANKIN061073	0	0.0589	0	0.0422	0	0.0472	0	0.0325	4	0	0
HongHua	TCMBANKIN058534	1	0.6778	0	0.1516	0	0.1035	0	0.0426	4	1	0
HongHua	TCMBANKIN015095	1	0.668	0	0.2306	0	0.3395	0	0.437	4	1	0
HongHua	TCMBANKIN029758	0	0.0876	0	0.3142	0	0.0837	0	0.0505	4	0	0
HongHua	TCMBANKIN038446	0	0.0028	0	0.0013	0	0.0481	0	0.0013	4	0	0
HongHua	TCMBANKIN060905	0	0.0314	0	0.0023	0	0.0661	0	0.0111	4	0	0
HongHua	TCMBANKIN058339	0	0.0171	0	0.0014	0	0.0147	0	0.0225	4	0	0
HongHua	TCMBANKIN058322	1	0.6778	0	0.0211	0	0.1272	0	0.0122	4	1	0
HongHua	TCMBANKIN058139	1	0.9839	0	0.443	0	0.4563	1	0.5531	4	2	0
HongHua	TCMBANKIN058216	1	0.9839	0	0.4205	0	0.3665	1	0.5165	4	2	0
HongHua	TCMBANKIN048910	1	0.9836	0	0.4344	1	0.5475	0	0.4986	4	2	0
HongHua	TCMBANKIN058662	0	0.0028	0	0.0013	0	0.0481	0	0.0013	4	0	0
HongHua	TCMBANKIN049148	0	0.0031	0	0.0216	0	0.0168	0	0.062	4	0	0
HongHua	TCMBANKIN058094	0	0.1618	0	0.0409	0	0.1381	0	0.0013	4	0	0
HongHua	TCMBANKIN059086	0	0.0031	0	0.0613	0	0.0451	0	0.0025	4	0	0
HongHua	TCMBANKIN019652	0	0.0152	0	0.0013	0	0.0158	0	0.0113	4	0	0
HongHua	TCMBANKIN000026	0	0.0601	0	0.1798	0	0.1261	0	0.0529	4	0	0
HongHua	TCMBANKIN000427	0	0.0169	0	0.0597	0	0.1366	0	0.0412	4	0	0
HongHua	TCMBANKIN029119	0	0.0727	0	0.0211	0	0.2221	0	0.0222	4	0	0
HongHua	TCMBANKIN061116	0	0.017	0	0.0014	0	0.0396	0	0.0015	4	0	0
HongHua	TCMBANKIN023666	1	0.8312	0	0.0812	0	0.1372	0	0.1409	4	1	0
HongHua	TCMBANKIN027893	1	0.5669	0	0.4158	0	0.3983	1	0.547	4	2	0
HongHua	TCMBANKIN061149	0	0.102	0	0.0014	0	0.0588	0	0.0015	4	0	0
HongHua	TCMBANKIN034190	0	0.399	0	0.1408	0	0.3594	0	0.3141	4	0	0
HongHua	TCMBANKIN058424	0	0.0008	0	0.002	0	0.0096	0	0.0117	4	0	0
HongHua	TCMBANKIN019108	1	0.9668	0	0.3593	1	0.541	0	0.4964	4	2	0
HongHua	TCMBANKIN057747	0	0.0014	0	0.0011	0	0.0182	0	0.002	4	0	0
HongHua	TCMBANKIN059829	0	0.1315	0	0.0212	0	0.0387	0	0.0014	4	0	0
HongHua,DangGui	TCMBANKIN039554	0	0.0457	0	0.0014	0	0.0273	0	0.0013	4	0	0
HongHua	TCMBANKIN022465	0	0.035	0	0.0013	0	0.0861	0	0.0114	4	0	0
HongHua	TCMBANKIN041719	1	0.569	0	0.4321	0	0.4761	0	0.3988	4	1	0
HongHua	TCMBANKIN007890	0	0.4861	0	0.0216	0	0.0315	0	0.0214	4	0	0
HongHua	TCMBANKIN008084	0	0.0314	0	0.0014	0	0.0273	0	0.0013	4	0	0
HongHua	TCMBANKIN061139	0	0.017	0	0.0014	0	0.0396	0	0.0015	4	0	0
HongHua	TCMBANKIN058210	0	0.0032	0	0.0014	0	0.0361	0	0.0015	4	0	0
HongHua	TCMBANKIN000631	0	0.1168	0	0.0607	0	0.036	0	0.002	4	0	0
HongHua	TCMBANKIN058076	1	0.6778	0	0.0412	0	0.0352	0	0.0115	4	1	0
HongHua	TCMBANKIN060690	0	0.0594	0	0.021	0	0.1198	0	0.0616	4	0	0
HongHua,DangGui	TCMBANKIN059724	0	0.0031	0	0.0215	0	0.0551	0	0.0807	4	0	0
HongHua	TCMBANKIN021595	0	0.0861	0	0.0618	0	0.0559	0	0.0121	4	0	0
HongHua	TCMBANKIN026002	0	0.0516	0	0.2351	0	0.0415	0	0.0385	4	0	0
HongHua	TCMBANKIN058358	1	0.8238	0	0.439	0	0.4826	0	0.4011	4	1	0
HongHua,DangGui	TCMBANKIN057963	0	0.0303	0	0.0014	0	0.0071	0	0.0009	4	0	0
HongHua	TCMBANKIN058449	0	0.017	0	0.0011	0	0.0634	0	0.0019	4	0	0
HongHua	TCMBANKIN059296	0	0.0032	0	0.0215	0	0.0665	0	0.1505	4	0	0
HongHua	TCMBANKIN060778	0	0.0727	0	0.0014	0	0.0408	0	0.0014	4	0	0
HongHua	TCMBANKIN059884	0	0.0032	0	0.0214	0	0.0088	0	0.0197	4	0	0
HongHua	TCMBANKIN061045	0	0.0314	0	0.0014	0	0.0273	0	0.0013	4	0	0
HongHua	TCMBANKIN018669	0	0.0028	0	0.0016	0	0.0371	0	0.1211	4	0	0
HongHua	TCMBANKIN010629	0	0.0028	0	0.0215	0	0.078	0	0.0112	4	0	0
HongHua	TCMBANKIN027655	0	0.0013	0	0.0016	0	0.0153	0	0.0014	4	0	0
HongHua	TCMBANKIN030975	0	0.1059	0	0.1013	0	0.0439	0	0.0331	4	0	0
HongHua	TCMBANKIN042858	1	0.6778	0	0.0606	0	0.0506	0	0.0238	4	1	0
HongHua	TCMBANKIN061095	0	0.0732	0	0.0416	0	0.0188	0	0.0114	4	0	0
HongHua	TCMBANKIN026920	1	0.5266	0	0.465	0	0.4698	1	0.5179	4	2	0
HongHua,DangGui	TCMBANKIN061577	0	0.0748	0	0.0013	0	0.0072	0	0.0017	4	0	0
HongHua	TCMBANKIN019814	0	0.0438	0	0.0014	0	0.0065	0	0.0015	4	0	0
HongHua	TCMBANKIN061792	1	0.814	1	0.6393	0	0.4927	0	0.4373	4	2	0
HongHua	TCMBANKIN060910	0	0.0314	0	0.0022	0	0.0656	0	0.0013	4	0	0
HongHua	TCMBANKIN015934	1	0.9668	1	0.5561	0	0.4386	1	0.6043	4	3	0
HongHua	TCMBANKIN061120	0	0.0728	0	0.0214	0	0.0396	0	0.0014	4	0	0
HongHua	TCMBANKIN023012	0	0.0074	0	0.0749	0	0.0854	0	0.0113	4	0	0
HongHua	TCMBANKIN061245	0	0.0315	0	0.0016	0	0.0464	0	0.0013	4	0	0
HongHua	TCMBANKIN058273	1	0.9692	0	0.3636	1	0.5068	1	0.5441	4	3	0
HongHua	TCMBANKIN058271	0	0.0747	0	0.0206	0	0.0175	0	0.0014	4	0	0
HongHua	TCMBANKIN015950	0	0.2206	0	0.0214	0	0.0268	0	0.0012	4	0	0
HongHua	TCMBANKIN040998	1	0.7011	0	0.3592	0	0.3229	0	0.3848	4	1	0
HongHua	TCMBANKIN036152	1	0.9668	0	0.3899	1	0.5576	1	0.5483	4	3	0
HongHua	TCMBANKIN061037	0	0.017	0	0.0016	0	0.0493	0	0.0015	4	0	0
HongHua	TCMBANKIN058334	0	0.0073	0	0.0014	0	0.0296	0	0.0124	4	0	0
HongHua	TCMBANKIN006892	0	0.3322	0	0.001	0	0.0859	0	0.0025	4	0	0
HongHua	TCMBANKIN060128	0	0.2177	0	0.0213	0	0.0796	0	0.0011	4	0	0
HongHua	TCMBANKIN059252	0	0.0626	0	0.0216	0	0.1276	0	0.0109	4	0	0
HongHua	TCMBANKIN009801	0	0.3322	0	0.0019	0	0.0775	0	0.0014	4	0	0
HongHua,DangGui	TCMBANKIN061805	0	0.135	0	0.0017	0	0.3195	0	0.0015	4	0	0
HongHua	TCMBANKIN012309	0	0.0008	0	0.0413	0	0.038	0	0.0012	4	0	0
HongHua	TCMBANKIN028178	0	0.0174	0	0.0014	0	0.063	0	0.0014	4	0	0
HongHua	TCMBANKIN004240	0	0.0299	0	0.0014	0	0.0792	0	0.0014	4	0	0
HongHua	TCMBANKIN035446	0	0.035	0	0.0013	0	0.1043	0	0.012	4	0	0
HongHua	TCMBANKIN000004	1	0.6778	0	0.0412	0	0.0737	0	0.012	4	1	0
HongHua	TCMBANKIN060790	0	0.0171	0	0.0016	0	0.0394	0	0.0016	4	0	0
HongHua	TCMBANKIN036816	1	0.663	0	0.4153	0	0.4059	0	0.2404	4	1	0
HongHua	TCMBANKIN061142	0	0.017	0	0.0014	0	0.0396	0	0.0015	4	0	0
HongHua	TCMBANKIN006428	0	0.3711	0	0.161	0	0.311	0	0.2012	4	0	0
HongHua	TCMBANKIN028379	0	0.0032	0	0.0613	0	0.0976	0	0.0659	4	0	0
HongHua	TCMBANKIN044727	0	0.0035	0	0.0013	0	0.005	0	0.0021	4	0	0
HongHua	TCMBANKIN058407	0	0.0031	0	0.0417	0	0.0249	0	0.0023	4	0	0
HongHua	TCMBANKIN024278	1	0.6778	0	0.0615	0	0.0736	0	0.0117	4	1	0
DangGui	TCMBANKIN009594	0	0.0366	0	0.0447	0	0.1449	0	0.0025	4	0	0
DangGui	TCMBANKIN058411	0	0.0028	0	0.0014	0	0.0365	0	0.0026	4	0	0
DangGui	TCMBANKIN003119	0	0.1099	0	0.0837	0	0.0812	0	0.0437	4	0	0
DangGui	TCMBANKIN041717	0	0.0028	0	0.0415	0	0.038	0	0.0015	4	0	0
DangGui	TCMBANKIN059905	0	0.0028	0	0.0014	0	0.0463	0	0.0113	4	0	0
DangGui	TCMBANKIN058043	0	0.2211	0	0.0012	0	0.3454	0	0.0317	4	0	0
DangGui	TCMBANKIN059912	0	0.0031	0	0.0014	0	0.0372	0	0.0015	4	0	0
DangGui	TCMBANKIN060845	0	0.0347	0	0.0014	0	0.0168	0	0.0015	4	0	0
DangGui	TCMBANKIN058936	0	0.0031	0	0.0014	0	0.0152	0	0.0015	4	0	0
DangGui	TCMBANKIN059982	0	0.0028	0	0.0012	0	0.0382	0	0.0014	4	0	0
DangGui	TCMBANKIN032180	0	0.1019	0	0.143	0	0.0263	0	0.0509	4	0	0
DangGui	TCMBANKIN058922	0	0.0032	0	0.0014	0	0.0223	0	0.1002	4	0	0
DangGui	TCMBANKIN059983	0	0.0028	0	0.0013	0	0.1008	0	0.0113	4	0	0
DangGui	TCMBANKIN058761	0	0.0028	0	0.0016	0	0.0778	0	0.0015	4	0	0
DangGui	TCMBANKIN021214	0	0.0849	0	0.0809	0	0.3254	0	0.09	4	0	0
DangGui	TCMBANKIN039998	0	0.1414	0	0.0014	0	0.029	0	0.0122	4	0	0
DangGui	TCMBANKIN059960	0	0.0028	0	0.0012	0	0.0487	0	0.051	4	0	0
DangGui	TCMBANKIN061003	0	0.017	0	0.0014	0	0.0396	0	0.0015	4	0	0
DangGui	TCMBANKIN061000	0	0.017	0	0.0016	0	0.0493	0	0.0015	4	0	0
DangGui	TCMBANKIN009562	0	0.0031	0	0.0219	0	0.0177	0	0.011	4	0	0
DangGui	TCMBANKIN060453	0	0.0028	0	0.0213	0	0.0485	0	0.0113	4	0	0
DangGui	TCMBANKIN059095	0	0.0031	0	0.002	0	0.0191	0	0.0015	4	0	0
DangGui	TCMBANKIN005460	0	0.1293	0	0.0013	0	0.065	0	0.0017	4	0	0
DangGui	TCMBANKIN002075	0	0.049	0	0.0215	0	0.0182	0	0.0026	4	0	0
DangGui	TCMBANKIN000015	0	0.0311	0	0.0483	0	0.1013	0	0.1699	4	0	0
DangGui	TCMBANKIN059916	0	0.0076	0	0.0016	0	0.008	0	0.012	4	0	0
DangGui	TCMBANKIN059999	0	0.0028	0	0.0011	0	0.0399	0	0.0117	4	0	0
DangGui	TCMBANKIN061868	0	0.1293	0	0.0013	0	0.0478	0	0.0028	4	0	0
DangGui	TCMBANKIN021134	1	0.5102	0	0.1005	0	0.0283	0	0.1197	4	1	0
DangGui	TCMBANKIN000885	0	0.0028	0	0.0416	0	0.0562	0	0.0067	4	0	0
DangGui	TCMBANKIN058816	0	0.0028	0	0.0015	0	0.0685	0	0.0113	4	0	0
DangGui	TCMBANKIN008326	0	0.0314	0	0.0014	0	0.0273	0	0.0013	4	0	0
DangGui	TCMBANKIN001810	0	0.0029	0	0.0219	0	0.007	0	0.0114	4	0	0
DangGui	TCMBANKIN022390	1	0.9689	0	0.3893	1	0.504	1	0.5981	4	3	0
DangGui	TCMBANKIN059178	0	0.0028	0	0.0014	0	0.047	0	0.0113	4	0	0
DangGui	TCMBANKIN060005	0	0.0028	0	0.0812	0	0.0494	0	0.0014	4	0	0
DangGui	TCMBANKIN061033	0	0.0315	0	0.0017	0	0.0059	0	0.0113	4	0	0
DangGui	TCMBANKIN060784	0	0.0366	0	0.1207	0	0.106	0	0.0115	4	0	0
DangGui	TCMBANKIN060977	0	0.0174	0	0.0014	0	0.0075	0	0.0013	4	0	0
DangGui	TCMBANKIN039868	0	0.0209	0	0.1113	0	0.1264	0	0.1205	4	0	0
DangGui	TCMBANKIN059922	0	0.0031	0	0.0014	0	0.0657	0	0.0318	4	0	0
DangGui	TCMBANKIN059715	0	0.0626	0	0.0816	0	0.1148	0	0.1504	4	0	0
DangGui	TCMBANKIN039885	0	0.0606	0	0.0623	0	0.0576	0	0.0119	4	0	0
DangGui	TCMBANKIN058427	0	0.0015	0	0.0015	0	0.045	0	0.0017	4	0	0
DangGui	TCMBANKIN059527	0	0.0028	0	0.0215	0	0.0335	0	0.0018	4	0	0
DangGui	TCMBANKIN051775	0	0.1191	0	0.1533	0	0.3218	0	0.0509	4	0	0
DangGui	TCMBANKIN027700	0	0.0347	0	0.0013	0	0.017	0	0.0015	4	0	0
DangGui	TCMBANKIN029191	0	0.0586	0	0.0612	0	0.0764	0	0.2072	4	0	0
DangGui	TCMBANKIN008771	0	0.0315	0	0.002	0	0.0292	0	0.0114	4	0	0
DangGui	TCMBANKIN002954	0	0.0461	0	0.0207	0	0.0406	0	0.0017	4	0	0
DangGui	TCMBANKIN007072	0	0.0031	0	0.0794	0	0.02	0	0.0114	4	0	0
DangGui	TCMBANKIN058716	0	0.0028	0	0.0213	0	0.0692	0	0.0113	4	0	0
DangGui	TCMBANKIN061016	0	0.017	0	0.0014	0	0.0396	0	0.0015	4	0	0
DangGui	TCMBANKIN035599	0	0.0177	0	0.0214	0	0.0649	0	0.0122	4	0	0
DangGui	TCMBANKIN060785	0	0.021	0	0.0997	0	0.1398	0	0.1115	4	0	0
DangGui	TCMBANKIN014917	0	0.0031	0	0.0219	0	0.0272	0	0.0114	4	0	0
DangGui	TCMBANKIN059947	0	0.1674	0	0.1349	0	0.122	0	0.4286	4	0	0
DangGui	TCMBANKIN020195	0	0.0174	0	0.0015	0	0.0584	0	0.0118	4	0	0
DangGui	TCMBANKIN058392	0	0.0215	0	0.0413	0	0.0266	0	0.0022	4	0	0
DangGui	TCMBANKIN059842	0	0.0035	0	0.0015	0	0.0161	0	0.0305	4	0	0
DangGui	TCMBANKIN061172	0	0.102	0	0.0014	0	0.0588	0	0.0015	4	0	0
DangGui	TCMBANKIN013343	0	0.0042	0	0.1476	0	0.0776	0	0.181	4	0	0
DangGui	TCMBANKIN059726	0	0.0034	0	0.0217	0	0.0399	0	0.0225	4	0	0
DangGui	TCMBANKIN060584	0	0.0209	0	0.111	0	0.1207	0	0.1476	4	0	0
DangGui	TCMBANKIN015594	1	0.5766	0	0.1009	0	0.156	0	0.0225	4	1	0
DangGui	TCMBANKIN059985	0	0.0174	0	0.0411	0	0.0286	0	0.0111	4	0	0
DangGui	TCMBANKIN026109	0	0.0349	0	0.0014	0	0.0664	0	0.0115	4	0	0
DangGui	TCMBANKIN029293	0	0.0877	0	0.0014	0	0.1271	0	0.0015	4	0	0
DangGui	TCMBANKIN044352	0	0.0167	0	0.0417	0	0.1051	0	0.1186	4	0	0
DangGui	TCMBANKIN059247	0	0.0028	0	0.0213	0	0.1046	0	0.003	4	0	0
DangGui	TCMBANKIN059841	0	0.0028	0	0.0015	0	0.0472	0	0.0114	4	0	0
DangGui	TCMBANKIN061698	0	0.0036	0	0.0413	0	0.0713	0	0.0069	4	0	0
DangGui	TCMBANKIN026017	0	0.0152	0	0.0013	0	0.036	0	0.0013	4	0	0
DangGui	TCMBANKIN025378	0	0.0485	0	0.061	0	0.0956	0	0.0614	4	0	0
DangGui	TCMBANKIN060563	0	0.0028	0	0.0613	0	0.075	0	0.021	4	0	0
DangGui	TCMBANKIN060733	0	0.0584	0	0.0014	0	0.1983	0	0.012	4	0	0
DangGui	TCMBANKIN060050	0	0.0341	0	0.0417	0	0.1501	0	0.0368	4	0	0
DangGui	TCMBANKIN061174	0	0.102	0	0.0014	0	0.0588	0	0.0015	4	0	0
DangGui	TCMBANKIN032814	0	0.0582	0	0.0219	0	0.0863	0	0.0915	4	0	0
DangGui	TCMBANKIN061812	0	0.0035	0	0.0013	0	0.0137	0	0.0021	4	0	0
DangGui	TCMBANKIN000374	0	0.0314	0	0.0014	0	0.0182	0	0.0015	4	0	0
DangGui	TCMBANKIN049638	0	0.1339	0	0.0409	0	0.321	0	0.0428	4	0	0
DangGui	TCMBANKIN045610	0	0.0463	0	0.0227	0	0.0273	0	0.0024	4	0	0
DangGui	TCMBANKIN059399	0	0.0028	0	0.0014	0	0.0669	0	0.0015	4	0	0
DangGui	TCMBANKIN060727	0	0.1014	0	0.0214	0	0.0852	0	0.0506	4	0	0
DangGui	TCMBANKIN041262	0	0.1063	0	0.2444	0	0.1643	0	0.0719	4	0	0
DangGui	TCMBANKIN007953	0	0.0151	0	0.042	0	0.0257	0	0.0307	4	0	0
DangGui	TCMBANKIN001933	0	0.017	0	0.0014	0	0.04	0	0.0112	4	0	0
DangGui	TCMBANKIN061011	0	0.017	0	0.0016	0	0.0493	0	0.0015	4	0	0
DangGui	TCMBANKIN058408	0	0.003	0	0.0216	0	0.0168	0	0.0021	4	0	0
DangGui	TCMBANKIN050282	0	0.0314	0	0.0011	0	0.0072	0	0.0013	4	0	0
DangGui	TCMBANKIN061055	0	0.017	0	0.0016	0	0.0682	0	0.0014	4	0	0
DangGui	TCMBANKIN020588	0	0.0035	0	0.0213	0	0.0278	0	0.0505	4	0	0
DangGui	TCMBANKIN058436	0	0.0014	0	0.0214	0	0.0081	0	0.0025	4	0	0
DangGui	TCMBANKIN060780	0	0.0463	0	0.0426	0	0.0674	0	0.0017	4	0	0
DangGui	TCMBANKIN016161	0	0.0028	0	0.0017	0	0.0468	0	0.0116	4	0	0
DangGui	TCMBANKIN004088	0	0.0031	0	0.0014	0	0.0372	0	0.0015	4	0	0
DangGui	TCMBANKIN061923	0	0.1191	0	0.1533	0	0.3218	0	0.0509	4	0	0
DangGui	TCMBANKIN035272	0	0.0028	0	0.0013	0	0.054	0	0.0016	4	0	0
DangGui	TCMBANKIN059834	0	0.0032	0	0.0214	0	0.0269	0	0.0712	4	0	0
DangGui	TCMBANKIN059970	0	0.0028	0	0.0218	0	0.076	0	0.011	4	0	0
DangGui	TCMBANKIN060004	0	0.0028	0	0.0015	0	0.0614	0	0.0313	4	0	0
DangGui	TCMBANKIN060009	0	0.0028	0	0.0211	0	0.0545	0	0.0212	4	0	0
DangGui	TCMBANKIN028596	0	0.0028	0	0.0412	0	0.1261	0	0.0216	4	0	0
DangGui	TCMBANKIN058364	0	0.0031	0	0.0014	0	0.0374	0	0.0015	4	0	0
DangGui	TCMBANKIN039283	0	0.0584	0	0.0017	0	0.1918	0	0.0193	4	0	0
DangGui	TCMBANKIN061425	0	0.0031	0	0.0014	0	0.0075	0	0.0015	4	0	0
DangGui	TCMBANKIN061177	0	0.102	0	0.0014	0	0.0588	0	0.0015	4	0	0
DangGui	TCMBANKIN057971	0	0.016	0	0.0014	0	0.017	0	0.0013	4	0	0
DangGui	TCMBANKIN000519	0	0.0171	0	0.0014	0	0.1721	0	0.012	4	0	0
DangGui	TCMBANKIN027765	0	0.0031	0	0.0015	0	0.0171	0	0.0015	4	0	0
DangGui	TCMBANKIN058330	0	0.0031	0	0.0214	0	0.0152	0	0.041	4	0	0
DangGui	TCMBANKIN060786	0	0.0349	0	0.0225	0	0.0676	0	0.0068	4	0	0
DangGui	TCMBANKIN047202	0	0.0166	0	0.0413	0	0.1096	0	0.001	4	0	0
DangGui	TCMBANKIN040797	0	0.016	0	0.0014	0	0.017	0	0.0013	4	0	0
DangGui	TCMBANKIN061570	0	0.0998	0	0.001	0	0.0084	0	0.0411	4	0	0
DangGui	TCMBANKIN060829	0	0.048	0	0.0812	0	0.1431	0	0.0676	4	0	0
DangGui	TCMBANKIN061024	0	0.017	0	0.0016	0	0.0493	0	0.0015	4	0	0
DangGui	TCMBANKIN020726	1	0.9814	0	0.4339	0	0.465	1	0.5463	4	2	0
DangGui	TCMBANKIN023102	0	0.0028	0	0.0017	0	0.0298	0	0.0016	4	0	0
DangGui	TCMBANKIN028735	0	0.1549	0	0.105	0	0.142	0	0.3795	4	0	0
DangGui	TCMBANKIN061251	0	0.0304	0	0.0015	0	0.0508	0	0.0019	4	0	0
DangGui	TCMBANKIN061530	1	0.9698	0	0.3269	1	0.5123	1	0.5362	4	3	0
DangGui	TCMBANKIN060262	1	0.8334	0	0.4406	1	0.8207	1	0.5768	4	3	0
DangGui	TCMBANKIN006357	0	0.0163	0	0.0615	0	0.0356	0	0.0312	4	0	0
DangGui	TCMBANKIN015923	0	0.4005	0	0.2786	0	0.3544	0	0.1504	4	0	0
DangGui	TCMBANKIN048265	0	0.1347	0	0.0443	0	0.134	0	0.0108	4	0	0
DangGui	TCMBANKIN053820	0	0.017	0	0.0014	0	0.0396	0	0.0015	4	0	0
DangGui	TCMBANKIN043783	0	0.0337	0	0.0809	0	0.0961	0	0.1265	4	0	0
DangGui	TCMBANKIN058893	0	0.0028	0	0.0611	0	0.1085	0	0.0312	4	0	0
DangGui	TCMBANKIN061588	0	0.0867	0	0.0207	0	0.0473	0	0.0017	4	0	0
DangGui	TCMBANKIN008870	0	0.0352	0	0.0213	0	0.0266	0	0.0018	4	0	0
DangGui	TCMBANKIN060783	0	0.0463	0	0.0228	0	0.0676	0	0.011	4	0	0
DangGui	TCMBANKIN001719	0	0.0996	0	0.0627	0	0.0869	0	0.0216	4	0	0
DangGui	TCMBANKIN060860	0	0.0584	0	0.0014	0	0.0405	0	0.0014	4	0	0
DangGui	TCMBANKIN045263	0	0.021	0	0.1773	0	0.1598	0	0.1692	4	0	0
DangGui	TCMBANKIN036897	0	0.0209	0	0.044	0	0.0801	0	0.0422	4	0	0
DangGui	TCMBANKIN060890	0	0.017	0	0.0211	0	0.1176	0	0.013	4	0	0
DangGui	TCMBANKIN059828	0	0.0028	0	0.0013	0	0.047	0	0.0115	4	0	0
DangGui	TCMBANKIN060795	0	0.0216	0	0.0014	0	0.0389	0	0.0014	4	0	0
DangGui	TCMBANKIN032031	0	0.0076	0	0.0019	0	0.0238	0	0.0421	4	0	0
DangGui	TCMBANKIN038133	0	0.0347	0	0.0014	0	0.0193	0	0.0015	4	0	0
DangGui	TCMBANKIN060768	0	0.0457	0	0.0014	0	0.0174	0	0.0013	4	0	0
DangGui	TCMBANKIN037148	0	0.0366	0	0.0447	0	0.1459	0	0.0015	4	0	0
DangGui	TCMBANKIN042960	0	0.0028	0	0.0013	0	0.0708	0	0.0713	4	0	0
DangGui	TCMBANKIN024768	0	0.0347	0	0.0013	0	0.017	0	0.0015	4	0	0
DangGui	TCMBANKIN060442	0	0.0028	0	0.0214	0	0.0876	0	0.06	4	0	0
DangGui	TCMBANKIN060659	0	0.017	0	0.0014	0	0.0715	0	0.0112	4	0	0
DangGui	TCMBANKIN060831	0	0.0366	0	0.0812	0	0.0847	0	0.0115	4	0	0
DangGui	TCMBANKIN039648	0	0.2181	0	0.0015	0	0.0473	0	0.0116	4	0	0
DangGui	TCMBANKIN046316	0	0.0474	0	0.0389	0	0.0401	0	0.002	4	0	0
DangGui	TCMBANKIN045507	0	0.0349	0	0.0216	0	0.0869	0	0.0117	4	0	0
DangGui	TCMBANKIN059911	0	0.017	0	0.0407	0	0.0688	0	0.022	4	0	0
DangGui	TCMBANKIN059840	0	0.0028	0	0.0015	0	0.0471	0	0.0115	4	0	0
DangGui	TCMBANKIN061936	0	0.0032	0	0.0214	0	0.0078	0	0.0015	4	0	0
DangGui	TCMBANKIN057969	0	0.016	0	0.0014	0	0.017	0	0.0013	4	0	0
