# Supplementary material for: Computational Discovery of Novel SGLT2 Inhibitors from Eight Selected Medicine Food Homology Herbs Using a Multi-Stage Virtual Screening Pipeline
Source: Pharmaceuticals (Basel). 2026 Jan 31;19(2):246. doi: 10.3390/ph19020246 (PMC12943391; doi:10.3390/ph19020246)
Supplement: Supplementary file 1 [file pharmaceuticals-19-00246-s001.zip › Supplementary file S4_Forty-four compounds with high SGLT2 inhibition potential were identified by LightGBM model and RF model.xlsx]

## Sheet: Sheet1
Forty-four compounds with high SGLT2 inhibition potential were identified by LightGBM model and RF model
Model_lgb	Model_rf	Herb_name	Ingredient_id	SMILES	CID	Name	MW	HBD	HBA	LogP	Num.rotatable bonds	TPSA
1	0	Huangqi,Gancao,Gegen	TCMBANKIN037131	[C@@]1([H])(O[H])[C@]([H])(C([H])([H])O[H])O[C@]([H])(Oc2c([H])c([H])c(C(=O)C(c3c([H])c([H])c(OC([H])([H])[H])c([H])c3[H])=C([H])O4)c4c2[H])[C@@]([H])(O[H])[C@]1([H])O[H]	44257215	ononin	430.409	4	9	0.97	5	138.82
1	0	Huangqi	TCMBANKIN033269	COC1=CC(=C2C(=C1)OC(=C(C2=O)OC3C(C(C(C(O3)CO)O)O)O)C4=CC=C(C=C4)O)O	14704550	rhamnocitrin-3-O-glucoside	462.407	6	11	0.0585	5	179.28
1	0	Dihuang	TCMBANKIN039940	CC1C(C(C(C(O1)OC2C(C(OC(C2O)OCCC3=CC(=C(C=C3)OC)O)COC(=O)C=CC4=CC(=C(C=C4)O)OC)O)O)O)O	124222280	Isomartynoside	652.646	7	15	-0.4099	12	223.29
1	0	Dihuang	TCMBANKIN061276	CCOC1C(C(C(C(O1)CO)O)OC2C(C(C(C(O2)C)O)O)O)(C3=CC(=C(C=C3)OC)O)O	192240	deacyl-martynoside	476.475	7	12	-2.0843	7	187.76
1	0	Gancao	TCMBANKIN016632	COC1=C2C(=C(C=C1)OC3C(C(C(C(O3)CO)O)O)O)C(=O)C=C(O2)C4=CC=CC=C4	0	8-methoxy-5-o-glucoside flavone	430.409	4	9	0.83	5	138.82
1	0	Gancao	TCMBANKIN046782	CC1C(C(C(C(O1)OC2=CC(=CC(=C2C(=O)CCC3=CC=C(C=C3)O)O)O)O)O)O	442412	Glycyphyllin	420.414	6	9	0.8252	6	156.91
1	0	Gancao	TCMBANKIN033202	C1C(OC2=C(C1=O)C=CC(=C2)OC3C(C(C(C(O3)CO)O)O)O)C4=CC=C(C=C4)OC5C(C(C(C(O5)CO)O)O)O	73981649	liquiritigenin-7,4'-diglucoside	580.539	8	14	-2.2495	7	225.06
1	0	Gancao	TCMBANKIN038308	c1([H])c(O[H])c(C(=O)\C([H])=C([H])\c2c([H])c([H])c(O[C@]3([H])O[C@]([H])(C([H])([H])O[H])[C@@]([H])(O[H])[C@]([H])(O[H])[C@@]3([H])O[H])c([H])c2[H])c([H])c([H])c1O[H]	5318591	isoliquiritin	418.398	6	9	0.1726	6	156.91
1	0	Gancao	TCMBANKIN058193	C1=CC(=CC=C1C=CC(=O)C2=C(C=C(C=C2)OC3C(C(C(C(O3)CO)O)O)O)O)O	5320092	neoisoliquiritigenin	418.398	6	9	0.1726	6	156.91
1	0	Gancao	TCMBANKIN060176	CC1C(C(C(C(O1)OC2C(C(C(OC2OC3=CC(=C4C(=O)CC(OC4=C3)C5=CC=C(C=C5)O)O)CO)O)O)O)O)O	442428	naringin;Naringenin- 7- O- β- D- neohesperidoside	580.539	8	14	-1.1652	6	225.06
1	1	Gancao	TCMBANKIN037352	C1C(C(C(C(O1)C2=C(C(=C3C(=C2O)C(=O)C=C(O3)C4=CC=C(C=C4)O)C5C(C(C(C(O5)CO)O)O)O)O)O)O)O	3084995	Isoschaftoside	564.496	10	14	-1.7543	4	250.97
1	0	Gancao	TCMBANKIN001649	COC1=C(C=CC(=C1)C=CC(=O)OCC2(COC(C2O)OC3C(C(C(OC3OC4=CC=C(C=C4)C=CC(=O)C5=C(C=C(C=C5)O)O)CO)O)O)O)O	131751238	Licorice glycoside A	726.684	8	16	0.616	13	251.36
1	0	Gancao	TCMBANKIN010339	COC1=CC2=C(C=C1)C(=O)C(=CO2)C3=CC=C(C=C3)OC4C(C(C(C(O4)CO)O)O)O	5318619	Isoononin	430.409	4	9	0.84	5	138.82
1	0	Gancao	TCMBANKIN035749	C1C(OC2=C(C1=O)C=CC(=C2)OC3C(C(C(C(O3)CO)O)O)O)C4=CC=C(C=C4)O	51666248	neoliquiritin	418.398	5	9	0.2774	4	145.91
1	1	Gancao	TCMBANKIN039049	CC1C(C(C(C(O1)C2=C(C(=C3C(=C2O)C(=O)C=C(O3)C4=CC=C(C=C4)O)C5C(C(C(C(O5)CO)O)O)O)O)O)O)O	101422758	Isoviolanthin	578.523	10	14	-1.3658	4	250.97
1	1	Gancao	TCMBANKIN036837	c1([H])c(C2=C([H])C(c3c(c([C@]4([H])O[C@]([H])(C([H])([H])O[H])[C@@]([H])(O[H])[C@]([H])(O[H])[C@@]4([H])O[H])c(O[H])c([H])c3O[H])O2)=O)c([H])c([H])c(O[H])c1[H]	5280441	vitexin	432.381	7	10	0.0917	3	181.05
1	0	Gancao	TCMBANKIN034279	C1C(OC2=CC(=CC(=C2C1=O)O)O)C3=CC=C(C=C3)OC4C(C(C(C(O4)CO)O)O)O	157745	4H-1-Benzopyran-4-one, 2-(4-(beta-D-glucopyranosyloxy)phenyl)-2,3-dihydro-5,7-dihydroxy-, (2S)-	434.397	6	10	-0.017	4	166.14
1	1	Gancao	TCMBANKIN046408	c12c(OC(c3c([H])c([H])c(O[H])c(O[H])c3[H])=C([H])C1=O)c([H])c(O[H])c([C@@]4([H])[C@]([H])(O[H])[C@@]([H])(O[H])[C@]([H])(O[H])[C@@]([H])(C([H])([H])O[H])O4)c2O[H]	114776	isoorientin	448.38	8	11	-0.2027	3	201.28
1	0	Gancao,Honghua	TCMBANKIN058215	C1=CC(=CC=C1C2=C(C(=O)C3=C(C=C(C=C3O2)O)O)OC4C(C(C(C(O4)CO)O)O)O)O	5282102	kaempferol-3-o-beta-d-glucoside	448.38	7	11	-0.2445	4	190.28
1	0	Gancao,Gegen	TCMBANKIN016653	COC1=CC=C(C=C1)C2=CC(=O)C3=C(O2)C=C(C=C3)OC4C(C(C(C(O4)CO)O)O)O	71541772	formononetin-7-glucoside	430.409	4	9	0.96	5	138.82
1	1	Gancao	TCMBANKIN040896	CC1C(C(C(C(O1)C2=C3C(=C(C(=C2O)C4C(C(C(C(O4)CO)O)O)O)O)C(=O)C=C(O3)C5=CC=C(C=C5)O)O)O)O	442665	Violanthin	266.425	2	2	5.0622	11	40.46
1	0	Gancao	TCMBANKIN040788	c1([H])c([H])c(C(=O)C([H])([H])[C@]([H])(c2c([H])c([H])c(O[C@]3([H])O[C@]([H])(C([H])([H])O[H])[C@@]([H])(O[H])[C@]([H])(O[H])[C@@]3([H])O[H])c([H])c2[H])O4)c4c([H])c1O[H]	503737	liquiritin	418.398	5	9	0.2774	4	145.91
1	0	Gegen	TCMBANKIN048960	CC1C(C(C(C(O1)OCC2C(C(C(C(O2)OC3=C(OC4=CC(=CC(=C4C3=O)O)OC5C(C(C(C(O5)C)O)O)O)C6=CC=C(C=C6)O)O)O)O)O)O)O	44258757	robinin	342.476	2	5	4.3747	16	68.15
1	1	Gegen	TCMBANKIN037869	C1=CC(=CC=C1C2=COC3=C(C2=O)C(=CC(=C3C4C(C(C(C(O4)CO)O)O)O)O)O)O	5281757	Genistein 8-C-glucoside	432.381	7	10	0.0917	3	181.05
1	1	Gegen	TCMBANKIN044055	COC1=CC=C(C=C1)C2=COC3=C(C2=O)C=CC(=C3C4C(C(C(C(O4)CO)O)O)O)O	90656954	4'-o-methylpuerarin	430.409	5	9	0.6891	4	149.82
1	1	Gegen	TCMBANKIN058230	C1=CC(=CC=C1C2=COC3=C(C2=O)C=CC(=C3C4C(C(C(C(O4)CO)O)O)O)O)O	5281807	kakonein	416.382	6	9	0.3861	3	160.82
1	0	Gegen	TCMBANKIN058478	C1C(C(C(C(O1)OCC2C(C(C(C(O2)C3=C(C=CC4=C3OC=C(C4=O)C5=CC=C(C=C5)O)O)O)O)O)O)O)O	44257210	puerarin xyloside ii	548.497	8	13	-1.1506	5	219.74
1	0	Gegen	TCMBANKIN039736	C1=CC(=CC=C1C2=COC3=CC(=CC(=C3C2=O)O)OC4C(C(C(C(O4)CO)O)O)O)O	5284639	Genistein 7-glucoside	432.381	6	10	0.0499	4	170.05
1	1	Gegen	TCMBANKIN058474	C1C(C(C(C(O1)OC2=C(C3=C(C=C2)C(=O)C(=CO3)C4=CC=C(C=C4)O)C5C(C(C(C(O5)CO)O)O)O)O)O)O	21550576	puerarin-xyloside	548.497	8	13	-1.5017	5	219.74
1	0	Gegen	TCMBANKIN030208	C1=CC(=CC=C1C2=COC3=C(C2=O)C=CC(=C3)OC4C(C(C(C(O4)CO)O)O)O)OC5C(C(C(C(O5)CO)O)O)O	131751509	daidzein 4',7-diglucoside	578.523	8	14	-2.1826	7	228.97
1	1	Gegen	TCMBANKIN046374	COC1=CC(=C(C=C1)C2=CC(=O)OC2CC3=CC=C(C=C3)OC4C(C(C(C(O4)CO)O)O)O)OC5C(C(C(C(O5)CO)O)O)O	145874186	pueroside b	636.603	8	15	-2.3959	10	234.29
1	0	Gegen	TCMBANKIN061600	COC1=C(C=CC(=C1)C2=COC3=C(C2=O)C=CC(=C3C4C(C(C(C(O4)CO)O)O)O)O)O	5319485	3'-Methoxypuerarin	446.408	6	10	0.3947	4	170.05
1	1	Gegen	TCMBANKIN036796	[C@]1([H])(O[H])[C@@]([H])(C([H])([H])O[H])O[C@@]([H])(c(c(O[H])c2[H])c(OC([H])=C(c3c([H])c([H])c(O[H])c([H])c3[H])C4=O)c4c2[H])[C@]([H])(O[H])[C@@]1([H])O[H]	53384442	puerarin	416.382	6	9	0.3861	3	160.82
1	0	Gegen	TCMBANKIN043983	CC1C(C(C(C(O1)OCC2C(C(C(C(O2)OC3=C(C=CC(=C3)O)C4=CC(=O)OC4CC5=CC=C(C=C5)O)O)O)O)O)O)O	168013417	Pueroside A	606.577	8	14	-1.3202	8	225.06
1	0	Gegen	TCMBANKIN043473	C1([H])=C(c2c([H])c([H])c(O[H])c([H])c2[H])C(c3c(O1)c([H])c(O[C@]([H])(O[C@]4([H])C([H])([H])O[H])[C@]([H])(O[H])[C@@]([H])(O[H])[C@]4([H])O[H])c([H])c3[H])=O	107971	daidzin	416.382	5	9	0.3443	4	149.82
1	0	Honghua	TCMBANKIN058216	C1=CC(=CC=C1C2=C(C(=O)C3=C(C=C(C=C3O2)O)O)OC4C(C(C(C(O4)CO)O)O)OC5C(C(C(C(O5)CO)O)O)O)O	5282155	Sophoraflavonoloside	610.521	10	16	-2.4203	7	269.43
1	0	Honghua	TCMBANKIN048910	C1=CC(=CC=C1C=CC(C2=C(C(=C(C=C2O)O)OC3C(C(C(C(O3)CO)O)O)O)O)O)O	131751229	Precarthamin	452.412	9	11	-0.5655	6	200.53
1	0	Honghua	TCMBANKIN019108	C1=CC(=CC=C1C2=C(C(=O)C3=C(C(=C(C=C3O2)OC4C(C(C(C(O4)CO)O)O)O)O)O)O)O	0	6-Hydroxykaempferol-7-O-glucoside	464.379	8	12	-0.5389	4	210.51
1	0	Honghua	TCMBANKIN015934	C1C(OC2=C(C1=O)C(=C(C(=C2)O)O)OC3C(C(C(C(O3)CO)O)O)O)C4=CC=C(C=C4)O	46173973	neocarthamin	450.396	7	11	-0.3114	4	186.37
1	0	Danggui	TCMBANKIN020726	CC(C)(CCC1=C(C=C2C(=C1O)C(=O)C(=C(O2)C3=CC=C(C=C3)O)O)OC4C(C(C(C(O4)CO)O)O)O)O	44258781	phellatin	534.514	8	12	0.459	7	210.51
1	0	Danggui	TCMBANKIN060262	CC1C(C(C(C(O1)OCC2C(C(C(C(O2)OC3=C(C=C(C=C3)CC=C)O)O)O)O)O)O)O	0	1-0一(6-O-a-L-rhamnopyranosy-β-D-glucopyranosyl)-2-hydroxy-4-allylbenzene	458.46	7	11	-1.8488	7	178.53
0	1	Huangqi	TCMBANKIN061438	COC1=C(C(=C(C=C1)C2CC3=C(C=C(C=C3)OC4C(C(C(C(O4)CO)O)O)O)OC2)O)OC	53461957	isomucronulatol-7-o-glucoside	464.467	5	10	0.3068	6	147.3
0	1	Huangqi	TCMBANKIN002008	COC1=C(C(=C(C=C1)C2CC3=C(C=C(C=C3)OC4C(C(C(C(O4)CO)O)O)O)OC2)OC)O	131420	Astraisoflavanin	464.467	5	10	0.3068	6	147.3
0	1	Huangqi	TCMBANKIN061911	COC1C=CC(C(C1OC)O)C2CC3=C(C=C(C=C3)OC4C(C(C(C(O4)CO)O)O)O)OC2	0	2'-hydroxy-3',4'-dime thoxy-isoflavane-7-o-β-d-glucoside	468.499	5	10	-1.0067	6	147.3
